# Supplementary material for: The circadian clock is disrupted in pancreatic cancer
Source: PLoS Genet. 2023 Jun 1;19(6):e1010770. doi: 10.1371/journal.pgen.1010770 (PMC10263320; doi:10.1371/journal.pgen.1010770)
Supplement: S1 Data — (CSV) [file pgen.1010770.s005.csv]

	geneName	hgnc_symbol	pval	amp	fitmean	mean	rsq	ptr	rAMP
1	ENSG00000000457	SCYL3	8.69E-05	3.414522339	27.0735661	24.932592	0.108273896	1.288644154	0.126120154
2	ENSG00000000971	CFH	0.021159706	171.3811086	59.79516853	161.2425705	0.351982612	-2.071733024	2.866136393
3	ENSG00000001461	NIPAL3	0.00010317	31.26071912	68.86010349	51.17900527	0.621607935	2.662831434	0.453974327
4	ENSG00000001497	LAS1L	0.019920565	7.517330646	38.66434364	36.07276733	0.225863732	1.48269994	0.194425404
5	ENSG00000001626	CFTR	0.025347293	648.5931563	746.8339392	755.6076963	0.441021619	14.20415285	0.868456992
6	ENSG00000002549	LAP3	0.000232613	50.04157967	64.49060101	82.84128753	0.542718821	7.926639315	0.775951517
7	ENSG00000002726	AOC1	3.77E-08	324.3407693	285.8507876	116.8695342	0.861396231	-15.85325658	1.134650606
8	ENSG00000002834	LASP1	0.00053169	149.0779009	305.7970269	221.8892237	0.827936747	2.902485099	0.487506051
9	ENSG00000003056	M6PR	0.001573826	51.23145173	82.07025829	113.8744494	0.505550874	4.322531409	0.624238948
10	ENSG00000003147	ICA1	4.02E-05	47.33363277	64.91897044	45.45716596	0.622922599	6.383306671	0.729118661
11	ENSG00000003400	CASP10	2.93E-06	34.78285287	54.37139141	41.02623015	0.685661985	4.551347416	0.639727106
12	ENSG00000004139	SARM1	0.023471135	27.05355095	55.63822826	49.69011608	0.515439896	2.892870831	0.486240339
13	ENSG00000004142	POLDIP2	5.37E-06	51.43699227	103.0250196	74.24484314	0.705508646	2.99414457	0.499266998
14	ENSG00000004399	PLXND1	5.01E-08	73.10708059	48.87556698	93.01705766	0.420529147	-5.034049854	1.495779693
15	ENSG00000004700	RECQL	2.86E-05	35.14831921	22.50607252	43.96515033	0.638242872	-4.56045457	1.561726027
16	ENSG00000004776	HSPB6	0.029924471	18.71340059	26.87543461	26.9730095	0.106255973	5.585474784	0.69630132
17	ENSG00000004779	NDUFAB1	0.032040284	18.85129895	41.96505957	31.14275259	0.719037756	2.631175408	0.449214159
18	ENSG00000004866	ST7	1.86E-05	21.68931745	36.47731144	28.06463322	0.597743175	3.933368442	0.59459748
19	ENSG00000004961	HCCS	1.97E-05	7.015470868	17.65439478	14.68555396	0.829480248	2.318830913	0.397378157
20	ENSG00000005007	UPF1	2.13E-05	77.62693682	152.4312813	113.807898	0.499510339	3.075466002	0.509258573
21	ENSG00000005020	SKAP2	0.003045198	35.3096387	28.66970762	47.45653735	0.437175568	-9.635543742	1.231600934
22	ENSG00000005022	SLC25A5	0.0018567	409.1706283	577.5498597	321.3057339	0.835273882	5.860108042	0.708459402
23	ENSG00000005156	LIG3	0.004506532	17.9305339	54.87237613	45.67810312	0.521631289	1.970743895	0.326767951
24	ENSG00000005187	ACSM3	0.046972267	51.92287151	56.04087917	66.0486345	0.389728786	26.21747201	0.92651779
25	ENSG00000005194	CIAPIN1	0.030591819	9.15013323	33.34732159	29.76277802	0.638081704	1.756297227	0.27438885
26	ENSG00000005206	SPPL2B	0.001747179	60.54361416	102.6078953	64.82584904	0.524617253	3.878623502	0.5900483
27	ENSG00000005238	FAM214B	4.46E-05	12.77321405	17.57254464	21.73727454	0.314764117	6.32291486	0.726884712
28	ENSG00000005339	CREBBP	0.001690732	76.73992939	155.5158585	117.2256204	0.509114717	2.94830909	0.493454045
29	ENSG00000005436	GCFC2	0.008523728	7.924499585	21.71079886	20.07308722	0.618168171	2.14961955	0.365002671
30	ENSG00000005469	CROT	0.021089166	24.49977812	37.62729634	24.79408165	0.582968461	4.732583372	0.651117154
31	ENSG00000005486	RHBDD2	0.032300553	21.28930127	49.80806507	56.44006142	0.281106491	2.493003092	0.427426788
32	ENSG00000005801	ZNF195	0.024233794	6.49099355	31.65303216	27.61128664	0.134535226	1.515935426	0.205067038
33	ENSG00000005882	PDK2	1.52E-06	42.74847905	69.57302404	43.3408976	0.718345964	4.18726592	0.614440433
34	ENSG00000006025	OSBPL7	0.035359878	65.49281931	80.67446721	42.14191358	0.729953771	9.62789333	0.811815951
35	ENSG00000006125	AP2B1	0.005237915	35.23888193	169.4614691	184.6948544	0.298400619	1.52508125	0.207946279
36	ENSG00000006459	KDM7A	0.006326809	37.30484079	75.41096149	60.77341858	0.673716991	2.957944818	0.494687245
37	ENSG00000006534	ALDH3B1	0.003623036	18.30685582	39.62001956	31.26544073	0.47699975	2.717891913	0.462060747
38	ENSG00000006611	USH1C	2.41E-06	119.3520367	125.0313924	61.18167922	0.86355522	43.03013301	0.954576562
39	ENSG00000006652	IFRD1	5.99E-09	130.9755491	135.7709354	77.8536114	0.783076669	55.62565084	0.964680318
40	ENSG00000006695	COX10	0.013754874	11.5747325	23.64246311	16.74913035	0.860118687	2.918294811	0.489573884
41	ENSG00000006704	GTF2IRD1	0.000892813	17.34992353	32.78406834	21.96833737	0.540479449	3.24825201	0.529218136
42	ENSG00000006712	PAF1	0.03339273	14.16424698	35.25640853	41.58655301	0.321866851	2.343081595	0.40174957
43	ENSG00000006747	SCIN	0.000412677	64.1288014	65.965809	32.84846137	0.770143895	70.81876536	0.972152125
44	ENSG00000006757	PNPLA4	0.004559351	8.646799685	16.01919309	12.39426103	0.454190867	3.345723895	0.539777481
45	ENSG00000006831	ADIPOR2	1.20E-05	187.1184793	232.1200276	117.4527446	0.816670278	9.316090737	0.806128111
46	ENSG00000007047	MARK4	0.00018465	8.453889829	23.20656519	20.71295331	0.390506081	2.146082269	0.364288716
47	ENSG00000007202	KIAA0100	0.011981706	41.10982502	167.4986131	186.1008772	0.347030652	1.650529618	0.245433823
48	ENSG00000007216	SLC13A2	0.000140506	523.9874351	448.7250351	165.6405576	0.821230716	-12.92428185	1.167724986
49	ENSG00000007237	GAS7	0.003917517	77.71096228	27.97825294	70.99079174	0.486550603	-2.125144932	2.777548778
50	ENSG00000007541	PIGQ	0.003477916	34.51117553	55.23188183	44.1221312	0.473981013	4.331081	0.624841566
51	ENSG00000007923	DNAJC11	7.52E-05	27.14982951	61.33305581	44.31929697	0.761636338	2.588488417	0.442662267
52	ENSG00000008128	CDK11A	5.91E-06	18.3882606	36.98173065	26.26733424	0.64921245	2.977926719	0.497225529
53	ENSG00000008256	CYTH3	0.032590613	23.04061693	36.97851832	44.24421927	0.353629787	4.306181651	0.623081128
54	ENSG00000008283	CYB561	2.22E-05	149.9761655	173.2799777	106.4004462	0.671538165	13.87138462	0.865513531
55	ENSG00000008311	AASS	1.20E-07	58.20677475	65.02701973	40.68975379	0.48377598	18.06882228	0.895116753
56	ENSG00000008323	PLEKHG6	1.22E-05	46.66120297	49.47093118	23.11871068	0.873152975	34.21403318	0.943204461
57	ENSG00000008382	MPND	4.22E-07	15.87759325	26.65869754	16.83596406	0.726924764	3.94544841	0.595587734
58	ENSG00000008838	MED24	0.00185117	22.09197739	62.96720997	49.61709698	0.697017272	2.080946872	0.350848916
59	ENSG00000009765	IYD	0.001587432	69.3279023	64.80913473	27.78224417	0.765721706	-29.68442941	1.069724239
60	ENSG00000009950	MLXIPL	0.003142608	67.78659168	81.03574923	43.51544348	0.605186103	11.23258896	0.836502313
61	ENSG00000010256	UQCRC1	0.000309913	137.8662835	225.5892956	143.6046865	0.87499841	4.143218188	0.61113841
62	ENSG00000010270	STARD3NL	3.62E-05	11.22963238	19.14618591	25.44303406	0.539571079	3.837000302	0.586520596
63	ENSG00000010292	NCAPD2	0.014593575	23.66625144	59.49706883	49.96820246	0.616867197	2.320999808	0.397771721
64	ENSG00000010322	NISCH	0.044527045	49.93616709	86.6878165	117.567577	0.254932341	3.71749257	0.576045967
65	ENSG00000010404	IDS	0.001446408	91.80373629	80.96934236	132.0828525	0.40728564	-15.94672299	1.133808595
66	ENSG00000010438	PRSS3	2.54E-09	3290.252339	2334.909589	989.9840057	0.651474111	-5.888108672	1.409156206
67	ENSG00000010803	SCMH1	0.024726705	14.05463928	49.63490806	44.88640306	0.476099139	1.790024346	0.283160377
68	ENSG00000010810	FYN	0.032376217	47.9379182	26.97946464	52.92683244	0.311818921	-3.574566349	1.776829854
69	ENSG00000011007	ELOA	2.70E-09	45.81470489	89.13664197	74.06669704	0.638367878	3.115081087	0.513982846
70	ENSG00000011028	MRC2	5.92E-06	145.5098493	29.38758255	115.040842	0.436166843	-1.506148965	4.95140589
71	ENSG00000011105	TSPAN9	0.008530019	42.18664109	30.31632986	56.48100654	0.471764679	-6.107925017	1.391548426
72	ENSG00000011143	MKS1	0.013352926	5.408658052	18.09022677	15.17101333	0.356717082	1.85299511	0.298982325
73	ENSG00000011258	MBTD1	0.049387812	12.38990319	38.30439391	32.00314917	0.288854172	1.956214291	0.323459058
74	ENSG00000011295	TTC19	0.001528712	27.52988753	70.4306099	56.81997511	0.502146092	2.28342303	0.390879585
75	ENSG00000011304	PTBP1	0.001123845	55.64338959	197.3198623	162.4666212	0.533798663	1.785499364	0.281995887
76	ENSG00000011451	WIZ	0.006252897	22.08499175	47.5875271	36.77589932	0.458372797	2.731984012	0.464092024
77	ENSG00000011465	DCN	0.008859233	1132.781186	185.2782636	858.1352789	0.29266536	-1.391087477	6.113945393
78	ENSG00000012061	ERCC1	0.044129643	7.487388148	44.33916334	48.68261296	0.226693858	1.406351559	0.168866248
79	ENSG00000012171	SEMA3B	0.002416322	76.99225568	112.6365985	65.52456637	0.671032519	5.320026667	0.683545639
80	ENSG00000012174	MBTPS2	0.033516264	8.792988155	24.83520604	22.11201878	0.346224915	2.096230985	0.35405336
81	ENSG00000012504	NR1H4	0.036289186	14.38921641	20.54077643	13.18955103	0.45159765	5.678233278	0.700519596
82	ENSG00000012660	ELOVL5	3.37E-05	58.71178498	33.46071355	65.9860135	0.531591317	-3.65024109	1.754648325
83	ENSG00000012817	KDM5D	0.035364966	43.27252253	86.94717248	62.88292431	0.234513121	2.981585317	0.497687519
84	ENSG00000012822	CALCOCO1	0.023721362	27.52158466	116.2623106	106.5196058	0.17076983	1.620269541	0.236719746
85	ENSG00000012963	UBR7	0.008410638	5.405682416	39.85719402	37.91596154	0.216816711	1.313813947	0.135626266
86	ENSG00000012983	MAP4K5	0.017218837	21.49250047	36.36560042	49.63368004	0.350220535	3.890117131	0.591011842
87	ENSG00000013306	SLC25A39	0.012585788	39.98482523	104.75075	80.1321374	0.429390556	2.23474884	0.381713976
88	ENSG00000013364	MVP	0.000522866	200.5286503	342.4604631	271.3158565	0.729480334	3.825704065	0.585552704
89	ENSG00000013375	PGM3	0.000116865	41.95787942	82.60367088	69.65482961	0.463368148	3.064562057	0.507942068
90	ENSG00000013523	ANGEL1	2.85E-09	86.19452665	89.31671772	63.7173808	0.818311396	56.21412669	0.965043598
91	ENSG00000013563	DNASE1L1	0.006595985	8.614438817	23.20651967	26.35629097	0.432910556	2.180700533	0.371207701
92	ENSG00000013583	HEBP1	0.036940811	67.91510484	91.31907188	49.04361258	0.814991049	6.803725899	0.743712167
93	ENSG00000014641	MDH1	0.003721923	37.43423427	111.3625616	94.54005931	0.661016883	2.012716928	0.336147389
94	ENSG00000014824	SLC30A9	0.009978337	24.16346207	88.17718526	73.33308828	0.215457744	1.75494631	0.274033039
95	ENSG00000014914	MTMR11	5.19E-07	73.39381027	84.30005377	48.86548478	0.802364626	14.45904486	0.870625901
96	ENSG00000015413	DPEP1	6.81E-08	262.816395	253.5001704	119.9063943	0.795008999	-55.42122338	1.036750368
97	ENSG00000015520	NPC1L1	7.93E-05	199.4454981	182.1159675	70.47984264	0.815001073	-22.01799193	1.095156569
98	ENSG00000016391	CHDH	5.23E-05	64.38617795	82.99382431	55.85841214	0.614593088	7.920400002	0.775794807
99	ENSG00000016402	IL20RA	0.00142916	12.17531653	17.55000364	17.98041608	0.3834144	5.530614074	0.693750086
100	ENSG00000016490	CLCA1	0.002546876	3090.054965	2603.279166	1025.704053	0.690382165	-11.69600901	1.186985632
101	ENSG00000017483	SLC38A5	2.93E-09	220.3233153	165.195214	73.15947952	0.783834672	-6.993139987	1.333714881
102	ENSG00000018189	RUFY3	0.046563732	30.47406477	36.44100876	55.42895346	0.425319385	11.21429557	0.836257442
103	ENSG00000018625	ATP1A2	0.003550362	35.19891381	33.89376203	23.33354355	0.275545502	-52.93842205	1.038507138
104	ENSG00000019485	PRDM11	0.034064658	6.467192684	20.66490093	18.52231976	0.313826403	1.911019239	0.312955417
105	ENSG00000019582	CD74	0.032491918	1577.37755	808.3677988	1618.040352	0.438850629	-3.102360334	1.951311708
106	ENSG00000020181	ADGRA2	0.001791978	70.73197721	36.805665	79.83321008	0.340383774	-3.169741573	1.92176876
107	ENSG00000021355	SERPINB1	0.001256946	178.1857949	296.5237845	187.2719506	0.527087206	4.011472402	0.600915691
108	ENSG00000021488	SLC7A9	8.05E-08	55.45411196	47.33327357	17.8824719	0.881721535	-12.65723815	1.171567225
109	ENSG00000021762	OSBPL5	0.000320112	8.656061634	20.777919	25.37739569	0.139780894	2.428174144	0.416599065
110	ENSG00000021826	CPS1	2.03E-07	777.8059777	660.929297	255.4087825	0.853212781	-12.30985742	1.176836889
111	ENSG00000022267	FHL1	0.001995876	104.3034302	111.2376844	113.1615983	0.202158091	31.08353237	0.937662724
112	ENSG00000022277	RTF2	0.022775802	13.40813846	70.09211028	73.66976912	0.450846177	1.473083943	0.19129312
113	ENSG00000022567	SLC45A4	0.012875364	32.50723995	45.1085081	38.34484875	0.595460878	6.159360086	0.720645424
114	ENSG00000022840	RNF10	1.31E-06	74.6646834	166.3392818	121.8261081	0.691514811	2.628906693	0.44886982
115	ENSG00000022976	ZNF839	0.000147565	10.29898929	23.33710563	17.51019232	0.531364755	2.579827794	0.441313908
116	ENSG00000023041	ZDHHC6	5.86E-05	17.15304873	47.08535393	38.7615491	0.730950658	2.146122801	0.364296906
117	ENSG00000023171	GRAMD1B	0.012876544	102.1492464	108.7713755	54.60572523	0.675354626	31.85087703	0.939118825
118	ENSG00000023228	NDUFS1	0.015465048	95.93208421	177.8351759	122.1811628	0.82549043	3.342575409	0.539443807
119	ENSG00000023318	ERP44	0.000336395	58.20363309	109.0147006	79.39821278	0.685214772	3.290982493	0.533906278
120	ENSG00000023330	ALAS1	0.003598566	26.71758059	52.19114205	42.58610773	0.783302146	3.097671395	0.511917915
121	ENSG00000023697	DERA	0.02858601	14.77912315	37.61354324	29.63136574	0.589466832	2.294460125	0.392920259
122	ENSG00000023839	ABCC2	9.30E-05	98.4971147	86.89305235	32.20924623	0.811677485	-15.976316	1.133544191
123	ENSG00000023902	PLEKHO1	0.027090314	45.40467902	27.17247554	47.24207136	0.411622379	-3.980712184	1.670980583
124	ENSG00000023909	GCLM	0.000260951	31.86908249	48.85995357	32.44013827	0.673756176	4.751318263	0.652253638
125	ENSG00000024048	UBR2	0.03022008	37.51352222	120.9642241	97.41959722	0.588433045	1.899058279	0.310120802
126	ENSG00000025293	PHF20	0.002105408	21.91089828	34.383731	47.14366541	0.344357626	4.51337964	0.637246094
127	ENSG00000025708	TYMP	0.005319668	69.35752593	21.94766782	59.16971929	0.387101181	-1.925869374	3.160131934
128	ENSG00000025796	SEC63	7.36E-12	170.8754114	195.6889831	129.9720226	0.815642256	14.77273801	0.873198934
129	ENSG00000026025	VIM	3.32E-06	1037.899877	313.7410961	933.6172661	0.442205602	-1.866498079	3.308141298
130	ENSG00000027075	PRKCH	0.004899436	36.95508361	25.42365634	45.5133545	0.381118346	-5.409455265	1.453570765
131	ENSG00000027697	IFNGR1	0.028058232	67.3859897	83.76352893	113.4450291	0.366495209	9.229073825	0.804478877
132	ENSG00000028116	VRK2	0.005466694	5.510951749	18.24403551	20.8093793	0.579824649	1.865611481	0.302068681
133	ENSG00000028137	TNFRSF1B	0.004824036	67.80502875	42.19356105	72.15264439	0.463719109	-4.294895987	1.606999434
134	ENSG00000030110	BAK1	1.03E-09	31.01191522	45.58561921	30.16043056	0.892869491	5.255872805	0.680300405
135	ENSG00000030582	GRN	0.000138286	219.6643061	193.3588055	308.748321	0.20519521	-15.70101698	1.13604501
136	ENSG00000031003	FAM13B	0.040384237	18.75861468	33.55695312	44.36586207	0.225837399	3.535232553	0.559008281
137	ENSG00000031081	ARHGAP31	2.45E-05	33.5046674	25.19080175	44.73050771	0.298871377	-7.059949198	1.33003577
138	ENSG00000033011	ALG1	0.014341945	11.65513275	35.97111162	30.13201981	0.410230426	1.958639816	0.324013694
139	ENSG00000033327	GAB2	0.006025802	24.20390483	41.77663046	47.57015854	0.583225061	3.754712653	0.579364696
140	ENSG00000033627	ATP6V0A1	0.000294612	37.76419219	98.01637009	82.36517604	0.762222638	2.253537831	0.385284541
141	ENSG00000033867	SLC4A7	7.36E-07	160.3960137	172.5166668	100.1633488	0.770008705	27.46656296	0.929742133
142	ENSG00000034152	MAP2K3	0.000390441	35.18754314	69.13589663	47.98475097	0.735783898	3.073004403	0.508961984
143	ENSG00000034510	TMSB10	0.003234989	406.4189269	269.9780284	492.0659955	0.482476222	-4.957435511	1.505377787
144	ENSG00000034713	GABARAPL2	0.023723072	16.83528036	51.36812456	61.57900716	0.339296449	1.975030048	0.327737882
145	ENSG00000035115	SH3YL1	5.91E-10	125.3541357	143.5180899	102.3979559	0.799246998	14.80251617	0.873437877
146	ENSG00000035141	FAM136A	0.000441449	27.22363277	51.46544032	36.43231302	0.641200279	3.246006839	0.5289692
147	ENSG00000035664	DAPK2	7.74E-09	41.75155924	46.08414885	25.43386293	0.858991418	20.27325828	0.905985253
148	ENSG00000035862	TIMP2	0.042348522	238.0608466	161.8029323	308.4030719	0.30737545	-5.243570881	1.471301189
149	ENSG00000035928	RFC1	2.34E-06	53.22045756	93.47454185	77.79639656	0.740146413	3.644226467	0.569357779
150	ENSG00000036473	OTC	0.001952452	95.72006472	84.36797392	32.93884846	0.770265146	-15.86386524	1.134554503
151	ENSG00000036672	USP2	9.95E-07	52.99556486	56.91430665	23.6618791	0.735824694	28.04723491	0.93114663
152	ENSG00000037042	TUBG2	0.004309804	16.80316302	21.17640911	16.53451323	0.429537242	8.684526632	0.793485002
153	ENSG00000038210	PI4K2B	0.007750913	52.81917545	70.12716967	40.69380276	0.61300425	7.103442695	0.753191319
154	ENSG00000038382	TRIO	0.001389907	88.60414114	85.22293743	136.1387069	0.527053321	-51.40982124	1.039674808
155	ENSG00000038427	VCAN	0.007666574	718.0719569	28.54618347	461.7290179	0.361990818	-1.082799468	25.15474468
156	ENSG00000039068	CDH1	0.006240448	433.266061	646.3091423	374.2517082	0.702491003	5.067403254	0.670369693
157	ENSG00000039319	ZFYVE16	0.006899337	24.38602179	45.79338689	60.22827545	0.388032883	3.278283354	0.532522782
158	ENSG00000039523	RIPOR1	0.000579078	22.82592067	53.24030809	48.18911975	0.333902897	2.500994931	0.42873382
159	ENSG00000039560	RAI14	0.006596056	46.58782405	21.15659266	49.42256233	0.380229731	-2.663827625	2.202047598
160	ENSG00000040199	PHLPP2	0.000887961	70.43825287	82.76085737	43.83496126	0.751053923	12.43236446	0.851105886
161	ENSG00000040531	CTNS	0.046618999	10.69661937	22.57093062	20.90139467	0.604818768	2.801640389	0.473911313
162	ENSG00000040633	PHF23	0.005725765	8.204289234	23.8973546	27.08735331	0.389349622	2.045594222	0.3433137
163	ENSG00000041880	PARP3	7.30E-09	21.21483329	30.36225884	21.63730053	0.900460554	5.6384271	0.698723814
164	ENSG00000042445	RETSAT	7.28E-08	223.5832457	265.2691756	143.1603468	0.896218473	11.72703651	0.842854226
165	ENSG00000042493	CAPG	0.001071898	124.086091	17.34983942	89.31797876	0.228351094	-1.325097409	7.152002275
166	ENSG00000042753	AP2S1	0.002876851	16.57921388	30.63780387	37.17275456	0.399738426	3.358588435	0.541135845
167	ENSG00000043514	TRIT1	8.81E-06	14.07372892	25.98502435	21.91001163	0.724655175	3.363089557	0.541609226
168	ENSG00000044446	PHKA2	6.22E-05	33.51098004	71.70908443	51.4721486	0.574259372	2.754588642	0.467318476
169	ENSG00000044574	HSPA5	0.016772638	331.1802306	611.9030492	458.0052999	0.46310984	3.359482084	0.541229907
170	ENSG00000047230	CTPS2	0.032645481	15.96448722	41.64110925	31.68777649	0.577929187	2.243503697	0.383382852
171	ENSG00000047249	ATP6V1H	0.004686117	9.323537171	30.86909789	36.48336182	0.341045838	1.865471759	0.30203465
172	ENSG00000047315	POLR2B	0.035109248	17.491923	97.50247991	104.3520284	0.202999578	1.437240376	0.179399775
173	ENSG00000047346	FAM214A	0.048670131	33.96090071	76.78601921	63.34844446	0.334889972	2.586027168	0.442279741
174	ENSG00000047578	KATNIP	0.000470079	13.54163335	36.40343634	30.95582957	0.482055937	2.184651391	0.371987777
175	ENSG00000047644	WWC3	0.000154065	21.07431872	30.61887237	43.60638793	0.436418099	5.415988318	0.688278734
176	ENSG00000048028	USP28	0.00848427	4.777651066	26.96684613	25.16307945	0.270226528	1.430628606	0.177167587
177	ENSG00000048471	SNX29	6.28E-05	38.97578901	19.91715145	43.1852404	0.503231495	-3.090091844	1.956895749
178	ENSG00000048540	LMO3	1.30E-06	86.91701719	67.98972113	35.488084	0.658524774	-8.184303654	1.27838467
179	ENSG00000048707	VPS13D	0.000107293	26.42387802	169.5565665	165.7591951	0.394371154	1.369222129	0.155841077
180	ENSG00000048828	FAM120A	0.004176156	81.7618359	250.0145077	198.7338036	0.674403458	1.971893463	0.327028366
181	ENSG00000048991	R3HDM1	0.029145019	6.904233422	28.62990863	26.08021281	0.327436567	1.635582863	0.241154574
182	ENSG00000049246	PER3	3.24E-06	105.7429677	113.0984967	63.86326874	0.647166087	29.7519683	0.934963513
183	ENSG00000049283	EPN3	1.86E-09	52.93027274	45.31085284	19.7832114	0.645168926	-12.89351773	1.168158828
184	ENSG00000049656	CLPTM1L	0.000480104	57.84149617	131.2531488	96.54374171	0.550621857	2.575812396	0.440686541
185	ENSG00000049759	NEDD4L	2.01E-05	165.3131463	209.598962	118.469838	0.665089011	8.465737902	0.788711665
186	ENSG00000050165	DKK3	0.002542007	70.95365867	46.70991542	87.67169387	0.342272424	-4.853358363	1.51902777
187	ENSG00000050405	LIMA1	0.002896816	112.9266688	199.2183122	153.9008848	0.684802981	3.61732572	0.566848838
188	ENSG00000050748	MAPK9	3.05E-09	66.98421535	88.36621185	59.49087447	0.790955742	7.265478096	0.758029726
189	ENSG00000051009	FHIP1B	0.001179851	54.8727129	93.02785972	59.71221529	0.838710257	3.876294155	0.589852471
190	ENSG00000051108	HERPUD1	3.59E-08	284.0122677	356.4157633	240.4359112	0.749460428	8.845263966	0.79685664
191	ENSG00000051382	PIK3CB	0.004511108	41.7547671	75.79263473	52.41047531	0.567084437	3.453430254	0.550907977
192	ENSG00000051523	CYBA	0.048890701	85.75488541	58.44096267	102.8734478	0.300808075	-5.27920685	1.467376332
193	ENSG00000052841	TTC17	0.007707021	32.37174982	125.695738	115.0719805	0.487383142	1.693749816	0.257540552
194	ENSG00000053254	FOXN3	0.003505659	69.10003939	160.3598868	130.1127309	0.642245452	2.514357987	0.430906013
195	ENSG00000053371	AKR7A2	1.41E-05	40.02309377	69.05691616	48.16210418	0.829647932	3.756997905	0.579566769
196	ENSG00000053747	LAMA3	0.032433213	75.57793936	113.3130551	79.34858642	0.531133204	5.005708628	0.666983511
197	ENSG00000053770	AP5M1	0.000117602	27.63065983	66.35643169	53.6529923	0.520979295	2.426990787	0.416397614
198	ENSG00000053918	KCNQ1	3.67E-05	57.70999079	89.11431535	55.29447064	0.504083921	4.675289413	0.647595064
199	ENSG00000054282	SDCCAG8	0.009153729	10.73812506	29.04685947	33.08810987	0.729476303	2.173005716	0.369682825
200	ENSG00000054654	SYNE2	0.001052591	104.073208	287.5696394	343.3589621	0.532017909	2.134334953	0.361906105
201	ENSG00000054690	PLEKHH1	7.96E-07	82.27927378	98.77932347	47.45486877	0.800145998	10.97321527	0.832960491
202	ENSG00000054983	GALC	1.15E-06	37.01423358	67.70298454	53.81267504	0.674913108	3.412234608	0.546714947
203	ENSG00000055483	USP36	4.52E-06	35.43710279	75.48048543	61.78382355	0.313524156	2.769935527	0.469486949
204	ENSG00000055732	MCOLN3	1.87E-05	36.03264992	36.91257926	18.61982445	0.75691752	82.89896277	0.976161803
205	ENSG00000056586	RC3H2	0.012562023	23.82708137	63.3252514	72.36664102	0.389561931	2.206490395	0.376265089
206	ENSG00000057252	SOAT1	0.001009995	50.74910146	73.45592001	96.25789677	0.557939755	5.469943806	0.690878304
207	ENSG00000057663	ATG5	0.019179313	6.727018935	38.79328072	35.86734414	0.320114489	1.419569888	0.173406807
208	ENSG00000057704	TMCC3	0.013625397	44.76848361	59.21809978	43.49865795	0.742782943	7.196494506	0.755993248
209	ENSG00000057935	MTA3	0.009186299	6.507797673	37.32681616	34.68985833	0.385361364	1.422323487	0.174346444
210	ENSG00000058091	CDK14	0.000688001	29.00026707	35.26730611	47.47465323	0.728258153	10.25485444	0.822298901
211	ENSG00000058262	SEC61A1	5.41E-06	388.1756817	546.7374643	390.9461844	0.661506821	5.896207338	0.709985518
212	ENSG00000058600	POLR3E	0.000770277	21.69415166	55.55437797	44.85080128	0.589033938	2.281394368	0.390503007
213	ENSG00000059378	PARP12	0.015410119	18.02013	57.80206766	51.14256003	0.397999717	1.905945313	0.311755803
214	ENSG00000059573	ALDH18A1	0.000451354	112.3396642	181.2754757	110.7337596	0.800712441	4.25925413	0.619717939
215	ENSG00000059728	MXD1	4.36E-06	93.178127	103.8467235	60.76831698	0.789186392	18.46773846	0.89726593
216	ENSG00000059758	CDK17	0.049684551	17.43666099	28.82416789	36.92980279	0.270801466	4.062419394	0.604931981
217	ENSG00000060566	CREB3L3	3.19E-05	233.5284214	198.5366869	71.79212895	0.836491203	-12.34763337	1.176248204
218	ENSG00000060688	SNRNP40	0.035090154	6.19068594	23.35426199	26.11249032	0.364355664	1.721374837	0.265077353
219	ENSG00000060749	QSER1	0.048370394	31.81906474	62.31609104	59.39221396	0.630516799	3.086699499	0.510607521
220	ENSG00000060971	ACAA1	0.003041162	99.99293094	155.0599689	92.97445848	0.770462339	4.631680029	0.644866187
221	ENSG00000060982	BCAT1	2.72E-09	319.2017375	250.4420634	141.5430296	0.784040088	-8.284562259	1.274553217
222	ENSG00000061273	HDAC7	9.39E-05	37.37503263	45.23733789	68.38243538	0.379933725	10.50739799	0.826198763
223	ENSG00000061656	SPAG4	7.75E-08	29.85639112	25.57452293	13.57431394	0.728986333	-12.94549751	1.1674271
224	ENSG00000062524	LTK	0.000906437	20.79979381	19.3334775	8.385424141	0.74289738	-27.3701323	1.075843381
225	ENSG00000062582	MRPS24	0.000809812	15.74448231	40.68133403	31.00412193	0.496711299	2.2627482	0.387019814
226	ENSG00000063046	EIF4B	0.012079416	291.9869729	790.4392489	661.2258586	0.47153723	2.17157444	0.369398374
227	ENSG00000063176	SPHK2	4.19E-08	19.13300704	26.9026052	16.43840829	0.896597558	5.925095649	0.711195325
228	ENSG00000063177	RPL18	0.011073287	338.9819023	691.5935854	548.0165083	0.411438038	2.922692404	0.490146105
229	ENSG00000063241	ISOC2	0.000579428	13.97150916	34.20401901	26.1892621	0.505758881	2.381095006	0.408475658
230	ENSG00000063245	EPN1	5.70E-06	204.2342643	275.5818887	147.9499564	0.766895794	6.725047358	0.741101911
231	ENSG00000063854	HAGH	2.45E-08	33.26473664	56.75122304	35.93169453	0.787962065	3.832670333	0.586150128
232	ENSG00000063978	RNF4	0.034928261	10.97133275	56.92330912	61.29858901	0.247269152	1.477512987	0.192738843
233	ENSG00000064115	TM7SF3	7.78E-09	78.09314951	111.3194663	87.27410527	0.805986445	5.700680491	0.701522852
234	ENSG00000064270	ATP2C2	2.15E-05	40.01726534	40.83472202	19.20102897	0.848230663	98.90675523	0.979981334
235	ENSG00000064313	TAF2	0.005657933	10.40421375	29.13042043	34.16747707	0.361768117	2.111192878	0.357159753
236	ENSG00000064393	HIPK2	0.007687823	68.58540779	169.7694906	127.3348478	0.421289572	2.355656066	0.403991362
237	ENSG00000064651	SLC12A2	0.002213051	125.1356566	196.7848092	136.7353085	0.479420889	4.493011489	0.635900998
238	ENSG00000064666	CNN2	0.013072943	89.25484203	42.97822613	98.80464287	0.522793265	-2.857448964	2.0767456
239	ENSG00000064726	BTBD1	0.041474796	14.76242056	53.46274801	58.32655138	0.293801783	1.762909336	0.27612536
240	ENSG00000064763	FAR2	0.011757623	15.2598353	18.73307806	13.34387253	0.757450516	9.787082488	0.814593056
241	ENSG00000064932	SBNO2	0.026113439	40.11102187	46.03282901	64.52649742	0.207829277	14.54688557	0.871356871
242	ENSG00000064995	TAF11	0.008597091	6.937815377	19.06565876	21.22582484	0.439781124	2.144113617	0.363890672
243	ENSG00000065000	AP3D1	0.006891563	81.27486976	166.7161201	125.5388814	0.468583108	2.902473792	0.487504566
244	ENSG00000065054	SLC9A3R2	0.00383114	12.7191644	25.71127067	33.23330947	0.113218051	2.957983429	0.494692174
245	ENSG00000065060	UHRF1BP1	0.001993044	21.62648127	45.78411859	38.32175859	0.451176436	2.790446721	0.472357707
246	ENSG00000065150	IPO5	2.13E-05	95.40629152	182.3984211	155.2791986	0.708503194	3.193446511	0.523065337
247	ENSG00000065154	OAT	2.08E-06	368.5098701	381.6214809	197.8591729	0.760812045	57.21122773	0.965642367
248	ENSG00000065308	TRAM2	0.009242625	42.89008293	45.16140606	62.65024918	0.437617968	38.76660605	0.949706545
249	ENSG00000065320	NTN1	7.90E-05	45.34289966	49.86425669	24.90275612	0.556210733	21.0572082	0.909326693
250	ENSG00000065357	DGKA	0.033433284	72.07583483	100.2822592	71.04966152	0.6068096	6.110597069	0.718729668
251	ENSG00000065621	GSTO2	2.58E-06	26.54205165	35.58768051	24.57477081	0.676251427	6.868481246	0.745821342
252	ENSG00000065802	ASB1	0.001189107	10.44325977	25.62789978	31.80305162	0.321852072	2.375503109	0.407495732
253	ENSG00000065833	ME1	0.000218355	30.24358987	36.94898115	22.8263233	0.724222974	10.02067861	0.818522972
254	ENSG00000065911	MTHFD2	8.24E-09	64.42376929	84.47280632	57.60875281	0.482202328	7.426619812	0.762656908
255	ENSG00000065970	FOXJ2	0.000550942	14.09005642	38.75179153	32.67826667	0.463502817	2.142665458	0.363597549
256	ENSG00000065989	PDE4A	1.23E-09	25.51996743	30.59156993	22.25608818	0.652064295	11.06386737	0.834215684
257	ENSG00000066084	DIP2B	0.023147337	32.31186046	57.90696749	76.83075238	0.226097876	3.524846677	0.557996073
258	ENSG00000066135	KDM4A	0.001738352	33.8734214	76.82611332	57.98214894	0.809502013	2.577243236	0.440910257
259	ENSG00000066136	NFYC	0.021565905	8.973915139	44.39670825	39.13945114	0.316581094	1.506674621	0.202130191
260	ENSG00000066230	SLC9A3	8.76E-05	98.83163025	91.05278488	37.36359298	0.82652724	-24.41035992	1.085432262
261	ENSG00000066248	NGEF	0.000252813	46.9000964	48.40028077	22.06411788	0.849086362	63.52577673	0.969004635
262	ENSG00000066279	ASPM	0.005966258	13.19654622	16.01262692	10.53648087	0.506327372	10.37227846	0.824133747
263	ENSG00000066468	FGFR2	0.025396312	52.09613856	65.71933847	52.76507999	0.43707693	8.648150056	0.792706375
264	ENSG00000066557	LRRC40	0.011983258	5.1539541	16.65402956	14.99828495	0.337453381	1.896333962	0.309471896
265	ENSG00000066651	TRMT11	6.64E-07	12.72474693	27.78435422	21.60114897	0.680731742	2.689917496	0.457982461
266	ENSG00000066739	ATG2B	0.018928288	53.79266929	116.5699621	93.49355301	0.481180361	2.713761994	0.461462527
267	ENSG00000066855	MTFR1	0.023352548	11.60361163	26.38905325	19.13072151	0.473907481	2.5695996	0.43971307
268	ENSG00000066933	MYO9A	0.002428719	27.70395926	38.12647197	53.188996	0.407887099	6.316176636	0.726633172
269	ENSG00000067113	PLPP1	0.023329688	31.87434439	47.24980205	58.27230635	0.326326788	5.146132765	0.674592125
270	ENSG00000067167	TRAM1	0.033401714	166.4526042	291.2640782	254.8817745	0.511761441	3.667264457	0.571483464
271	ENSG00000067177	PHKA1	0.003921891	13.04870591	18.28801185	15.18292067	0.587134197	5.981081875	0.713511453
272	ENSG00000067225	PKM	0.037678712	238.2078674	333.3827591	436.5937488	0.255586445	6.005687176	0.714517655
273	ENSG00000067606	PRKCZ	0.001554742	40.3294378	51.16342496	27.24755833	0.837331758	8.444985341	0.788247421
274	ENSG00000067829	IDH3G	7.57E-05	16.19753746	44.68004191	37.46204668	0.756468588	2.137367502	0.36252288
275	ENSG00000067955	CBFB	0.026969046	24.48319903	28.3492766	43.71842121	0.509670699	13.66565327	0.863626941
276	ENSG00000067992	PDK3	0.032671741	69.88950079	109.7655112	87.10094249	0.708039062	4.505340684	0.636716397
277	ENSG00000068001	HYAL2	0.030347011	56.44064569	45.97844461	78.55899949	0.178120884	-9.789440054	1.227545781
278	ENSG00000068028	RASSF1	0.002640503	10.84664855	23.24960649	29.51279557	0.157973549	2.749042221	0.466530414
279	ENSG00000068078	FGFR3	8.41E-06	126.9765894	132.7889913	87.06314337	0.681213825	44.69160675	0.956228285
280	ENSG00000068079	IFI35	0.000114414	12.64511002	20.06867445	24.17373063	0.609974304	4.40674891	0.63009194
281	ENSG00000068120	COASY	8.16E-10	48.8792929	83.14220327	54.59560562	0.781479399	3.853189783	0.587899899
282	ENSG00000068137	PLEKHH3	2.40E-05	59.37428207	55.93268373	34.84987588	0.515097125	-33.50389983	1.061531078
283	ENSG00000068305	MEF2A	0.005570742	31.20037907	54.24404586	73.11316806	0.40394037	3.707935273	0.575185324
284	ENSG00000068366	ACSL4	0.001150143	52.51976362	39.5685289	70.98832093	0.45124527	-7.110387118	1.327311504
285	ENSG00000068383	INPP5A	0.022722185	20.15506676	49.08937363	36.95894407	0.670632912	2.393160503	0.410579017
286	ENSG00000068394	GPKOW	0.007867137	2.87933786	20.37021704	19.07158069	0.501002368	1.32923878	0.141350377
287	ENSG00000068724	TTC7A	0.000981934	38.01907047	78.61337286	58.95435331	0.703887373	2.873123479	0.483620904
288	ENSG00000068885	IFT80	0.001653658	15.573083	20.6027719	29.51367583	0.644798365	7.192463704	0.755873194
289	ENSG00000068912	ERLEC1	0.04369629	33.62645546	88.25934021	80.32169373	0.330194688	2.230996884	0.380995999
290	ENSG00000069122	ADGRF5	0.036044192	46.63387481	19.09296453	46.50536121	0.204641661	-2.386516592	2.442463806
291	ENSG00000069248	NUP133	0.018569531	8.102512208	43.5451733	48.63197827	0.364666947	1.457218051	0.18607142
292	ENSG00000069329	VPS35	8.63E-06	58.19961152	157.782394	132.6147314	0.703995397	2.168868956	0.368859985
293	ENSG00000069431	ABCC9	0.049982879	60.44334009	16.17752801	52.02579131	0.224966297	-1.730926521	3.736253158
294	ENSG00000069535	MAOB	8.71E-08	87.9026982	107.1650393	63.3197245	0.862588435	10.12689665	0.820255363
295	ENSG00000069849	ATP1B3	0.006693085	65.59104176	96.02681158	76.87827277	0.823235928	5.310128651	0.683049251
296	ENSG00000069956	MAPK6	0.047341507	24.90541408	57.70157403	48.18737868	0.617872443	2.518800623	0.431624518
297	ENSG00000069966	GNB5	0.01725611	15.50645712	27.0017855	32.40217901	0.700998576	3.697871102	0.57427525
298	ENSG00000070010	UFD1	0.025395984	6.772734072	44.29308661	41.27629867	0.548527971	1.361016548	0.15290725
299	ENSG00000070019	GUCY2C	2.27E-10	236.6259396	200.3070163	76.05338674	0.889405689	-12.03044904	1.181316281
300	ENSG00000070081	NUCB2	1.32E-12	400.3736938	323.3600323	169.4146186	0.821761642	-9.397471971	1.238166916
301	ENSG00000070159	PTPN3	0.000112648	64.16383745	96.93893517	60.05189444	0.616979579	4.915401748	0.661899549
302	ENSG00000070413	DGCR2	0.000180673	56.59612017	142.5075499	111.131847	0.47856523	2.317545764	0.397144714
303	ENSG00000070423	RNF126	0.00349492	9.978039877	24.85042258	19.88643637	0.581898087	2.34182129	0.401523952
304	ENSG00000070526	ST6GALNAC1	0.002797159	89.34859281	87.01627589	40.17611506	0.73552715	-75.61788329	1.026803226
305	ENSG00000070610	GBA2	1.20E-07	101.8144468	139.1216761	84.07044792	0.886880444	6.458161803	0.731837408
306	ENSG00000070669	ASNS	2.42E-11	94.01809036	77.62303581	37.64107852	0.590264413	-10.4690793	1.211213777
307	ENSG00000070756	PABPC1	0.0388036	487.5192185	1036.252893	751.04205	0.473160578	2.776888285	0.470463554
308	ENSG00000070770	CSNK2A2	8.45E-07	42.58949622	87.33303218	67.04678885	0.722286781	2.903716159	0.487667669
309	ENSG00000070831	CDC42	0.010212434	75.87512517	212.9179016	243.3059279	0.333898568	2.107320315	0.356358599
310	ENSG00000070950	RAD18	0.000616865	13.12423379	21.74632865	15.53844423	0.588533475	4.044326004	0.60351492
311	ENSG00000070961	ATP2B1	0.025464169	83.93425274	139.0759342	106.7999406	0.664713357	4.044312414	0.603513852
312	ENSG00000071051	NCK2	0.000644327	30.94952517	82.74190868	65.56775644	0.502332442	2.195138091	0.374048963
313	ENSG00000071054	MAP4K4	2.93E-06	98.8209401	60.80102714	121.6924516	0.657456227	-4.198378029	1.625316952
314	ENSG00000071282	LMCD1	2.78E-05	68.45137371	18.67925263	59.41951627	0.368552984	-1.750590982	3.664567051
315	ENSG00000071537	SEL1L	6.13E-14	1566.892449	1256.845055	641.1597382	0.845908528	-9.107438265	1.246687046
316	ENSG00000071575	TRIB2	0.015912887	41.9261025	24.82432359	50.94096903	0.394582852	-3.903127648	1.688912181
317	ENSG00000071626	DAZAP1	0.000263063	47.3791944	107.1277007	78.54987461	0.556399362	2.585954104	0.442268378
318	ENSG00000071859	FAM50A	0.006329705	13.47429292	34.88166278	39.64311284	0.382361801	2.258846183	0.386285855
319	ENSG00000071889	FAM3A	1.35E-05	28.16276641	53.83440795	36.14992977	0.772918181	3.19407601	0.523136921
320	ENSG00000072062	PRKACA	0.031666782	24.79089803	58.48874551	46.21766006	0.410031883	2.471363894	0.423857578
321	ENSG00000072071	ADGRL1	0.02175738	31.09968511	51.5062604	32.12369548	0.553177329	4.048006308	0.603803982
322	ENSG00000072201	LNX1	3.80E-09	35.08914624	43.07851936	25.23174419	0.800079079	9.783954813	0.814539282
323	ENSG00000072274	TFRC	0.016272674	93.27514245	157.6196522	119.8082417	0.616179401	3.899241686	0.591773558
324	ENSG00000072310	SREBF1	4.03E-05	59.17865107	101.7647417	71.15879495	0.704901752	3.779247883	0.581524112
325	ENSG00000072518	MARK2	0.00093934	37.5469459	83.56760591	60.2413792	0.624776566	2.631743042	0.449300246
326	ENSG00000072657	TRHDE	0.000573114	49.4362069	48.71953811	26.06797709	0.617392177	-136.9610988	1.01471009
327	ENSG00000072682	P4HA2	4.24E-07	81.29580888	109.8793305	80.41926558	0.670078976	6.688299008	0.739864436
328	ENSG00000072778	ACADVL	0.003279847	400.5160309	666.0097044	414.6864775	0.685111846	4.017141808	0.601366659
329	ENSG00000072786	STK10	0.029642573	47.67759114	27.46288963	54.17428093	0.27505827	-3.717120471	1.736073362
330	ENSG00000072849	DERL2	0.002451955	17.43405828	47.23508322	40.82873187	0.44799956	2.170030783	0.3690913
331	ENSG00000073008	PVR	0.032020363	24.08442045	64.46180154	49.76808839	0.5025726	2.192965953	0.373623136
332	ENSG00000073060	SCARB1	0.002179341	57.06043353	80.61271737	51.90594811	0.683474304	5.845426788	0.707834141
333	ENSG00000073169	SELENOO	0.009745743	14.7675008	31.09359553	22.00308105	0.431566922	2.809067145	0.474937058
334	ENSG00000073350	LLGL2	0.000673239	114.2777816	191.9272015	121.718501	0.568532333	3.943429116	0.595422539
335	ENSG00000073536	NLE1	0.002419307	8.914470275	20.22200456	17.15758123	0.4709925	2.576731063	0.440830198
336	ENSG00000073578	SDHA	3.95E-05	162.2348609	243.7941989	149.8799561	0.890179629	4.978327065	0.66545825
337	ENSG00000073605	GSDMB	0.001007742	87.47545655	97.48609969	48.65793432	0.824042888	18.47649084	0.897312097
338	ENSG00000073712	FERMT2	0.020811542	56.59984092	34.77744937	65.64877915	0.281108396	-4.187317879	1.627486832
339	ENSG00000073803	MAP3K13	0.001144995	44.54217653	76.82456831	51.88758916	0.580038863	3.759533856	0.579790782
340	ENSG00000073849	ST6GAL1	0.009606174	85.65584141	29.0609542	78.21140507	0.299721266	-2.02698161	2.947454541
341	ENSG00000073921	PICALM	0.021753474	64.04246992	191.0514685	212.5023759	0.331539704	2.008471378	0.335210561
342	ENSG00000074071	MRPS34	0.010081371	18.52302382	46.76232417	35.13097951	0.51737427	2.311861384	0.396109991
343	ENSG00000074181	NOTCH3	0.024438423	66.53557339	51.13860377	92.91533306	0.316059752	-7.642684245	1.301083105
344	ENSG00000074276	CDHR2	1.72E-07	695.9815924	600.441344	223.8446289	0.889544483	-13.56939047	1.159116705
345	ENSG00000074410	CA12	4.06E-07	155.6659595	113.9597355	54.88193367	0.679551135	-6.464879074	1.365973331
346	ENSG00000074416	MGLL	0.009541297	58.98371972	110.2140527	92.04331513	0.518976668	3.302687344	0.53517422
347	ENSG00000074657	ZNF532	4.43E-07	53.99052061	23.15397407	55.60050315	0.637396533	-2.501722901	2.331803622
348	ENSG00000074842	MYDGF	0.008769868	38.40263285	76.02767495	58.63654399	0.454068182	3.041333681	0.505113866
349	ENSG00000074935	TUBE1	0.002425645	9.171787372	18.46261078	15.92634591	0.498819257	2.974375567	0.496776294
350	ENSG00000074964	ARHGEF10L	0.014013503	46.75267497	93.41798994	73.46733313	0.418618176	3.003744108	0.500467576
351	ENSG00000075073	TACR2	0.045513719	47.93161859	41.11984576	14.54633312	0.522970148	-13.07317004	1.165656575
352	ENSG00000075142	SRI	0.002914371	31.79754692	77.81357072	64.39851169	0.575691433	2.382020622	0.40863755
353	ENSG00000075151	EIF4G3	0.001567094	26.1436266	72.59085916	82.37008946	0.539648305	2.125734523	0.360150395
354	ENSG00000075234	TTC38	1.26E-05	97.3775032	119.2801002	61.38736278	0.912202315	9.891868226	0.816376772
355	ENSG00000075239	ACAT1	2.55E-06	78.16459756	121.4429723	73.27396683	0.728485573	4.612178048	0.643632119
356	ENSG00000075240	GRAMD4	0.000209481	51.29064771	79.75772279	51.74795002	0.816505935	4.603506686	0.643080644
357	ENSG00000075391	RASAL2	0.044059265	38.34852069	31.33225531	55.22350771	0.418022264	-9.931319896	1.223931068
358	ENSG00000075399	VPS9D1	0.006725815	4.440762854	16.68500948	14.46772448	0.357190996	1.725363183	0.266152852
359	ENSG00000075407	ZNF37A	0.000192168	24.03571319	50.59737564	44.79262713	0.705347955	2.809804883	0.475038733
360	ENSG00000075413	MARK3	5.54E-06	76.35369081	148.2379159	114.2954077	0.646419532	3.12435178	0.515075312
361	ENSG00000075568	TMEM131	0.029769792	43.5813851	119.4819366	92.35700679	0.467983024	2.148381249	0.364752919
362	ENSG00000075624	ACTB	0.04254608	1536.155959	2309.429349	2596.55486	0.527517417	4.973125103	0.665166899
363	ENSG00000075643	MOCOS	4.84E-07	26.09927479	27.5582903	14.25042867	0.850257667	36.77655545	0.947057111
364	ENSG00000075856	SART3	0.013117498	11.04614737	46.90217181	52.14431804	0.344272351	1.616138991	0.235514624
365	ENSG00000075975	MKRN2	0.00919631	18.96454765	67.80683067	58.71971913	0.617798383	1.776562703	0.279684915
366	ENSG00000076108	BAZ2A	0.024387517	54.9186476	150.0235364	117.4401268	0.416163874	2.154906931	0.366066878
367	ENSG00000076201	PTPN23	4.58E-06	34.21078318	60.10574723	42.74555591	0.546536887	3.642273078	0.569176572
368	ENSG00000076321	KLHL20	0.000880457	8.05461782	16.78602119	21.01146801	0.465672772	2.844976684	0.479840799
369	ENSG00000076351	SLC46A1	7.72E-05	548.7181671	529.7927796	227.1323454	0.843240932	-56.98752268	1.035722245
370	ENSG00000076356	PLXNA2	1.65E-06	328.9913503	326.4379855	169.2727701	0.714249306	-256.6923997	1.007821899
371	ENSG00000076382	SPAG5	0.018108086	12.97011689	17.47587015	11.77867664	0.589088003	6.757135883	0.742172881
372	ENSG00000076555	ACACB	0.001022558	86.25059897	167.5998503	114.8262703	0.211368823	3.120501359	0.514622172
373	ENSG00000076604	TRAF4	9.24E-05	45.7770793	74.25705063	48.62631397	0.80367528	4.214685771	0.616467782
374	ENSG00000076685	NT5C2	0.041645057	22.6868644	57.65993192	71.88925996	0.493659914	2.297390592	0.393459785
375	ENSG00000076716	GPC4	0.019882547	22.77588698	49.21443763	38.85136462	0.353599753	2.722930071	0.462788728
376	ENSG00000076826	CAMSAP3	0.000264647	48.08336166	60.41650024	30.46049832	0.681686088	8.797425017	0.79586473
377	ENSG00000076864	RAP1GAP	8.14E-07	124.250119	130.9039552	95.44308611	0.707310766	38.34691235	0.94917009
378	ENSG00000076944	STXBP2	0.028499538	37.72425441	81.04871099	57.78382285	0.61710369	2.741476173	0.465451627
379	ENSG00000076984	MAP2K7	0.00023239	21.83925879	38.09335256	26.4081462	0.628474633	3.687231795	0.573308919
380	ENSG00000077063	CTTNBP2	0.00519217	15.08319242	20.03981264	17.19592633	0.540180452	7.086079527	0.752661349
381	ENSG00000077157	PPP1R12B	0.046856498	140.535229	192.8097415	145.4222247	0.399717965	6.376816437	0.728880335
382	ENSG00000077264	PAK3	9.32E-06	89.31298985	76.49200415	54.41820929	0.770839902	-12.93231252	1.167612103
383	ENSG00000077549	CAPZB	0.004380756	55.83509128	168.6090564	173.6630423	0.565621785	1.990212435	0.3311512
384	ENSG00000077684	JADE1	6.54E-05	110.799742	141.6181678	102.1851005	0.526017905	8.190486821	0.782383671
385	ENSG00000077713	SLC25A43	0.000275752	8.084354861	18.79693473	15.15674804	0.747275565	2.509319876	0.430089
386	ENSG00000077782	FGFR1	1.48E-05	267.2533463	285.7905204	201.5303037	0.563938206	29.8343136	0.935137197
387	ENSG00000077942	FBLN1	0.028639371	352.0178116	142.6234694	352.771702	0.163114686	-2.362247594	2.468161888
388	ENSG00000078061	ARAF	0.001977969	23.5627667	70.85150044	57.98817284	0.475536178	1.996548854	0.332565529
389	ENSG00000078070	MCCC1	1.56E-08	31.85175029	51.36489993	39.01369109	0.757229489	4.2646447	0.620107317
390	ENSG00000078114	NEBL	0.027285545	36.82484333	40.53860689	35.68275682	0.683343869	20.83154967	0.908389463
391	ENSG00000078177	N4BP2	0.001608513	26.19264672	43.83409352	36.45259115	0.570423939	3.969444288	0.597540513
392	ENSG00000078369	GNB1	9.52E-06	110.3217136	325.3312773	278.9714171	0.845571677	2.02620285	0.339105771
393	ENSG00000078687	TNRC6C	0.046889883	5.804887449	34.28576786	34.62231307	0.10523533	1.407633989	0.169308953
394	ENSG00000078804	TP53INP2	0.027633586	34.2524102	54.66687265	33.36744461	0.711921973	4.35570043	0.626566118
395	ENSG00000078808	SDF4	3.51E-05	61.03605346	157.5102754	119.1840315	0.619824715	2.265333935	0.387505217
396	ENSG00000078902	TOLLIP	0.002238343	47.25981549	88.93090144	64.97185561	0.456002746	3.268230568	0.531421752
397	ENSG00000078967	UBE2D4	7.36E-06	16.35890591	27.09688823	22.68478405	0.686038351	4.046923607	0.603718987
398	ENSG00000079112	CDH17	4.59E-09	626.5387297	540.5339597	215.1725928	0.861222312	-13.56986003	1.159110761
399	ENSG00000079277	MKNK1	1.10E-10	158.163345	146.5321362	83.41628336	0.803845039	-26.19637279	1.079376505
400	ENSG00000079335	CDC14A	0.038487144	11.42253365	18.04643114	14.35877204	0.687144353	4.448885995	0.632952497
401	ENSG00000079385	CEACAM1	3.52E-07	53.80974943	59.47493937	32.34560267	0.854165631	19.9966268	0.904746604
402	ENSG00000079432	CIC	0.022900856	28.78252312	78.61349312	64.22695657	0.263072278	2.155206215	0.366127009
403	ENSG00000079459	FDFT1	0.039497698	46.14303685	120.7001358	97.44817899	0.409540374	2.237790565	0.382294821
404	ENSG00000079616	KIF22	0.020211483	11.7210707	30.60374529	25.83688936	0.565224023	2.241462977	0.38299465
405	ENSG00000079691	CARMIL1	1.87E-06	54.79755132	74.06377674	48.79272062	0.755015225	6.688457404	0.739869795
406	ENSG00000079785	DDX1	0.003487032	39.0512508	115.6865709	93.05399195	0.541307063	2.019144978	0.337560795
407	ENSG00000079805	DNM2	0.015448371	140.1288579	272.8519351	189.0630801	0.711525573	3.111597484	0.513571061
408	ENSG00000079819	EPB41L2	0.001016244	105.6003336	57.52242566	119.8270517	0.375148913	-3.392883888	1.835811553
409	ENSG00000080031	PTPRH	5.46E-06	133.7782279	142.2486115	69.09924944	0.867510531	32.58728904	0.940453664
410	ENSG00000080200	CRYBG3	0.014055262	27.44880205	58.46791505	74.35055766	0.23511733	2.769799288	0.469467776
411	ENSG00000080293	SCTR	0.004167794	89.64692804	100.2697616	78.4966485	0.485074276	17.87815728	0.894057456
412	ENSG00000080493	SLC4A4	1.08E-05	1270.141686	1279.246186	813.3095976	0.690283273	280.014044	0.992882918
413	ENSG00000080603	SRCAP	0.002970557	71.06646327	97.82544467	56.26164364	0.512089726	6.311597046	0.72646195
414	ENSG00000080815	PSEN1	3.55E-07	52.88354732	120.5791975	95.95931417	0.804686766	2.562391296	0.43857936
415	ENSG00000080819	CPOX	0.027269552	7.147246543	18.22047211	15.54138514	0.659717323	2.290905978	0.392264619
416	ENSG00000080822	CLDND1	0.00837147	19.06944779	43.15249373	49.1077032	0.44672523	2.58364086	0.441908361
417	ENSG00000080845	DLGAP4	0.00011502	52.39054455	86.2659636	62.23477272	0.626532073	4.093130418	0.607314199
418	ENSG00000081026	MAGI3	5.59E-07	51.96129215	79.7320778	48.16367968	0.634119928	4.742154998	0.651698709
419	ENSG00000081087	OSTM1	0.000644716	18.63880455	20.22263079	30.85091792	0.405165441	24.53642601	0.921680505
420	ENSG00000081177	EXD2	2.55E-07	26.34205068	44.69087952	35.53324614	0.720768338	3.871251449	0.589427887
421	ENSG00000081307	UBA5	1.71E-06	45.79092972	76.59125842	54.54074111	0.766847502	3.973405263	0.597861044
422	ENSG00000081377	CDC14B	0.006023198	24.19481198	55.34944628	41.57047154	0.500195146	2.553207895	0.437128347
423	ENSG00000081760	AACS	0.02953572	24.85900926	58.52407904	43.22767755	0.501066156	2.476842877	0.424765493
424	ENSG00000081803	CADPS2	0.005218336	42.18716704	74.48458217	59.20522525	0.473857055	3.612417549	0.566387913
425	ENSG00000081913	PHLPP1	2.29E-08	34.51090281	52.29848698	31.93625506	0.742706692	4.880336136	0.659883389
426	ENSG00000082212	ME2	0.002814167	45.48239915	79.61382631	58.92895794	0.619484973	3.665133159	0.571287693
427	ENSG00000082269	FAM135A	0.009765096	44.78070597	71.57863127	47.664373	0.692476292	4.342102455	0.625615567
428	ENSG00000082397	EPB41L3	0.000516789	100.1037997	108.5361762	79.90146992	0.877294096	24.74272532	0.922308148
429	ENSG00000082438	COBLL1	1.78E-10	129.7746729	147.4224584	98.66839035	0.788041101	15.70719064	0.880291065
430	ENSG00000082458	DLG3	2.53E-08	91.55902318	127.9870861	82.92344209	0.731965292	6.026840071	0.715377043
431	ENSG00000082781	ITGB5	0.000413038	122.9249689	71.43616653	144.4418661	0.424491375	-3.774823387	1.720766593
432	ENSG00000082805	ERC1	0.002085246	28.20863493	54.92157318	70.92621713	0.228741382	3.111982941	0.513616659
433	ENSG00000083307	GRHL2	0.00012787	37.84830982	47.92555808	32.06333493	0.630351244	8.511635887	0.789731228
434	ENSG00000083544	TDRD3	0.006270699	12.7963146	36.25544777	33.08703157	0.562872903	2.09094522	0.35294874
435	ENSG00000083845	RPS5	0.008891142	240.999753	538.2147168	473.1602321	0.51075367	2.621720185	0.447776223
436	ENSG00000084072	PPIE	2.63E-07	19.70943367	51.9002806	43.79958569	0.711749674	2.22453651	0.379755821
437	ENSG00000084092	NOA1	0.003478103	12.02616333	36.90226926	29.94728886	0.409162942	1.966884717	0.325892244
438	ENSG00000084112	SSH1	2.77E-05	29.06821211	37.01761392	54.0340357	0.420924831	8.313308037	0.785253533
439	ENSG00000084636	COL16A1	0.001557935	163.3958936	30.76230303	128.2244876	0.404923572	-1.463868963	5.311562448
440	ENSG00000084652	TXLNA	0.037382495	21.19458012	71.82596126	85.10105955	0.313718771	1.837211217	0.295082443
441	ENSG00000084674	APOB	0.001082583	5314.714068	4502.285742	1697.845377	0.76684106	-12.08352724	1.180447971
442	ENSG00000084676	NCOA1	0.002075953	49.21842026	130.27015	103.4263072	0.754209667	2.214494013	0.377818098
443	ENSG00000084693	AGBL5	0.000735063	11.17812094	25.88001381	21.4419444	0.524753223	2.520636972	0.43192098
444	ENSG00000085117	CD82	0.000110921	59.12383268	97.95742409	65.65154547	0.759429614	4.044984022	0.603566633
445	ENSG00000085449	WDFY1	0.01764384	26.90779632	44.84511455	59.73844594	0.346008212	4.000202815	0.600016225
446	ENSG00000085511	MAP3K4	0.003615615	11.36232332	39.22363942	45.43216318	0.390243289	1.815634357	0.289680496
447	ENSG00000085552	IGSF9	0.00212983	23.2694636	24.63161737	10.90879166	0.678562472	35.16569267	0.944698972
448	ENSG00000085563	ABCB1	0.015010971	126.3434233	133.0493865	73.11527269	0.572949791	38.68091808	0.94959794
449	ENSG00000085644	ZNF213	6.66E-05	11.18076024	20.10640794	13.46919782	0.596189982	3.505310676	0.556079448
450	ENSG00000085662	AKR1B1	0.000892423	39.62951165	23.52586234	47.91162752	0.555343826	-3.921805101	1.684508354
451	ENSG00000085760	MTIF2	0.000406766	15.50392393	43.42984831	33.85097089	0.487807701	2.110360661	0.356987752
452	ENSG00000085832	EPS15	4.76E-05	53.2393435	73.19747276	104.1201492	0.453532376	6.335103584	0.727338547
453	ENSG00000085872	CHERP	0.005989705	24.55010151	43.69380942	30.64420197	0.534169381	3.564821991	0.561866815
454	ENSG00000085982	USP40	0.000127751	18.15368863	68.53951127	57.90883629	0.406600785	1.720587168	0.264864577
455	ENSG00000086015	MAST2	3.36E-05	47.41867536	77.83042041	55.82899388	0.763888664	4.118444882	0.609256318
456	ENSG00000086061	DNAJA1	7.85E-05	53.98643086	76.32624773	107.788191	0.457182149	5.833202634	0.707311475
457	ENSG00000086205	FOLH1	7.51E-07	421.7571646	356.2496567	142.8727021	0.793485584	-11.8766054	1.183880901
458	ENSG00000086232	EIF2AK1	5.48E-05	45.29700817	127.4640781	100.1510911	0.563668271	2.102558682	0.355370775
459	ENSG00000086598	TMED2	0.000583031	228.5371194	353.9138443	253.476616	0.603915622	4.645606783	0.645742242
460	ENSG00000086619	ERO1B	0.016057899	330.5285649	301.6414716	216.7612755	0.490819817	-21.88416921	1.095766319
461	ENSG00000086696	HSD17B2	0.001669476	212.5110152	223.2247302	110.262159	0.760525847	40.67083573	0.952004802
462	ENSG00000086848	ALG9	0.00188285	13.84553755	37.41784115	31.23130332	0.583035699	2.174729275	0.370025024
463	ENSG00000087008	ACOX3	0.021451145	12.69494529	31.74570535	25.61373159	0.353516384	2.332749482	0.399894888
464	ENSG00000087074	PPP1R15A	0.000283913	43.6251148	56.86264165	76.4069572	0.173737511	7.591127681	0.767201691
465	ENSG00000087111	PIGS	3.04E-05	18.95045076	55.98184245	47.15128935	0.718651592	2.023480344	0.338510666
466	ENSG00000087245	MMP2	0.000419458	531.1546219	47.76843154	363.2445	0.424615367	-1.197640861	11.11936492
467	ENSG00000087269	NOP14	0.004323265	19.17310047	49.43076426	41.0742837	0.458376524	2.267321932	0.387877889
468	ENSG00000087338	GMCL1	0.001093588	14.6686507	41.40542547	32.25424567	0.284776822	2.097264036	0.354268807
469	ENSG00000087460	GNAS	0.000392536	825.2897419	1249.817545	1026.469642	0.205583775	4.888036242	0.660328178
470	ENSG00000088038	CNOT3	0.010741453	18.6387712	41.33283866	31.01446128	0.443811944	2.642611774	0.45094341
471	ENSG00000088247	KHSRP	1.08E-05	59.65489198	121.0074991	85.81672923	0.649634355	2.944657114	0.492985083
472	ENSG00000088256	GNA11	8.73E-09	176.9018368	223.4326219	117.617909	0.937914527	8.603647187	0.791745786
473	ENSG00000088367	EPB41L1	0.018921087	30.27457977	64.25054557	56.13050828	0.406592948	2.782117392	0.471195684
474	ENSG00000088386	SLC15A1	0.00303917	298.5041164	276.7767065	114.3497538	0.771033777	-26.47719298	1.078501584
475	ENSG00000088448	ANKRD10	0.016210221	56.21245551	74.39176623	108.8857092	0.44189253	7.184222974	0.755627381
476	ENSG00000088766	CRLS1	0.022747042	39.6320879	69.49749841	44.62900926	0.73661457	3.654046084	0.570266395
477	ENSG00000088808	PPP1R13B	4.02E-06	29.87061518	60.48645011	44.30171269	0.682326684	2.951318019	0.493839779
478	ENSG00000088812	ATRN	0.00248798	175.8843145	249.1169642	147.5364635	0.849824014	5.803439868	0.706031061
479	ENSG00000088826	SMOX	0.001538973	20.27464012	31.06177291	18.70902963	0.644368949	4.759041541	0.652719991
480	ENSG00000088832	FKBP1A	1.21E-05	41.77645961	125.3058086	148.4247269	0.263440851	2.000282179	0.333396034
481	ENSG00000088888	MAVS	0.000299147	67.32776019	168.7583679	126.5384158	0.722462357	2.327562985	0.398959536
482	ENSG00000088899	LZTS3	2.26E-05	36.03648896	47.78350521	30.78589415	0.630777756	7.135428469	0.754161688
483	ENSG00000088926	F11	4.87E-12	68.1245552	61.86351116	31.72341981	0.849639598	-20.76140427	1.101207382
484	ENSG00000088930	XRN2	0.001034408	31.53488614	65.16058015	84.9094839	0.605850293	2.875642247	0.483956497
485	ENSG00000089009	RPL6	0.004354608	393.6953165	873.7476588	786.1234226	0.599256924	2.640218292	0.450582399
486	ENSG00000089053	ANAPC5	4.07E-05	41.27576679	159.8741739	145.5057964	0.553750573	1.696059379	0.258176576
487	ENSG00000089057	SLC23A2	0.002815796	31.80650929	34.10953693	53.38807033	0.374669396	28.62147426	0.932481416
488	ENSG00000089060	SLC8B1	0.030631375	9.592994305	34.81523115	40.53676766	0.118251496	1.760677522	0.275540158
489	ENSG00000089157	RPLP0	0.044853121	707.521784	1849.168985	1504.459043	0.432320984	2.239475354	0.382616078
490	ENSG00000089177	KIF16B	5.69E-05	32.00046062	58.39273638	40.85692075	0.826623387	3.424986834	0.548021254
491	ENSG00000089199	CHGB	0.038660191	520.6743577	24.2277421	327.5068495	0.157379934	-1.097604622	21.49083293
492	ENSG00000089220	PEBP1	0.007632601	385.0413666	598.1023873	357.9892136	0.84579401	4.61437644	0.64377166
493	ENSG00000089248	ERP29	0.000457687	66.83620443	169.4980046	136.9952231	0.370417622	2.302065702	0.394318532
494	ENSG00000089250	NOS1	8.58E-08	20.7831327	16.53967178	7.439985646	0.754864134	-8.795368982	1.256562583
495	ENSG00000089289	IGBP1	0.010101879	27.24510355	86.78700999	70.16995483	0.394365957	1.915157246	0.313930663
496	ENSG00000089335	ZNF302	0.003243724	21.87027345	46.30441073	40.80341471	0.584353407	2.790140835	0.472315123
497	ENSG00000089472	HEPH	8.24E-14	217.4679844	211.2996136	102.8664041	0.91978146	-69.51067177	1.029192532
498	ENSG00000089486	CDIP1	0.010919936	24.47549873	54.83978744	39.62632902	0.540014966	2.612123964	0.446309147
499	ENSG00000089682	RBM41	0.032029887	5.002905288	16.78027412	13.88074055	0.412455365	1.849579453	0.298142048
500	ENSG00000089693	MLF2	7.37E-06	43.66546039	105.9808906	78.77511525	0.726533953	2.401433329	0.412012582
501	ENSG00000089737	DDX24	0.000693973	70.46187206	109.8729326	152.4449377	0.460556386	4.575740979	0.64130328
502	ENSG00000089876	DHX32	0.000688798	40.76482192	67.73052097	47.90675214	0.647515697	4.023457455	0.601867833
503	ENSG00000089902	RCOR1	0.004413529	23.02983734	55.52980612	43.87680748	0.682125316	2.41722212	0.414729295
504	ENSG00000089916	GPATCH2L	0.007766171	19.41039554	59.04308344	66.41922613	0.33581829	1.979514465	0.328749693
505	ENSG00000090020	SLC9A1	0.018788008	71.76929135	101.3286994	56.77331693	0.697451947	5.855935629	0.708281975
506	ENSG00000090316	MAEA	0.008390507	21.56677496	67.47593449	56.1421026	0.564806616	1.939541267	0.319621731
507	ENSG00000090339	ICAM1	6.67E-05	99.18141806	19.92747714	75.74728215	0.36989142	-1.502876624	4.977118647
508	ENSG00000090402	SI	7.06E-06	3415.315249	2882.420973	1102.823509	0.822427835	-11.81798437	1.184877324
509	ENSG00000090447	TFAP4	1.38E-05	11.32908185	18.49010481	13.3205677	0.611104185	4.164095943	0.612710526
510	ENSG00000090565	RAB11FIP3	0.000932054	50.75405293	79.89752051	54.26240688	0.476512019	4.483048322	0.635239399
511	ENSG00000090612	ZNF268	0.04524434	8.599880885	24.66954764	29.86718857	0.433397846	2.070324732	0.348603104
512	ENSG00000090621	PABPC4	1.27E-09	433.1824194	443.7951993	269.0773578	0.783110105	82.63411022	0.976086312
513	ENSG00000090661	CERS4	2.33E-07	44.91209174	44.31297693	31.8185142	0.783212093	-148.9281645	1.013520076
514	ENSG00000090861	AARS1	0.000141518	146.2923762	207.5228088	144.8858046	0.559482944	5.778420467	0.704946011
515	ENSG00000091039	OSBPL8	0.037335668	65.48739515	41.83760809	82.50860167	0.420247658	-4.538095966	1.565275792
516	ENSG00000091129	NRCAM	7.47E-09	152.6586783	124.9810037	79.6134114	0.81131805	-10.03117804	1.221455052
517	ENSG00000091136	LAMB1	0.01123321	323.1057151	181.8856484	379.3539388	0.38086971	-3.575917895	1.776422262
518	ENSG00000091157	WDR7	0.001792431	26.03272114	26.55508971	40.48063124	0.471021383	100.6718511	0.980328872
519	ENSG00000091262	ABCC6	0.032364175	47.20310515	58.96291322	29.32839499	0.691237741	9.027869998	0.800555851
520	ENSG00000091317	CMTM6	0.003057778	62.79377334	56.49202699	94.57602005	0.384118333	-18.92900693	1.111551075
521	ENSG00000091490	SEL1L3	0.008443319	61.71579977	215.9752639	198.6851232	0.207688209	1.800155765	0.285754019
522	ENSG00000091704	CPA1	1.48E-12	65193.91955	46309.54218	22671.53308	0.807837827	-5.904534711	1.407785879
523	ENSG00000091986	CCDC80	0.004138531	855.0192929	38.96749941	544.7067177	0.282624852	-1.095502515	21.94185683
524	ENSG00000092020	PPP2R3C	0.005259566	6.707654662	16.63016125	18.63659238	0.493848258	2.352008104	0.403342731
525	ENSG00000092108	SCFD1	0.017631182	32.26123664	87.88849404	78.53684308	0.437325992	2.159907504	0.367070081
526	ENSG00000092203	TOX4	0.004494844	18.90901711	83.55249518	71.87390538	0.747953692	1.585024744	0.226313015
527	ENSG00000092330	TINF2	3.63E-06	14.56365669	39.54486357	48.21382412	0.530727739	2.165969023	0.36828188
528	ENSG00000092621	PHGDH	3.57E-10	156.7832326	129.6900731	69.26746603	0.701108678	-10.57363962	1.208906965
529	ENSG00000092929	UNC13D	0.045417788	27.14611722	16.2279817	30.33571615	0.318005496	-3.972665372	1.672796884
530	ENSG00000092964	DPYSL2	2.01E-05	102.6790425	82.1498522	141.8939628	0.450216483	-9.003223799	1.249899297
531	ENSG00000093072	ADA2	0.020500546	69.90746213	25.65214849	65.53034788	0.350158034	-2.159279932	2.725208851
532	ENSG00000093167	LRRFIP2	0.000413603	30.89250385	76.02014147	60.78346306	0.663065653	2.36911682	0.406372617
533	ENSG00000093183	SEC22C	0.00163487	18.16198138	63.24425936	54.17692738	0.451021226	1.805725983	0.287172015
534	ENSG00000093217	XYLB	2.44E-06	12.22959107	16.311652	8.709448031	0.769755299	6.991870924	0.749745708
535	ENSG00000094631	HDAC6	0.002536266	14.88535836	63.32278209	57.74327667	0.589769228	1.614622216	0.235071137
536	ENSG00000094975	SUCO	6.70E-05	92.07459986	126.6519815	94.73143639	0.594143304	6.325712683	0.72698902
537	ENSG00000095059	DHPS	0.012338311	8.173646608	41.0964681	36.62886563	0.305009936	1.496533786	0.198889272
538	ENSG00000095066	HOOK2	9.47E-08	67.73367354	91.97731498	50.95624265	0.725812186	6.58774751	0.736417165
539	ENSG00000095203	EPB41L4B	0.000138215	206.1223699	233.5223672	126.6340995	0.696029581	16.04542991	0.882666497
540	ENSG00000095319	NUP188	0.039629172	6.934828406	46.06072627	49.53706741	0.115645771	1.354487886	0.150558382
541	ENSG00000095321	CRAT	0.001606181	181.8318417	200.5285354	103.3755039	0.662596912	20.45069483	0.906762927
542	ENSG00000095539	SEMA4G	0.000596602	72.38307722	82.31435487	36.91619413	0.823560789	15.57679057	0.879349384
543	ENSG00000095574	IKZF5	0.001452447	15.65469371	29.56195136	23.614429	0.473030883	3.251298438	0.529555492
544	ENSG00000095932	SMIM24	2.61E-09	357.5723269	315.6092972	125.0531836	0.903904156	-16.04225503	1.132958788
545	ENSG00000096063	SRPK1	3.93E-06	57.87590828	98.5484598	63.4090802	0.663244562	3.845944309	0.587283742
546	ENSG00000096070	BRPF3	0.000100787	46.55047526	73.26987311	46.16809703	0.62596808	4.484395533	0.635329001
547	ENSG00000096433	ITPR3	0.000135264	160.3769331	227.8441527	149.3658726	0.753299829	5.754217947	0.703888738
548	ENSG00000096696	DSP	1.57E-07	627.2079385	879.4395198	510.5399021	0.707959622	5.973270478	0.713190531
549	ENSG00000096968	JAK2	0.021781802	28.65118142	26.06162548	42.3152678	0.275588816	-21.12825839	1.099362794
550	ENSG00000097021	ACOT7	3.61E-08	36.26758995	41.1217269	22.42981477	0.881241916	15.94296117	0.88195688
551	ENSG00000097096	SYDE2	3.42E-07	19.34971131	25.22828131	13.24161987	0.777899886	7.583135462	0.76698492
552	ENSG00000099139	PCSK5	2.82E-07	260.5408749	257.4398894	122.4543432	0.861523096	-167.0374646	1.012045474
553	ENSG00000099204	ABLIM1	0.002639163	38.18075441	215.7633294	206.7819716	0.171722471	1.43000564	0.176956643
554	ENSG00000099308	MAST3	0.000488054	56.80935759	77.04612219	45.36007092	0.614533928	6.614470367	0.737342205
555	ENSG00000099381	SETD1A	2.48E-05	18.13305948	34.24832162	24.90333892	0.524600901	3.250420667	0.529458339
556	ENSG00000099622	CIRBP	0.007925532	244.8813357	406.0912172	339.7353568	0.449106699	4.038043742	0.603020517
557	ENSG00000099624	ATP5F1D	0.00030867	56.22044855	78.55372876	43.63109081	0.775710577	6.034679011	0.715694206
558	ENSG00000099783	HNRNPM	0.034618106	22.90476437	139.1944091	125.6631919	0.367683448	1.393926122	0.16455233
559	ENSG00000099785	MARCHF2	0.035780185	11.48900159	19.73060636	24.55692684	0.313427605	3.788049633	0.582293386
560	ENSG00000099795	NDUFB7	0.010531534	22.58202631	59.92485194	48.27530542	0.492655745	2.209443899	0.376839084
561	ENSG00000099797	TECR	4.92E-05	36.3368545	85.52477336	63.63098705	0.719839131	2.477470702	0.424869346
562	ENSG00000099800	TIMM13	0.000960782	23.3029664	49.89438713	35.32187852	0.541952425	2.752668023	0.467045849
563	ENSG00000099810	MTAP	0.04014054	5.397795826	35.0692397	37.50274299	0.175482706	1.363837759	0.153918245
564	ENSG00000099812	MISP	3.53E-06	327.8678854	301.5834871	125.1274369	0.862511806	-23.94771861	1.087154633
565	ENSG00000099814	CEP170B	0.00181822	71.47252241	112.9579387	68.56527645	0.564682865	4.445669772	0.632735718
566	ENSG00000099821	POLRMT	0.003442373	19.34134002	49.32474984	38.32821466	0.462401233	2.290136121	0.392122415
567	ENSG00000099834	CDHR5	4.90E-05	809.68312	697.0725446	260.9345738	0.835113351	-13.38023236	1.161547856
568	ENSG00000099860	GADD45B	0.000168007	44.43744051	56.85404703	80.78120889	0.130871039	8.157743212	0.781605582
569	ENSG00000099875	MKNK2	2.69E-05	147.7070171	211.5930872	145.3415713	0.57566523	5.624075855	0.69807109
570	ENSG00000099904	ZDHHC8	0.012988446	4.193954864	22.44567227	23.54575229	0.1155692	1.459568244	0.186849153
571	ENSG00000099917	MED15	0.000860537	36.36783081	99.24379888	77.69341091	0.52921727	2.156811797	0.366449403
572	ENSG00000099968	BCL2L13	0.00026749	16.46272513	66.20671072	57.20336115	0.511907107	1.661898114	0.248656442
573	ENSG00000099998	GGT5	7.13E-05	46.30333723	22.49320016	50.08100254	0.372233956	-2.889380149	2.058548224
574	ENSG00000100003	SEC14L2	1.64E-06	32.46016614	42.22902021	27.11212548	0.799070525	7.645644597	0.768669649
575	ENSG00000100014	SPECC1L	0.040626135	32.00393871	60.54984026	80.51397765	0.464414209	3.242279064	0.528555295
576	ENSG00000100023	PPIL2	7.07E-05	34.15678172	74.77586574	58.18511026	0.616155225	2.68180955	0.45678885
577	ENSG00000100033	PRODH	0.001143382	60.16115158	54.23632417	21.74877955	0.773175201	-19.30815327	1.109240947
578	ENSG00000100034	PPM1F	0.000834022	28.36258191	29.1807344	46.61120402	0.332477137	70.33324121	0.971962581
579	ENSG00000100065	CARD10	0.003126848	47.58381865	73.26621329	48.05187252	0.700368827	4.705559339	0.649464692
580	ENSG00000100075	SLC25A1	5.59E-06	57.86399393	90.03332169	56.31144585	0.87391427	4.597463669	0.642695314
581	ENSG00000100079	LGALS2	2.11E-12	77.95394127	68.38028394	37.51521758	0.839283559	-15.28509118	1.140006107
582	ENSG00000100084	HIRA	0.000510939	13.83876855	41.47692103	33.93069361	0.648590319	2.001425009	0.333649852
583	ENSG00000100092	SH3BP1	0.005344515	18.19751498	23.94289049	17.78861068	0.795911465	7.334665138	0.76003835
584	ENSG00000100097	LGALS1	7.02E-07	207.619512	50.14968841	165.1728315	0.384985488	-1.636943476	4.139996052
585	ENSG00000100099	HPS4	0.009466471	17.20181143	51.50086032	47.62768312	0.584036181	2.003048888	0.334010176
586	ENSG00000100100	PIK3IP1	0.001080546	59.48189745	34.17102798	68.82400194	0.367144312	-3.700107005	1.740711385
587	ENSG00000100116	GCAT	1.53E-11	92.71581762	70.94965716	32.37458571	0.830350328	-7.51926253	1.306783166
588	ENSG00000100124	ANKRD54	3.58E-08	20.8185609	31.72190546	23.09566901	0.71012374	4.818747684	0.656283429
589	ENSG00000100129	EIF3L	7.89E-08	189.6377196	435.732806	373.1835873	0.663495759	2.541174368	0.435215611
590	ENSG00000100138	SNU13	0.027302926	12.79618598	60.98003088	66.57865007	0.220332993	1.531140095	0.209842235
591	ENSG00000100139	MICALL1	0.027135076	20.73424811	45.49746699	35.47513223	0.341999926	2.6746004	0.455723131
592	ENSG00000100147	CCDC134	3.32E-05	10.20042473	22.58740432	16.46354287	0.579352785	2.646959156	0.451597916
593	ENSG00000100151	PICK1	0.025964882	7.050372574	26.89181497	22.73325896	0.221843708	1.710671375	0.262175408
594	ENSG00000100170	SLC5A1	1.77E-06	1994.676385	1742.020496	675.2311527	0.862895357	-14.78966868	1.145036117
595	ENSG00000100197	CYP2D6	0.044943288	20.00161771	18.18129232	7.348012328	0.614132066	-20.97587074	1.100120792
596	ENSG00000100211	CBY1	0.006755012	5.232820749	18.77790512	17.12127295	0.45130773	1.772652367	0.278669038
597	ENSG00000100216	TOMM22	0.022378287	15.86890554	50.93967479	41.07613181	0.446521315	1.904964783	0.311523495
598	ENSG00000100219	XBP1	3.08E-08	754.584138	775.6581373	491.5035393	0.679295839	72.61280854	0.972830815
599	ENSG00000100220	RTCB	5.15E-05	58.35214453	117.3050359	86.29798157	0.820929529	2.979619429	0.497439382
600	ENSG00000100225	FBXO7	0.02243739	11.42155708	107.0070071	103.2460326	0.314980266	1.238981081	0.106736534
601	ENSG00000100226	GTPBP1	0.042900651	21.44417508	80.89959164	67.43403838	0.405402496	1.721353119	0.265071487
602	ENSG00000100234	TIMP3	0.002695974	518.855553	188.3868191	504.4980714	0.385136588	-2.140118866	2.754203057
603	ENSG00000100258	LMF2	5.17E-07	201.0181724	199.7847099	116.4866778	0.70855367	-324.9412884	1.006173958
604	ENSG00000100266	PACSIN2	4.27E-09	165.124157	210.250948	143.6102387	0.769002368	8.318231729	0.785367003
605	ENSG00000100316	RPL3	3.73E-08	2491.547339	3452.171071	2459.883291	0.634546825	6.187353293	0.721733451
606	ENSG00000100321	SYNGR1	0.034367941	23.52438581	32.84674725	28.46870327	0.545420052	6.046872717	0.716186161
607	ENSG00000100324	TAB1	0.047924879	8.293470363	31.48221581	26.43259877	0.370670542	1.715301341	0.263433502
608	ENSG00000100325	ASCC2	0.00572661	13.76038317	57.55149337	48.9163217	0.462874209	1.628455552	0.239096892
609	ENSG00000100342	APOL1	0.001728596	64.6942634	34.80038957	70.60410754	0.240087083	-3.32826229	1.859009747
610	ENSG00000100345	MYH9	0.042750307	634.8039911	724.5099805	1074.483532	0.3709355	15.15299013	0.876183915
611	ENSG00000100348	TXN2	0.004814045	30.81082255	65.26945604	46.16703504	0.810987744	2.788278839	0.472055758
612	ENSG00000100359	SGSM3	0.000215473	78.70611284	129.9958867	92.21469188	0.535998231	4.069076228	0.605450794
613	ENSG00000100364	KIAA0930	4.04E-05	49.27348292	38.70127772	66.34101667	0.588112302	-8.32132549	1.273174578
614	ENSG00000100376	FAM118A	0.02407753	9.79985234	26.9586939	31.6885809	0.10485479	2.142251044	0.363513617
615	ENSG00000100387	RBX1	0.002043808	9.650986435	24.84972509	29.34424695	0.451667381	2.269972023	0.388373972
616	ENSG00000100393	EP300	0.037863415	54.29138671	149.3073868	116.027552	0.408599871	2.142784092	0.363621572
617	ENSG00000100395	L3MBTL2	0.006159757	5.764988599	28.56810011	31.98733971	0.211671432	1.505631751	0.20179811
618	ENSG00000100412	ACO2	7.53E-05	211.1023029	293.9301682	167.1048314	0.906127963	6.097373986	0.718205634
619	ENSG00000100413	POLR3H	0.036679669	15.4173214	44.90508126	44.62034501	0.40355268	2.045676001	0.343331333
620	ENSG00000100417	PMM1	0.028715982	33.7864153	51.65397451	30.58267399	0.684406413	4.781872487	0.654091299
621	ENSG00000100418	DESI1	1.91E-05	15.7372011	42.62363232	32.78239106	0.821333599	2.170642617	0.369213046
622	ENSG00000100425	BRD1	0.047567435	19.51390867	58.29678068	46.32369049	0.395019958	2.006315812	0.334733899
623	ENSG00000100433	KCNK10	0.000758917	17.14247304	17.70515246	7.633938529	0.850157338	61.93157962	0.968219453
624	ENSG00000100441	KHNYN	0.04436654	59.48937358	169.2634857	134.0459853	0.669832885	2.08385069	0.351460171
625	ENSG00000100461	RBM23	0.008036017	14.16219982	60.39084426	65.75729441	0.329565213	1.612702362	0.234509055
626	ENSG00000100473	COCH	0.001201149	51.73764486	38.22942811	17.67874879	0.397282864	-6.660173926	1.353346033
627	ENSG00000100485	SOS2	6.51E-05	22.85182578	78.0863254	68.4528058	0.455808271	1.827447553	0.292648241
628	ENSG00000100503	NIN	0.018694868	69.45640484	32.195828	72.6249238	0.252352376	-2.728144368	2.157310718
629	ENSG00000100557	CCDC198	0.001671105	46.3465501	40.97057051	32.61989422	0.656803594	-16.24208561	1.131215639
630	ENSG00000100558	PLEK2	0.000921935	23.00883675	27.40195412	16.33037471	0.664289084	11.47494743	0.839678683
631	ENSG00000100575	TIMM9	0.001298591	8.100338692	17.48085949	15.3054403	0.607016526	2.727055217	0.463383319
632	ENSG00000100580	TMED8	0.004048527	36.84280955	22.32678492	44.45414132	0.333826522	-4.076156936	1.650161888
633	ENSG00000100600	LGMN	0.003567777	120.5688471	92.33860897	152.7363323	0.421236625	-7.541822897	1.305725183
634	ENSG00000100605	ITPK1	7.62E-08	98.59245259	155.4138409	100.5764817	0.900859769	4.470258492	0.634386565
635	ENSG00000100628	ASB2	0.005678166	17.23344288	17.12768864	9.051316486	0.571703591	-324.9149404	1.00617446
636	ENSG00000100632	ERH	0.016968154	10.60097365	35.86006673	40.40691963	0.277548707	1.839378802	0.295620578
637	ENSG00000100644	HIF1A	0.001034401	163.7207393	73.67568042	172.9787692	0.496713969	-2.636418063	2.222181572
638	ENSG00000100665	SERPINA4	0.0295381	42.06575427	47.89089697	51.31313382	0.394400002	15.44282363	0.87836639
639	ENSG00000100722	ZC3H14	0.045791207	21.89618347	85.60868539	73.7152071	0.283154899	1.687343388	0.255770584
640	ENSG00000100731	PCNX1	0.001521895	56.1678669	92.73552465	111.3037379	0.46832173	4.071996969	0.605677998
641	ENSG00000100744	GSKIP	0.000800682	37.35856385	50.94622757	32.56376392	0.669901662	6.498894382	0.733294017
642	ENSG00000100815	TRIP11	1.46E-08	71.79346004	124.8680643	101.1585845	0.786036917	3.705379005	0.574954536
643	ENSG00000100867	DHRS2	0.001380056	26.01959733	22.61451939	13.97644105	0.334857848	-14.28282044	1.150570431
644	ENSG00000100883	SRP54	0.007147259	31.14120082	71.87857666	58.80093705	0.483805782	2.528876132	0.433247322
645	ENSG00000100889	PCK2	0.00070504	356.3498473	370.382099	161.6315855	0.878387028	51.79011608	0.96211412
646	ENSG00000100897	DCAF11	1.30E-09	95.45111361	174.6167148	117.7923797	0.715174131	3.41142901	0.546632169
647	ENSG00000100906	NFKBIA	0.020754507	59.37284322	132.4921934	152.9509917	0.319462775	2.623998109	0.448123332
648	ENSG00000100911	PSME2	0.000156152	75.97235648	136.5339722	105.1604585	0.632869032	3.50892766	0.556435554
649	ENSG00000100934	SEC23A	0.00925857	81.48234657	117.2701084	90.14243688	0.796545358	5.553643053	0.694826224
650	ENSG00000100968	NFATC4	6.39E-05	30.1974604	18.12358798	34.66172377	0.288773953	-4.002116859	1.666196585
651	ENSG00000100979	PLTP	0.033117219	88.95066954	145.4779787	143.1118095	0.28583159	4.147175085	0.611437348
652	ENSG00000100982	PCIF1	0.02004042	11.58543917	40.82768963	34.78097041	0.30172242	1.792376715	0.283764261
653	ENSG00000100983	GSS	0.031157261	16.20223922	40.87289009	35.80470472	0.749302499	2.313482916	0.396405519
654	ENSG00000100997	ABHD12	0.004019942	40.60974337	88.73954033	67.13807597	0.431655461	2.687509441	0.457628507
655	ENSG00000101019	UQCC1	0.005410778	8.670407542	37.32127634	33.61790303	0.488941984	1.605245698	0.232318087
656	ENSG00000101049	SGK2	0.01636862	40.4993085	47.65095572	22.35454486	0.792383812	12.32586866	0.849915975
657	ENSG00000101076	HNF4A	0.021480512	244.774798	267.4809215	119.5720545	0.869699541	22.5602455	0.915111241
658	ENSG00000101104	PABPC1L	0.000329638	27.88332041	30.33547656	22.08694041	0.608463223	23.74187991	0.919165399
659	ENSG00000101152	DNAJC5	0.007178316	53.92468184	139.2520557	107.0543914	0.688339765	2.263948001	0.38724514
660	ENSG00000101160	CTSZ	0.012102576	114.4125984	157.0888056	184.8876444	0.499491431	6.361891598	0.728330691
661	ENSG00000101166	PRELID3B	0.001486607	59.33883812	91.15334385	60.79571381	0.663314621	4.730300801	0.650978183
662	ENSG00000101213	PTK6	2.35E-06	43.59480398	43.39951646	18.56268475	0.88291179	-445.4679065	1.004499762
663	ENSG00000101224	CDC25B	0.014613381	14.89495261	23.43839361	28.40412071	0.401356538	4.486874339	0.635493748
664	ENSG00000101236	RNF24	0.007532928	16.26559288	19.39767901	29.34734169	0.441739937	11.38642757	0.838532944
665	ENSG00000101276	SLC52A3	0.000123063	20.37659178	21.75146337	10.43111948	0.797540128	30.64144704	0.936791766
666	ENSG00000101290	CDS2	0.002327772	46.88346483	66.86193968	87.68859767	0.465889505	5.693397789	0.701198097
667	ENSG00000101294	HM13	7.98E-06	103.8890999	163.137436	123.1120643	0.625919593	4.506903542	0.636819497
668	ENSG00000101310	SEC23B	0.047989616	25.37912642	78.434807	70.58923837	0.238641395	1.956697799	0.323569693
669	ENSG00000101342	TLDC2	1.61E-05	22.4462604	21.80966306	9.332943441	0.834867171	-69.51949171	1.029188775
670	ENSG00000101346	POFUT1	0.036053195	23.60560658	79.59926215	68.62636992	0.478565186	1.843152902	0.296555595
671	ENSG00000101347	SAMHD1	3.00E-07	152.6684623	73.95139029	162.7780229	0.580389167	-2.878916185	2.064443436
672	ENSG00000101350	KIF3B	0.005340114	31.53902422	129.0665511	109.7921264	0.194562922	1.646771742	0.244362493
673	ENSG00000101365	IDH3B	6.78E-05	32.69730065	74.9916921	56.98993122	0.834863525	2.54617667	0.436012307
674	ENSG00000101367	MAPRE1	0.002165921	27.76237442	80.30951382	94.44597724	0.407123946	2.056665491	0.345692224
675	ENSG00000101391	CDK5RAP1	0.031669556	2.627991672	22.78455459	21.20873558	0.189577213	1.260757916	0.115340928
676	ENSG00000101407	TTI1	0.000699623	9.55859542	31.6944343	29.64947059	0.527701602	1.863630737	0.301585929
677	ENSG00000101421	CHMP4B	0.00284465	29.19206158	109.8025935	95.42276994	0.585927096	1.724274133	0.265859491
678	ENSG00000101444	AHCY	0.011002418	70.72081506	148.6587767	107.0749131	0.43584362	2.814797655	0.475725797
679	ENSG00000101447	FAM83D	0.017719397	35.4789978	32.17941972	13.27786015	0.627915522	-20.50517246	1.102536904
680	ENSG00000101452	DHX35	0.023113059	4.957134711	18.03780203	16.51267302	0.650122649	1.757933	0.274819222
681	ENSG00000101473	ACOT8	0.001311889	12.68900568	27.77835734	20.4479174	0.804527865	2.681849024	0.456794674
682	ENSG00000101474	APMAP	7.26E-05	36.85444806	54.71403294	76.84750958	0.504395035	5.127133783	0.673583103
683	ENSG00000101544	ADNP2	0.003886421	11.05023753	38.19352102	31.25720325	0.598462134	1.814215239	0.289322305
684	ENSG00000101577	LPIN2	0.002718982	204.2371955	249.497555	138.818411	0.769206607	10.02499218	0.818593976
685	ENSG00000101605	MYOM1	0.000563073	56.2705101	62.95396356	39.92188394	0.480373878	17.83875275	0.893835859
686	ENSG00000101608	MYL12A	0.013896476	132.0985018	153.1903494	219.0582329	0.448209441	13.52602472	0.862316082
687	ENSG00000101665	SMAD7	0.034915201	12.74729413	27.54215979	32.2365927	0.280526016	2.723205122	0.462828414
688	ENSG00000101695	RNF125	0.011214087	25.17637879	33.73351744	20.75171585	0.666770813	6.884298432	0.746331266
689	ENSG00000101751	POLI	0.032884014	19.81921398	34.38103746	32.07878765	0.708268702	3.722078591	0.576457706
690	ENSG00000101844	ATG4A	0.047028681	10.01177688	24.86792026	18.62280577	0.408236693	2.347829867	0.402598077
691	ENSG00000101856	PGRMC1	0.000927916	46.93617275	103.6067211	80.9706898	0.673304518	2.656457335	0.453022471
692	ENSG00000101911	PRPS2	0.000323995	23.79919937	44.59085987	36.40466417	0.526889471	3.289302422	0.533723715
693	ENSG00000101940	WDR13	0.000343112	72.584441	126.0732149	87.496252	0.467964994	3.714006535	0.575732451
694	ENSG00000101974	ATP11C	0.001357497	22.75023823	16.73924908	29.25393463	0.419066504	-6.569548928	1.359095508
695	ENSG00000101986	ABCD1	0.000916035	17.50827177	32.36464589	21.47118836	0.544151912	3.357004694	0.540969051
696	ENSG00000102096	PIM2	0.036041936	27.87310535	23.95986996	31.22606632	0.330036418	-13.24555517	1.163324567
697	ENSG00000102103	PQBP1	0.000338116	13.19828712	44.9554734	38.59312587	0.689705404	1.831200031	0.293585766
698	ENSG00000102119	EMD	0.033529934	8.833753783	31.50841796	27.96807382	0.247796473	1.779173946	0.280361705
699	ENSG00000102178	UBL4A	0.010587857	9.355330065	37.71483427	33.60918786	0.402647479	1.659766828	0.248054386
700	ENSG00000102181	CD99L2	3.82E-05	58.47601288	23.61015878	57.05793207	0.376141628	-2.354342773	2.476731031
701	ENSG00000102218	RP2	0.002342905	10.51973059	16.1550062	19.56980183	0.494062615	4.733528344	0.651174655
702	ENSG00000102221	JADE3	0.003498724	16.38452445	22.39964048	18.00728099	0.554658029	6.447783335	0.731463724
703	ENSG00000102225	CDK16	0.001911798	17.49048339	63.82440324	52.84616077	0.511257908	1.754975338	0.274040688
704	ENSG00000102226	USP11	3.89E-05	39.36496313	36.50622747	60.61062983	0.489181539	-26.54012106	1.078308164
705	ENSG00000102265	TIMP1	0.000278755	471.1193056	45.13447656	331.1682491	0.511477118	-1.211906498	10.43812494
706	ENSG00000102390	PBDC1	0.008190234	6.174994544	17.40251339	15.04299376	0.70143041	2.099974915	0.354833489
707	ENSG00000102471	NDFIP2	0.025990727	37.21598971	72.31360237	49.83706479	0.464246073	3.120713456	0.514647155
708	ENSG00000102554	KLF5	0.026620695	188.1298558	209.2415661	103.3435068	0.755868645	18.82232259	0.89910365
709	ENSG00000102699	PARP4	9.55E-06	90.56470871	172.5148021	137.1482572	0.649123984	3.210240526	0.524967757
710	ENSG00000102743	SLC25A15	1.13E-05	93.45323173	107.396476	48.74265701	0.829207253	14.40480452	0.870170375
711	ENSG00000102755	FLT1	0.013703836	26.80619393	46.01627443	62.84241862	0.257060749	3.7908466	0.582537249
712	ENSG00000102763	VWA8	0.007153015	23.07739619	57.61846283	43.22268914	0.551185179	2.336229505	0.400520858
713	ENSG00000102796	DHRS12	8.15E-08	21.13205178	25.59730279	17.9341468	0.696330845	10.46511259	0.825557753
714	ENSG00000102805	CLN5	0.001230724	11.88583772	36.91064933	43.33682759	0.544131534	1.949924251	0.322016489
715	ENSG00000102858	MGRN1	0.020360037	35.18369459	79.05872722	58.3081378	0.439223036	2.603813945	0.445032393
716	ENSG00000102878	HSF4	0.0101809	10.10267734	16.34177647	14.38728196	0.249292236	4.238505149	0.618211695
717	ENSG00000102882	MAPK3	1.75E-10	59.54583596	90.50086557	62.63908077	0.900025742	4.847247876	0.657958745
718	ENSG00000102900	NUP93	0.0244676	9.978439981	24.96954369	30.78291218	0.382937764	2.331248209	0.399624443
719	ENSG00000102910	LONP2	0.013097676	42.07484086	171.9235384	145.6614975	0.518246929	1.648059498	0.244729961
720	ENSG00000102931	ARL2BP	0.019444494	14.65366927	33.88011085	43.01120753	0.511887336	2.524324636	0.432515388
721	ENSG00000102934	PLLP	0.013223392	65.53849532	98.31441078	57.21691609	0.631696712	4.999186256	0.666621453
722	ENSG00000103018	CYB5B	0.028220465	19.49286734	70.64970581	61.68885583	0.509224852	1.762082565	0.275908684
723	ENSG00000103037	SETD6	6.39E-12	29.14642656	46.59630165	36.3595251	0.850068454	4.340588562	0.62550944
724	ENSG00000103056	SMPD3	1.18E-05	157.0780916	145.9304428	59.79752259	0.856987876	-27.1813849	1.076390153
725	ENSG00000103067	ESRP2	1.57E-07	60.0332875	65.40401034	36.55730852	0.722336651	23.35575708	0.917883891
726	ENSG00000103089	FA2H	0.006192233	14.32734523	20.59012084	11.59352338	0.512723081	5.575397916	0.695835898
727	ENSG00000103111	MON1B	0.035496701	15.22496582	60.97755002	51.4425701	0.539309649	1.665534683	0.249681494
728	ENSG00000103148	NPRL3	0.000996431	15.34369737	34.29365708	27.97840933	0.42033807	2.619391028	0.447420855
729	ENSG00000103150	MLYCD	7.62E-08	66.29497809	76.63653175	45.73113676	0.75241227	13.82108671	0.865057128
730	ENSG00000103187	COTL1	0.026374421	80.67971144	63.04849448	101.6470268	0.364686702	-8.151916354	1.279645329
731	ENSG00000103196	CRISPLD2	0.011903438	285.0228015	58.11106797	222.5191947	0.357881384	-1.512190948	4.904793724
732	ENSG00000103226	NOMO3	0.039404514	125.2505408	148.2014056	104.8786896	0.474995201	11.91466851	0.845137334
733	ENSG00000103227	LMF1	1.01E-06	15.73686002	26.33510004	19.18135456	0.505328664	3.969711949	0.597562189
734	ENSG00000103245	CIAO3	0.01784391	6.041158059	26.9544776	23.66359292	0.342828393	1.577733061	0.224124472
735	ENSG00000103326	CAPN15	0.000659335	49.01442319	80.55312847	49.78890339	0.596406514	4.108207694	0.608473242
736	ENSG00000103342	GSPT1	0.031459748	35.45163605	134.541027	120.0469997	0.388683425	1.715548571	0.263500561
737	ENSG00000103375	AQP8	1.64E-08	468.4165957	324.3972074	140.473561	0.746119735	-5.504910224	1.443960013
738	ENSG00000103415	HMOX2	0.002445485	11.65749765	44.91957834	39.15695953	0.499779817	1.700948191	0.259519303
739	ENSG00000103423	DNAJA3	0.000116453	21.04702977	56.07404403	42.99540463	0.685703535	2.201759854	0.375343533
740	ENSG00000103485	QPRT	0.009803995	43.49603355	58.9765208	32.5466047	0.623915947	6.619465699	0.737514403
741	ENSG00000103512	NOMO1	0.008428943	170.0460122	244.447481	179.0919189	0.471154544	5.571039123	0.695634136
742	ENSG00000103534	TMC5	0.002092642	135.4597854	161.4272943	93.33234975	0.652432219	11.43302123	0.839138053
743	ENSG00000103642	LACTB	0.029415087	7.439275036	16.50479552	19.56889781	0.258520448	2.641224031	0.450734153
744	ENSG00000103657	HERC1	0.011679664	78.15282721	112.7227264	153.1780748	0.388054591	5.521437953	0.693319171
745	ENSG00000103671	TRIP4	0.018816228	10.36924404	28.4492545	21.94345213	0.606238406	2.147039606	0.3644821
746	ENSG00000103855	CD276	0.047534091	45.85213562	27.78628136	56.08444032	0.296874843	-4.076110432	1.650171717
747	ENSG00000103876	FAH	0.042984327	5.745795653	19.87649921	17.70839526	0.451357262	1.813235608	0.289074831
748	ENSG00000103932	RPAP1	0.002992077	10.76966529	29.23461562	23.3154504	0.462725472	2.16649816	0.368387443
749	ENSG00000103942	HOMER2	1.23E-10	343.4766766	283.610178	174.6667793	0.840466592	-10.47475415	1.211087271
750	ENSG00000103994	ZNF106	0.019727512	65.06836154	99.35718474	127.6791436	0.417858067	4.795310277	0.65489337
751	ENSG00000104047	DTWD1	0.001602539	17.77718531	32.94531301	29.42039996	0.70821425	3.344018413	0.539596795
752	ENSG00000104131	EIF3J	6.96E-09	49.67054207	75.94870888	55.78384496	0.767588275	4.780365839	0.654001138
753	ENSG00000104142	VPS18	0.028618711	14.94214746	25.39586357	33.645842	0.443983432	3.85872455	0.588369339
754	ENSG00000104154	SLC30A4	6.44E-08	27.7324773	36.57385726	22.46749219	0.865486452	7.273336845	0.758259571
755	ENSG00000104177	MYEF2	0.048589385	16.69575382	28.24707651	26.02373027	0.646860461	3.890708584	0.591061302
756	ENSG00000104218	CSPP1	0.019705216	14.23568793	37.36741127	34.53581474	0.407119317	2.230836779	0.380965324
757	ENSG00000104219	ZDHHC2	0.025006871	34.12863571	51.09829105	54.49585328	0.571712166	5.022313362	0.667901705
758	ENSG00000104231	ZFAND1	0.000350708	18.59213545	43.06569868	36.4729241	0.504164711	2.519364816	0.431715635
759	ENSG00000104341	LAPTM4B	0.002900315	32.11604456	105.5671558	91.73944835	0.34263423	1.874487643	0.304223831
760	ENSG00000104368	PLAT	0.030696354	142.354563	58.69252002	144.4937811	0.239372879	-2.403085986	2.425429389
761	ENSG00000104413	ESRP1	0.000652146	90.28199507	108.941699	61.47413582	0.673822129	10.67668034	0.828718442
762	ENSG00000104419	NDRG1	0.009277709	168.2803913	287.0922892	237.3321547	0.660238635	3.83271952	0.58615434
763	ENSG00000104517	UBR5	0.004900812	42.81638156	128.5933886	150.3094469	0.392024055	1.998318385	0.332959431
764	ENSG00000104529	EEF1D	0.020504093	253.6923743	477.5817019	406.0936922	0.421021281	3.266230169	0.53120204
765	ENSG00000104537	ANXA13	0.003386297	262.3613956	229.6356362	83.27909043	0.692803582	-15.0339378	1.142511676
766	ENSG00000104611	SH2D4A	0.017361436	19.95315808	34.50427271	25.14447352	0.391736752	3.742492046	0.57828079
767	ENSG00000104613	INTS10	0.02776359	13.16132702	66.06418124	64.30668284	0.352585189	1.497565858	0.199220315
768	ENSG00000104635	SLC39A14	0.001303827	498.4319415	597.8856918	354.5086478	0.668515781	11.02339157	0.833657584
769	ENSG00000104643	MTMR9	0.017803413	9.723923614	18.9174491	24.59048722	0.343092783	3.115385143	0.514018754
770	ENSG00000104660	LEPROTL1	0.020591339	18.63714238	28.54007027	39.73749197	0.311173961	4.763966088	0.653016696
771	ENSG00000104731	KLHDC4	0.02140357	19.40657069	39.60212396	29.9747556	0.418802153	2.921865713	0.490038633
772	ENSG00000104738	MCM4	0.016860492	21.27012859	40.92596428	30.77832074	0.56385636	3.164255841	0.519722112
773	ENSG00000104756	KCTD9	0.039996621	16.56422794	45.02045566	36.9897166	0.528443687	2.164190005	0.367926706
774	ENSG00000104760	FGL1	0.000786267	122.5052815	93.00537268	50.6234229	0.481552336	-7.305468484	1.317184997
775	ENSG00000104763	ASAH1	0.002215332	104.0411682	114.2380406	177.9790202	0.436364394	21.40648625	0.910740132
776	ENSG00000104774	MAN2B1	0.005765962	43.46403173	89.75642244	116.3215375	0.217810509	2.877804584	0.484244253
777	ENSG00000104805	NUCB1	0.000281038	94.79839859	276.1435755	231.2569354	0.665870261	2.045502287	0.343293877
778	ENSG00000104812	GYS1	7.13E-05	14.40627793	39.2390454	30.88542547	0.744801278	2.160263587	0.367141397
779	ENSG00000104853	CLPTM1	0.012457866	35.53642367	101.0213415	79.3635124	0.662223735	2.085331549	0.351771449
780	ENSG00000104870	FCGRT	0.000875458	135.4666812	253.9746205	195.5987645	0.728140658	3.286204316	0.533386686
781	ENSG00000104885	DOT1L	0.00052062	36.81127449	62.38087421	39.29577258	0.660180847	3.879300021	0.59010514
782	ENSG00000104886	PLEKHJ1	0.006400051	54.78336527	85.66619713	52.36016529	0.817016826	4.547820065	0.639498041
783	ENSG00000104936	DMPK	0.031497652	43.02396408	67.67022434	40.9135022	0.436959617	4.49131784	0.635788702
784	ENSG00000104946	TBC1D17	0.001153521	28.30557747	50.86025026	36.37230536	0.486980235	3.509952392	0.556536339
785	ENSG00000104969	SGTA	0.017993538	20.86532483	64.68246624	51.82905962	0.397405471	1.952381838	0.322580848
786	ENSG00000104973	MED25	0.004505039	30.95816354	54.57574401	39.02217134	0.497873266	3.621620244	0.567251333
787	ENSG00000104980	TIMM44	4.89E-06	14.06986773	33.01787966	24.1958465	0.681365856	2.485102266	0.426128748
788	ENSG00000105135	ILVBL	0.000492753	57.00568478	98.09846359	63.19456711	0.797971064	3.774486732	0.581106805
789	ENSG00000105220	GPI	2.24E-06	146.8203652	287.2599578	222.5725922	0.846671681	3.090868572	0.511106269
790	ENSG00000105221	AKT2	0.002733968	27.85124816	108.1096507	96.73926766	0.255823856	1.694039434	0.257620369
791	ENSG00000105223	PLD3	0.000188731	156.2003468	86.42729979	179.4844713	0.345956647	-3.477383559	1.807303331
792	ENSG00000105254	TBCB	0.000391087	21.92793363	22.23172119	34.42886714	0.560259276	145.3636079	0.986335401
793	ENSG00000105289	TJP3	0.000230719	84.050365	90.21937282	42.63152917	0.847228527	28.24923278	0.931622138
794	ENSG00000105290	APLP1	0.000117679	104.7206331	93.47243702	59.5647348	0.405391301	-17.61998714	1.120337037
795	ENSG00000105325	FZR1	0.001884673	23.58010593	59.64133347	44.83796047	0.530715926	2.307781656	0.39536517
796	ENSG00000105329	TGFB1	8.23E-06	25.19664494	17.17246864	32.07104459	0.413025694	-5.280182288	1.467269818
797	ENSG00000105339	DENND3	0.024128414	35.58044631	26.34276106	47.00168234	0.352690338	-6.703325103	1.350672628
798	ENSG00000105341	DMAC2	0.022389001	19.88591547	41.7460422	29.94225773	0.809006072	2.819377876	0.47635451
799	ENSG00000105355	PLIN3	0.0005948	49.06588381	84.50402097	67.08247661	0.755444213	3.769100621	0.580633717
800	ENSG00000105357	MYH14	0.001284623	376.9528188	418.0221311	201.4559327	0.801085905	19.35690925	0.901753259
801	ENSG00000105364	MRPL4	0.035139229	7.704829929	23.32626938	20.32663806	0.602427214	1.986443017	0.330306994
802	ENSG00000105373	NOP53	0.049754371	177.7307321	352.4162807	295.6660313	0.319260824	3.034864745	0.504320435
803	ENSG00000105379	ETFB	8.08E-07	75.23665438	107.7490593	63.82396815	0.891225793	5.628181438	0.698258109
804	ENSG00000105402	NAPA	0.037124384	17.20397372	93.58930021	82.91755716	0.287323724	1.450452319	0.183824152
805	ENSG00000105438	KDELR1	0.000474056	61.55251707	148.5012503	110.4962357	0.565175859	2.415834705	0.414491575
806	ENSG00000105447	GRWD1	0.043147646	4.585192945	29.65894648	28.5685784	0.112506016	1.365736461	0.154597297
807	ENSG00000105514	RAB3D	3.07E-13	173.967386	155.5650288	82.89665329	0.862875033	-17.90707635	1.118293663
808	ENSG00000105518	TMEM205	0.029480272	20.17863298	58.78992472	49.55117993	0.297472873	2.045219265	0.343232843
809	ENSG00000105523	FAM83E	3.97E-07	36.30968277	37.36590678	17.13960847	0.889954776	69.75375386	0.971732949
810	ENSG00000105552	BCAT2	2.19E-08	47.71327572	51.11461032	31.34522468	0.754592729	29.05562014	0.933456705
811	ENSG00000105607	GCDH	0.00637305	5.646616869	19.53787113	15.99660135	0.466787696	1.812974374	0.289008809
812	ENSG00000105647	PIK3R2	0.005236592	21.87567007	54.96689655	41.30605786	0.483086268	2.322143202	0.397978992
813	ENSG00000105669	COPE	0.021235301	24.17444817	92.36251062	79.56756437	0.399595722	1.709052209	0.26173442
814	ENSG00000105677	TMEM147	0.004466845	27.37444794	60.83585065	50.00513204	0.407515494	2.636180538	0.449972305
815	ENSG00000105699	LSR	0.004655408	78.13191016	127.6930239	85.6451031	0.447014832	4.152952156	0.611872973
816	ENSG00000105707	HPN	6.20E-06	95.11447318	74.67722313	46.21523501	0.719712764	-8.30795219	1.273674478
817	ENSG00000105723	GSK3A	9.70E-07	22.08322568	49.40901035	35.82457549	0.784450966	2.616292153	0.446947339
818	ENSG00000105755	ETHE1	3.99E-11	32.32220747	42.28386123	26.97140031	0.893799045	7.489325615	0.764410026
819	ENSG00000105767	CADM4	0.032873954	9.219098547	16.46555686	13.80640681	0.382157593	3.544442583	0.55990202
820	ENSG00000105778	AVL9	0.027667265	18.36038951	76.68526219	66.6532571	0.527260691	1.629590385	0.239425269
821	ENSG00000105819	PMPCB	0.000142144	14.26631341	68.95460971	60.39990048	0.339426337	1.521731865	0.206894267
822	ENSG00000105835	NAMPT	0.010801024	143.0631753	124.8124274	209.1598955	0.285094289	-14.67751372	1.146225406
823	ENSG00000105854	PON2	0.001971563	32.38686225	68.78866997	55.90572094	0.477418487	2.779409556	0.470816811
824	ENSG00000105855	ITGB8	0.009407391	32.52389342	50.84333319	60.28372106	0.42042147	4.550751971	0.639688458
825	ENSG00000105887	MTPN	0.045866552	47.82221684	97.69048788	121.2851084	0.320558306	2.917941643	0.489527874
826	ENSG00000105953	OGDH	3.13E-10	189.8500227	265.1543152	159.0631203	0.928625036	6.042209855	0.715998239
827	ENSG00000105963	ADAP1	1.41E-05	40.16215479	50.84442219	28.12273163	0.773710747	8.519406377	0.789902866
828	ENSG00000106003	LFNG	0.00745719	52.01844659	73.81483198	50.60789276	0.460451575	5.773125972	0.704715369
829	ENSG00000106018	VIPR2	0.000258223	15.73707173	16.90925601	10.73461064	0.520105936	27.85084932	0.930677951
830	ENSG00000106025	TSPAN12	0.028519466	25.09052008	44.13643064	30.65342817	0.489291286	3.634740934	0.56847642
831	ENSG00000106052	TAX1BP1	0.021500955	25.46263712	153.5294541	138.649647	0.155771859	1.397646131	0.165848548
832	ENSG00000106070	GRB10	1.09E-07	181.0679406	200.9794131	150.0001826	0.731618191	19.18729792	0.900927801
833	ENSG00000106105	GARS1	2.78E-14	106.8829922	143.9248535	97.73018958	0.554135652	6.770929899	0.742630544
834	ENSG00000106133	NSUN5P2	0.004715225	17.95640897	33.36951277	22.61638092	0.492975263	3.330018561	0.538108216
835	ENSG00000106153	CHCHD2	0.01319063	35.52938154	140.5502718	122.2183866	0.480432561	1.676615509	0.252787711
836	ENSG00000106261	ZKSCAN1	0.025412705	72.82948453	209.1631204	173.8379255	0.345227262	2.068400825	0.348194674
837	ENSG00000106263	EIF3B	0.048668676	47.02665112	165.900197	141.0309103	0.473482215	1.79120465	0.283463504
838	ENSG00000106299	WASL	0.049977255	47.02896751	107.666403	78.14913311	0.514985643	2.551152917	0.436802625
839	ENSG00000106305	AIMP2	0.001166921	11.08161564	23.45328635	17.81255797	0.730257743	2.791450144	0.47249735
840	ENSG00000106344	RBM28	0.044915082	8.758350093	40.76693163	37.38633769	0.319185483	1.547250123	0.214839571
841	ENSG00000106366	SERPINE1	0.016596982	315.9306475	39.61119082	230.5666205	0.230177428	-1.286705767	7.975792722
842	ENSG00000106384	MOGAT3	3.10E-08	30.90780712	26.32080408	9.442119416	0.901615395	-12.47625316	1.174272907
843	ENSG00000106392	C1GALT1	0.033252572	14.98227968	41.56643997	36.9100825	0.266155341	2.127158391	0.360441733
844	ENSG00000106404	CLDN15	7.83E-08	178.0754048	161.4727574	65.55260716	0.892633999	-20.45144693	1.102820114
845	ENSG00000106526	ACTR3C	1.96E-05	16.088286	21.73188615	15.48386363	0.648528446	6.701426595	0.740307854
846	ENSG00000106537	TSPAN13	0.012082646	72.88883297	116.106596	76.1828674	0.496417777	4.373096052	0.627775126
847	ENSG00000106538	RARRES2	5.63E-05	215.8307043	209.9701019	147.2798109	0.586306401	-72.65478428	1.027911605
848	ENSG00000106546	AHR	8.72E-06	128.0117652	58.68407538	134.0759722	0.545757134	-2.692947667	2.181371426
849	ENSG00000106565	TMEM176B	0.004091222	88.05130237	94.47950689	112.250816	0.593253285	28.39530209	0.931961917
850	ENSG00000106603	COA1	0.009519913	8.731090064	40.01080923	38.64648016	0.486478896	1.558258852	0.218218282
851	ENSG00000106608	URGCP	6.26E-05	39.215997	81.9251029	57.74549092	0.851636475	2.836423225	0.478681083
852	ENSG00000106617	PRKAG2	0.026880458	28.79857826	54.80869588	37.28444071	0.782335897	3.214413535	0.525438122
853	ENSG00000106624	AEBP1	0.003566817	407.6348815	60.6183012	306.0550631	0.343295431	-1.349368328	6.724617375
854	ENSG00000106628	POLD2	0.000924727	30.66226257	59.43123611	44.4002073	0.532683763	3.131620201	0.5159284
855	ENSG00000106638	TBL2	0.000121251	23.28036295	48.71056709	38.97258315	0.592700468	2.830922223	0.477932497
856	ENSG00000106682	EIF4H	0.000596202	90.39063799	338.5089335	289.1964503	0.542600601	1.728609213	0.267025857
857	ENSG00000106688	SLC1A1	0.002182441	112.382842	119.0300129	61.64034404	0.68684974	34.81373644	0.944155506
858	ENSG00000106733	NMRK1	0.010016435	12.94977414	31.71895694	26.06051449	0.47649629	2.379897493	0.408266078
859	ENSG00000106772	PRUNE2	0.046295881	212.9660491	206.6154277	112.1479896	0.515596736	-66.06935794	1.030736434
860	ENSG00000106780	MEGF9	0.043210055	11.23284396	29.9920883	34.0546627	0.282240037	2.197579577	0.374526903
861	ENSG00000106785	TRIM14	0.027879832	37.26390889	58.75161454	44.4611996	0.6617714	4.468393461	0.63426187
862	ENSG00000106789	CORO2A	6.58E-08	119.877559	120.789606	57.82246566	0.877302929	263.8758256	0.992449292
863	ENSG00000106803	SEC61B	1.05E-07	81.17842449	102.1693271	70.25583118	0.721482801	8.73462924	0.794547902
864	ENSG00000106804	C5	3.26E-05	67.33076625	62.41480245	32.15957117	0.662649192	-26.39270222	1.078762787
865	ENSG00000106853	PTGR1	0.00163779	200.7308678	205.5586184	101.0195625	0.712475216	84.15709937	0.976513996
866	ENSG00000106868	SUSD1	0.001327716	8.844712239	16.85777197	19.85158426	0.516231782	3.20757427	0.524666739
867	ENSG00000106927	AMBP	0.003653581	69.65348402	60.74754051	62.99413499	0.352162093	-14.64202242	1.146605829
868	ENSG00000106991	ENG	7.20E-05	55.15175958	56.84646908	90.94069128	0.349405028	66.08697758	0.970187955
869	ENSG00000107021	TBC1D13	0.032148182	13.61190844	43.31393114	34.79101736	0.447327704	1.916564409	0.314261672
870	ENSG00000107104	KANK1	0.00398241	24.49974699	86.86408587	73.87467219	0.10958367	1.785697321	0.28204691
871	ENSG00000107185	RGP1	0.037198525	23.22637817	69.1822257	55.13503139	0.574129143	2.010812744	0.335727536
872	ENSG00000107186	MPDZ	0.000267617	39.45218216	17.64550864	40.40316908	0.327238577	-2.618358583	2.235820059
873	ENSG00000107223	EDF1	1.72E-06	156.1194904	285.5384224	188.7220935	0.724687519	3.412622143	0.546754756
874	ENSG00000107242	PIP5K1B	6.19E-05	72.36735861	75.11971806	32.22267424	0.903243757	53.5856886	0.96336036
875	ENSG00000107262	BAG1	0.011261779	33.11325804	84.27708075	63.48449501	0.624910396	2.29440125	0.39290941
876	ENSG00000107341	UBE2R2	1.29E-08	109.333503	146.198925	94.73914731	0.813253013	6.931493379	0.747840677
877	ENSG00000107362	ABHD17B	0.000841931	15.64593098	27.65341632	20.04920653	0.69218491	3.606029579	0.565786549
878	ENSG00000107404	DVL1	0.00684675	39.67703003	78.14278636	54.4545656	0.434815704	3.062979326	0.507750387
879	ENSG00000107438	PDLIM1	0.043964784	82.99065924	166.1072368	143.5358336	0.740152373	2.99697008	0.499620973
880	ENSG00000107537	PHYH	0.000547254	32.11854467	55.22648049	35.06112673	0.778505026	3.779871377	0.581578699
881	ENSG00000107566	ERLIN1	0.003314373	48.77567954	78.80712412	51.54278854	0.791150774	4.248307249	0.618924749
882	ENSG00000107581	EIF3A	0.000344067	200.7778975	395.8861921	303.5163096	0.545406654	3.058117497	0.507160647
883	ENSG00000107643	MAPK8	0.018522239	8.191430019	43.23299172	38.44816805	0.269054396	1.467526538	0.189471737
884	ENSG00000107669	ATE1	0.000223104	11.53179185	40.82871418	36.33893086	0.603033863	1.787235719	0.28244318
885	ENSG00000107679	PLEKHA1	0.011592869	13.99829165	81.0464132	72.86735672	0.126810865	1.417559548	0.172719447
886	ENSG00000107731	UNC5B	0.025871077	28.59633827	17.8952292	35.74138538	0.386109668	-4.344555988	1.597986701
887	ENSG00000107736	CDH23	0.000606353	22.63569235	29.68271442	21.93504768	0.428078864	7.424186594	0.762588355
888	ENSG00000107771	CCSER2	0.000112028	48.4720014	101.7960702	75.98795345	0.811910437	2.818015859	0.476167707
889	ENSG00000107789	MINPP1	0.024502934	6.501184803	22.18241589	18.88710606	0.417296878	1.829167655	0.293078303
890	ENSG00000107796	ACTA2	0.046294308	411.6531125	171.9633283	369.8076777	0.289442641	-2.434882415	2.393842435
891	ENSG00000107816	LZTS2	6.39E-06	24.01655763	38.10051092	51.4962871	0.217086385	4.410485273	0.63034739
892	ENSG00000107819	SFXN3	0.002547017	63.67634261	99.97095686	73.33403203	0.691815457	4.508859036	0.636948416
893	ENSG00000107829	FBXW4	0.01549325	37.34001295	75.47566203	57.42246744	0.402630886	2.958273366	0.494729187
894	ENSG00000107862	GBF1	3.36E-06	54.37555546	153.643612	120.6263447	0.663661385	2.095529767	0.353907037
895	ENSG00000107864	CPEB3	0.007169448	16.88177746	27.39439641	18.26480377	0.596339873	4.211716802	0.616249294
896	ENSG00000107882	SUFU	0.034810671	2.552106533	17.47225682	17.91056735	0.146468058	1.342101987	0.146066221
897	ENSG00000107897	ACBD5	6.76E-06	39.04438683	68.81272228	49.47555896	0.70836952	3.623215994	0.567400701
898	ENSG00000107902	LHPP	6.27E-08	10.19938314	19.44069992	14.11048832	0.827529125	3.207344123	0.524640737
899	ENSG00000107937	GTPBP4	0.020612985	6.207612698	33.92663783	37.70454309	0.183619966	1.447895456	0.182971644
900	ENSG00000107938	EDRF1	0.037014313	7.889597929	28.49531881	26.73609289	0.391100863	1.765767718	0.276873475
901	ENSG00000107949	BCCIP	0.031421364	6.079285686	34.78761777	32.75564892	0.268750504	1.423520647	0.174754297
902	ENSG00000107957	SH3PXD2A	0.000731226	100.1660064	65.23528401	125.1487894	0.389444743	-4.735123674	1.535457504
903	ENSG00000107960	STN1	0.033500707	9.460497972	30.37379863	28.77045351	0.581507524	1.904735042	0.311469042
904	ENSG00000108021	TASOR2	0.002483133	30.68998551	60.3291741	77.74562878	0.41554387	3.070905917	0.508708862
905	ENSG00000108039	XPNPEP1	0.030595933	82.03802823	150.2736961	98.76235959	0.681238093	3.404549725	0.545924073
906	ENSG00000108091	CCDC6	0.000172194	51.24438221	153.6638197	122.0960732	0.31791498	2.000676892	0.33348372
907	ENSG00000108175	ZMIZ1	0.047472121	46.84176083	130.5131792	108.8979975	0.296573653	2.119659778	0.35890445
908	ENSG00000108179	PPIF	3.43E-05	70.86622773	92.75013817	55.23997433	0.712204362	7.476559839	0.764055225
909	ENSG00000108187	PBLD	0.000789664	176.505301	207.4067843	96.73986594	0.815537874	12.42374296	0.851010258
910	ENSG00000108242	CYP2C18	2.93E-05	167.2213457	149.7837433	59.51972874	0.843259686	-18.17939656	1.116418525
911	ENSG00000108349	CASC3	0.013567434	19.03649494	88.34741052	81.00669743	0.375413906	1.549307271	0.215473151
912	ENSG00000108352	RAPGEFL1	0.000557712	115.4920499	117.5199	50.30997468	0.85109334	114.905904	0.982744624
913	ENSG00000108389	MTMR4	0.017285542	40.82239854	83.02499668	61.17840999	0.693825061	2.934591724	0.491688048
914	ENSG00000108395	TRIM37	0.002375469	8.777114807	19.77106158	24.27397653	0.387153889	2.596717719	0.443937457
915	ENSG00000108405	P2RX1	1.50E-08	115.2570905	88.60698227	41.22377795	0.746012001	-7.64965271	1.300767587
916	ENSG00000108406	DHX40	0.010753232	11.96374065	43.55363459	49.934153	0.422990295	1.757441014	0.274689834
917	ENSG00000108433	GOSR2	0.000244801	55.80148328	120.8475599	87.13031056	0.882394491	2.715752469	0.461751014
918	ENSG00000108443	RPS6KB1	0.003277111	12.53129584	43.24203829	39.39354974	0.423485874	1.816085503	0.289794291
919	ENSG00000108465	CDK5RAP3	0.00010426	112.0604578	196.2057838	142.5992752	0.441322296	3.663498099	0.571137383
920	ENSG00000108468	CBX1	4.80E-05	19.21900189	24.96145084	36.74816935	0.641964372	7.693660507	0.769947308
921	ENSG00000108479	GALK1	0.001543994	13.57643547	24.77339233	17.0885468	0.680967709	3.425022379	0.548024885
922	ENSG00000108509	CAMTA2	0.000893004	32.98651241	62.4360471	42.43137474	0.57562472	3.240206017	0.528324805
923	ENSG00000108523	RNF167	0.001348652	25.53219149	76.49393389	60.80975484	0.758602109	2.002014071	0.333780604
924	ENSG00000108528	SLC25A11	7.16E-05	16.95072137	43.077817	36.04168748	0.807507507	2.297558795	0.393490723
925	ENSG00000108557	RAI1	0.023966287	17.50919836	45.69729728	41.0069109	0.258641948	2.242311403	0.383156103
926	ENSG00000108561	C1QBP	0.015971348	21.10986902	57.33040051	46.87239713	0.605656082	2.165629998	0.368214225
927	ENSG00000108576	SLC6A4	0.002113031	51.73760666	47.11911663	19.83907695	0.68771914	-21.40455491	1.09801733
928	ENSG00000108578	BLMH	0.015809021	9.323275048	29.08903734	33.57532613	0.55373812	1.943376219	0.320508202
929	ENSG00000108587	GOSR1	0.005501377	19.96489855	61.54928531	51.08342772	0.564610874	1.960211277	0.324372549
930	ENSG00000108588	CCDC47	0.028031202	71.90551409	170.0382406	124.890868	0.629857954	2.465474702	0.422878488
931	ENSG00000108599	AKAP10	0.003342802	10.41493414	27.83387725	33.22848381	0.433661814	2.195817	0.374181938
932	ENSG00000108641	B9D1	0.005743198	16.46526762	24.66646513	20.87425737	0.571450386	5.01533254	0.667516303
933	ENSG00000108654	DDX5	0.004693851	326.6410402	539.805807	726.7342846	0.437455338	4.064681326	0.605108422
934	ENSG00000108691	CCL2	0.005711844	77.22407404	16.20359475	59.39052736	0.23668183	-1.531087102	4.765860615
935	ENSG00000108784	NAGLU	0.000163451	21.80923007	52.95966323	45.48882255	0.46915249	2.400252122	0.411808322
936	ENSG00000108788	MLX	0.007458151	33.98645401	77.77742443	58.07156454	0.82517336	2.552212873	0.43697068
937	ENSG00000108821	COL1A1	0.009205732	2808.573943	153.2676434	1864.556363	0.316463599	-1.115442534	18.3246371
938	ENSG00000108828	VAT1	0.001023026	90.78344171	82.42230818	138.492505	0.37221832	-20.71558231	1.101442604
939	ENSG00000108946	PRKAR1A	5.36E-05	152.1184907	126.6313619	219.9228136	0.63911153	-10.93688722	1.201270273
940	ENSG00000108984	MAP2K6	0.045238287	32.05180569	58.47429898	39.80220261	0.432476646	3.426100016	0.548134929
941	ENSG00000109046	WSB1	0.004206275	96.28215102	89.88201366	148.0866652	0.421867167	-29.08752641	1.071205986
942	ENSG00000109062	SLC9A3R1	3.28E-05	170.0601959	205.6467259	105.4666733	0.892920641	10.55755989	0.826953092
943	ENSG00000109072	VTN	0.020012767	38.11037758	24.95338326	42.40147473	0.110092038	-4.79317383	1.527262944
944	ENSG00000109083	IFT20	3.55E-09	50.46943566	58.83808375	39.40172196	0.757092856	13.06155046	0.857768174
945	ENSG00000109084	TMEM97	2.63E-12	375.9434444	295.8763394	157.4120945	0.815960435	-8.390709062	1.27061003
946	ENSG00000109089	CDR2L	8.14E-06	34.63518971	46.64678223	28.85625111	0.79415196	6.766960489	0.742499012
947	ENSG00000109099	PMP22	0.04447746	78.08284812	61.84946736	90.19632942	0.350941994	-8.620035319	1.262465975
948	ENSG00000109107	ALDOC	0.02182941	19.9320587	24.73576966	16.35286834	0.547554722	9.298608665	0.80579901
949	ENSG00000109118	PHF12	0.009758916	17.51333683	56.15521034	48.29312463	0.360195244	1.906443464	0.311873764
950	ENSG00000109180	OCIAD1	0.046830116	32.88013664	115.539933	96.73654767	0.375910468	1.795553294	0.284578118
951	ENSG00000109265	CRACD	0.000250222	37.12791744	41.49292776	22.37601359	0.768196648	18.0116058	0.894801101
952	ENSG00000109320	NFKB1	0.007415965	25.58529416	54.70714833	68.69173557	0.415912516	2.75711986	0.46767735
953	ENSG00000109323	MANBA	0.003043128	26.52284143	29.98831967	46.62507085	0.589099589	16.30688675	0.884439066
954	ENSG00000109436	TBC1D9	0.001892973	59.21124313	26.29055663	60.43668221	0.495434244	-2.597205856	2.252186744
955	ENSG00000109475	RPL34	0.000515463	284.2932413	532.8539616	454.3548321	0.608344234	3.287515429	0.533529375
956	ENSG00000109572	CLCN3	0.004042973	45.74595789	159.036656	132.0824422	0.139381107	1.807585418	0.287644113
957	ENSG00000109586	GALNT7	0.044536623	59.32680821	98.15888781	60.96224874	0.370435755	4.055556582	0.604395685
958	ENSG00000109618	SEPSECS	0.005777053	26.82061509	49.73225349	32.89324219	0.555236471	3.341221926	0.539300217
959	ENSG00000109743	BST1	0.000129217	20.07130828	22.66981885	14.78271613	0.831068014	16.44831758	0.885375768
960	ENSG00000109762	SNX25	0.014451063	7.941426691	18.12576727	22.12679873	0.508080437	2.559536748	0.438129133
961	ENSG00000109790	KLHL5	0.010926728	31.51795915	21.79609259	40.28412949	0.484951018	-5.483931649	1.446037129
962	ENSG00000109794	FAM149A	9.27E-05	17.2952669	26.40257996	22.94662543	0.583669216	4.798105274	0.65505973
963	ENSG00000109854	HTATIP2	0.000254065	65.30604667	83.69320361	50.56396211	0.756774667	8.103441484	0.780302866
964	ENSG00000109861	CTSC	6.28E-05	159.0830006	86.24564888	171.3012724	0.540202241	-3.368170914	1.844533639
965	ENSG00000109906	ZBTB16	0.021263671	162.2651647	238.7373831	164.1054073	0.22057315	5.243767689	0.679680587
966	ENSG00000109919	MTCH2	0.013722332	43.49210075	85.32217951	62.17748908	0.694901298	3.079465401	0.509739683
967	ENSG00000110011	DNAJC4	4.60E-07	29.99770777	46.07074768	31.18063489	0.578590052	4.732673836	0.65112266
968	ENSG00000110013	SIAE	0.022849636	37.3703155	70.66133725	47.19679878	0.616532331	3.245068702	0.528865104
969	ENSG00000110025	SNX15	0.022437029	5.958650399	22.69128586	19.36709239	0.625422369	1.712218994	0.262596419
970	ENSG00000110048	OSBP	1.86E-07	81.87825566	149.6430559	102.2331785	0.758726481	3.416542375	0.547157068
971	ENSG00000110066	KMT5B	3.93E-06	23.41044376	84.19116358	69.82173593	0.526448591	1.770324663	0.278062955
972	ENSG00000110074	FOXRED1	0.044905014	8.852232608	22.99661162	17.71107678	0.585767553	2.251696183	0.384936388
973	ENSG00000110090	CPT1A	0.02688021	149.532608	213.3789727	129.6555869	0.729925376	5.684138512	0.700784178
974	ENSG00000110092	CCND1	0.011143823	79.47343872	137.1796583	116.6794798	0.518587471	3.754415009	0.579338363
975	ENSG00000110104	CCDC86	0.005463593	10.70200065	21.75817991	16.86470674	0.238588233	2.935931102	0.491861024
976	ENSG00000110108	TMEM109	0.000185533	27.65315679	56.16129381	73.51778092	0.338519995	2.940018512	0.492388172
977	ENSG00000110148	CCKBR	0.000987329	35.9527707	24.9037768	10.19459319	0.460387047	-5.507881355	1.4436674
978	ENSG00000110171	TRIM3	8.52E-09	21.75182591	31.73440806	20.82045387	0.881285095	5.357955801	0.685433485
979	ENSG00000110200	ANAPC15	0.007596556	4.785867398	16.24463766	13.75427697	0.505246744	1.835319548	0.294612136
980	ENSG00000110237	ARHGEF17	0.018186942	20.1674803	38.6692635	50.73606758	0.143692207	3.180058006	0.52153774
981	ENSG00000110244	APOA4	5.36E-05	5626.669997	4789.11887	1703.133496	0.82511064	-12.43600365	1.174886268
982	ENSG00000110274	CEP164	2.00E-09	101.9679029	98.10435281	60.29302633	0.684955038	-51.78456334	1.039382046
983	ENSG00000110344	UBE4A	0.006309103	30.08179672	113.6266562	94.89824919	0.458001533	1.720135192	0.264742427
984	ENSG00000110395	CBL	0.015536513	30.10017301	33.3975986	48.40444635	0.385754475	19.25677164	0.901267584
985	ENSG00000110400	NECTIN1	0.00935194	34.96259729	53.72720235	31.98615486	0.531301346	4.726441048	0.650742934
986	ENSG00000110422	HIPK3	0.04562046	69.20148497	167.5775543	185.0342037	0.277889278	2.406876397	0.412951993
987	ENSG00000110436	SLC1A2	2.21E-07	89.03580297	66.63256109	36.72600383	0.738674802	-6.948474908	1.336220633
988	ENSG00000110497	AMBRA1	0.023208979	8.888461645	49.04198278	45.46308365	0.49905683	1.442723895	0.18124189
989	ENSG00000110619	CARS1	0.001305884	36.15393924	70.36853134	49.73108089	0.50980558	3.113363745	0.513779932
990	ENSG00000110628	SLC22A18	2.12E-06	69.79910597	70.96117515	31.91567938	0.862144004	121.1290028	0.983623873
991	ENSG00000110651	CD81	0.034455983	151.597417	254.9188254	342.4812855	0.378205956	3.934482202	0.594688983
992	ENSG00000110693	SOX6	0.022781188	23.13664376	59.44554125	45.26329747	0.138573582	2.274433837	0.389207387
993	ENSG00000110711	AIP	0.000585886	17.37605672	29.27829397	38.46280326	0.496345067	3.919796735	0.59347914
994	ENSG00000110713	NUP98	0.003258199	22.35014245	105.9296611	113.3121418	0.410204931	1.53482343	0.210990408
995	ENSG00000110717	NDUFS8	1.61E-05	22.52963098	54.7556028	42.72056943	0.665572862	2.398228181	0.411458003
996	ENSG00000110719	TCIRG1	0.001210378	157.9716613	215.6764695	153.80557	0.429678643	6.475164597	0.732447363
997	ENSG00000110721	CHKA	7.59E-06	59.93388461	100.9016801	65.45872627	0.573677954	3.925902354	0.593983019
998	ENSG00000110801	PSMD9	0.0015116	8.787724817	39.18394183	33.66845291	0.474304413	1.578211743	0.224268524
999	ENSG00000110811	P3H3	0.043451443	16.53268984	18.65246874	29.01855495	0.191906275	16.59850404	0.886353977
1000	ENSG00000110880	CORO1C	0.016052163	56.75007894	79.20751764	94.32284135	0.46640321	6.054011698	0.716473393
1001	ENSG00000110888	CAPRIN2	0.01610121	9.770989711	26.24607779	30.50820896	0.528571424	2.18615326	0.372283805
1002	ENSG00000110906	KCTD10	0.008832035	31.51427253	41.22078671	56.9250279	0.408785633	7.493427393	0.764523801
1003	ENSG00000110921	MVK	0.004652656	10.39238101	21.16782729	15.03917455	0.610200074	2.928900343	0.49095171
1004	ENSG00000110925	CSRNP2	0.000123199	9.84185196	21.46939806	27.28055513	0.356691174	2.692851076	0.458413037
1005	ENSG00000110931	CAMKK2	0.002949602	26.05919385	69.48425186	58.11805977	0.689759173	2.200191551	0.37503741
1006	ENSG00000110955	ATP5F1B	0.002696344	388.3684589	675.6382225	452.8284896	0.833897585	3.703858937	0.574817182
1007	ENSG00000111145	ELK3	0.001193051	39.78950183	22.78725617	47.30458321	0.511583379	-3.680499581	1.74612957
1008	ENSG00000111203	ITFG2	0.019688325	13.89277511	40.23985566	33.240675	0.35791165	2.054596928	0.345249129
1009	ENSG00000111224	PARP11	0.004044357	12.0688678	19.53279835	15.37484558	0.393444526	4.233917495	0.617877049
1010	ENSG00000111229	ARPC3	0.010739855	59.8094838	113.1284709	142.1868511	0.335943402	3.243459116	0.528686398
1011	ENSG00000111252	SH2B3	0.000371085	38.216729	24.12092843	47.51785487	0.463927455	-4.422427595	1.584380515
1012	ENSG00000111269	CREBL2	0.016898732	36.47622428	61.27748595	84.14490034	0.43060747	3.941481346	0.595263068
1013	ENSG00000111271	ACAD10	0.025362991	28.79200511	56.70527493	38.67314719	0.743943089	3.06296183	0.507748267
1014	ENSG00000111275	ALDH2	3.37E-05	145.2935751	256.0492144	186.6235119	0.781334879	3.623678144	0.56744394
1015	ENSG00000111325	OGFOD2	0.00156333	9.673210083	21.06542097	15.03624246	0.527301445	2.698214715	0.459198518
1016	ENSG00000111341	MGP	0.010884195	658.9614668	63.21709785	462.3650875	0.3628893	-1.21222894	10.42378548
1017	ENSG00000111348	ARHGDIB	0.000785773	159.9895761	28.08146365	121.7677445	0.37046634	-1.42577311	5.697337509
1018	ENSG00000111364	DDX55	0.028465104	5.632072693	22.73684146	20.77701861	0.300554926	1.658538302	0.247706908
1019	ENSG00000111424	VDR	4.82E-08	82.09242083	88.35066942	50.01665392	0.856728487	27.23495046	0.929165805
1020	ENSG00000111490	TBC1D30	4.94E-08	35.77142787	39.16691574	25.0258873	0.751138277	22.0699783	0.913307244
1021	ENSG00000111647	UHRF1BP1L	0.006424423	17.25217775	24.66885584	27.6861335	0.689881288	5.652265489	0.699350544
1022	ENSG00000111669	TPI1	0.000107837	194.9010603	350.7776247	269.8204302	0.810996056	3.50071024	0.555625692
1023	ENSG00000111670	GNPTAB	0.002107976	19.74838426	41.70785245	53.30332389	0.318500155	2.798621359	0.473493194
1024	ENSG00000111676	ATN1	0.000452634	73.06145054	117.2864629	79.30672595	0.448624424	4.30407824	0.622931656
1025	ENSG00000111684	LPCAT3	0.007267856	91.04649637	123.299909	68.99493063	0.867533671	6.645696925	0.738414952
1026	ENSG00000111701	APOBEC1	1.93E-11	27.17753771	23.23631252	8.990452525	0.89015337	-12.79141581	1.169614916
1027	ENSG00000111707	SUDS3	0.041763471	15.57789706	68.10107069	60.09339645	0.363170537	1.593181865	0.228746727
1028	ENSG00000111725	PRKAB1	0.041066387	33.74877534	68.18256544	47.00847463	0.663703457	2.960212642	0.494976613
1029	ENSG00000111737	RAB35	0.006900847	11.11511377	31.70503747	36.95731772	0.444999118	2.079665368	0.350578793
1030	ENSG00000111775	COX6A1	0.000448298	102.2036103	168.1493171	109.9295168	0.845888144	4.099628929	0.607814602
1031	ENSG00000111786	SRSF9	0.003839677	36.8697758	99.12103329	82.37024165	0.484867677	2.184547181	0.371967226
1032	ENSG00000111799	COL12A1	0.002331401	266.5575156	74.21479872	226.226406	0.243325297	-1.77169336	3.591703006
1033	ENSG00000111802	TDP2	0.000600616	68.17075227	98.84675346	61.16024251	0.804847668	5.44456576	0.689661014
1034	ENSG00000111817	DSE	6.47E-08	59.89343067	17.97325906	53.63716697	0.644920938	-1.857499307	3.3323634
1035	ENSG00000111832	RWDD1	0.01669471	15.30363048	48.91937799	44.19307095	0.388416265	1.910503655	0.312833709
1036	ENSG00000111846	GCNT2	8.53E-06	22.07273197	28.53560694	16.79153891	0.834804189	7.830623232	0.773515419
1037	ENSG00000111863	ADTRP	1.02E-07	45.83640988	40.73866067	17.26230622	0.855339623	-16.98299918	1.12513296
1038	ENSG00000111907	TPD52L1	7.90E-05	24.55123689	30.09802995	22.58488563	0.644017312	9.852407726	0.815709099
1039	ENSG00000112031	MTRF1L	0.039769821	6.995804612	26.71658244	23.22977743	0.556040176	1.709485668	0.261852527
1040	ENSG00000112062	MAPK14	0.010952415	29.29543635	83.32185411	72.88269511	0.742035293	2.084485612	0.351593669
1041	ENSG00000112078	KCTD20	1.71E-05	62.48743209	51.06270842	86.06476183	0.621973633	-9.93898354	1.223739085
1042	ENSG00000112079	STK38	0.000804887	30.05277257	57.66469336	65.76683009	0.622954774	3.176796956	0.521164179
1043	ENSG00000112144	CILK1	0.010999569	14.19997737	38.49107571	31.71103406	0.590792183	2.169150705	0.368916096
1044	ENSG00000112245	PTP4A1	0.044456844	64.50161047	112.8748305	85.81218145	0.349556934	3.666831376	0.571443697
1045	ENSG00000112249	ASCC3	0.031636839	21.69996362	58.53338391	65.73129351	0.335439301	2.178275786	0.370727988
1046	ENSG00000112294	ALDH5A1	0.008326742	21.80066995	42.73776531	29.45125616	0.504649251	3.082492301	0.510103179
1047	ENSG00000112297	CRYBG1	0.011097305	89.20454807	123.7559765	86.44262986	0.656397471	6.163580914	0.720810022
1048	ENSG00000112299	VNN1	2.19E-05	370.2659626	326.7226203	142.6764623	0.743269007	-16.00677728	1.133273118
1049	ENSG00000112305	SMAP1	2.36E-06	26.90393066	61.49454636	45.16575558	0.628756578	2.555562404	0.437501083
1050	ENSG00000112312	GMNN	7.68E-14	52.96984828	48.47602994	28.26429945	0.840929719	-22.57453918	1.092701864
1051	ENSG00000112335	SNX3	0.007340625	26.76579202	73.729966	88.55331188	0.342675587	2.139838722	0.363024608
1052	ENSG00000112357	PEX7	2.33E-06	14.03432313	16.98544012	10.4766994	0.720280113	10.511194	0.826256077
1053	ENSG00000112367	FIG4	0.038172114	10.92804263	28.33119415	34.81836075	0.280305576	2.255869389	0.385724745
1054	ENSG00000112394	SLC16A10	1.61E-05	130.2548629	110.7122079	52.41407105	0.698523827	-12.33031394	1.176517616
1055	ENSG00000112414	ADGRG6	1.15E-05	72.6019239	87.17601512	55.5873572	0.706003168	10.96314937	0.832819942
1056	ENSG00000112419	PHACTR2	0.025065244	31.59364591	43.37932998	56.27964763	0.422364735	6.361359719	0.728311063
1057	ENSG00000112531	QKI	0.016860347	91.80319407	40.83548164	97.94572223	0.503116972	-2.602405903	2.24812321
1058	ENSG00000112640	PPP2R5D	0.00176025	24.58244386	56.53776391	42.23167958	0.846770466	2.53855094	0.434796889
1059	ENSG00000112651	MRPL2	6.90E-07	10.64220842	23.55234236	16.97638729	0.755659386	2.648659646	0.451853504
1060	ENSG00000112655	PTK7	0.008584517	73.16019674	25.1160068	70.77332327	0.454806065	-2.045537737	2.912891262
1061	ENSG00000112667	DNPH1	0.000252655	18.78721116	36.98042287	25.26509931	0.684121156	3.06529902	0.508031269
1062	ENSG00000112685	EXOC2	0.001237311	13.35810262	27.41553336	34.72635107	0.425774989	2.900504134	0.487245768
1063	ENSG00000112695	COX7A2	0.005426437	33.17395159	75.22349178	60.16649319	0.589215372	2.57785086	0.441005207
1064	ENSG00000112699	GMDS	0.034424863	96.78707057	110.9194233	55.82378255	0.761914125	14.69723389	0.872589017
1065	ENSG00000112763	BTN2A1	0.017269658	13.88766137	28.65306173	32.38873086	0.472502451	2.881108678	0.48468333
1066	ENSG00000112769	LAMA4	0.038640305	103.3390804	58.17695854	107.1908038	0.284102751	-3.57636073	1.776288808
1067	ENSG00000112782	CLIC5	0.012386042	40.91116569	48.4255582	29.86249863	0.551627076	11.88874866	0.844825898
1068	ENSG00000112787	FBRSL1	1.58E-05	54.84549585	70.83543294	41.52306497	0.56723406	7.860001458	0.774266403
1069	ENSG00000112812	PRSS16	4.35E-09	29.41361901	28.74471249	13.74446596	0.838771332	-86.94538081	1.023270593
1070	ENSG00000112818	MEP1A	4.63E-06	669.0693627	565.008966	219.7028318	0.806076449	-11.85925067	1.184174771
1071	ENSG00000112851	ERBIN	0.028312233	34.1024835	146.2040956	134.5859365	0.277136611	1.608420929	0.233252587
1072	ENSG00000112874	NUDT12	0.000519266	14.19505676	29.8537972	21.20819978	0.290687811	2.813052183	0.475485804
1073	ENSG00000112893	MAN2A1	0.013142261	94.60341448	198.6565407	143.0385715	0.462627821	2.818367558	0.476215956
1074	ENSG00000112977	DAP	2.48E-08	300.942002	334.7909635	194.1310958	0.765707708	18.78146141	0.898895235
1075	ENSG00000113140	SPARC	0.015707387	2150.147173	136.491923	1441.181144	0.355030139	-1.135566327	15.75292608
1076	ENSG00000113161	HMGCR	0.016954572	68.42932406	107.9374247	71.44274281	0.571382377	4.46406549	0.633972176
1077	ENSG00000113282	CLINT1	0.020247084	44.01922164	156.7631777	131.6736119	0.307445236	1.780870624	0.280800774
1078	ENSG00000113303	BTNL8	3.40E-07	118.7929716	101.6835201	41.14511795	0.802598269	-12.88623958	1.168261794
1079	ENSG00000113318	MSH3	0.025914472	4.04003533	28.46620705	25.9498059	0.130309425	1.330795622	0.141923907
1080	ENSG00000113328	CCNG1	0.010454593	102.7151011	189.9541492	125.4933397	0.571216993	3.354796464	0.540736286
1081	ENSG00000113360	DROSHA	6.07E-05	15.52482499	50.29562577	43.84436078	0.559579919	1.892980584	0.308671475
1082	ENSG00000113407	TARS1	0.025654909	50.06225185	101.0315276	76.48259028	0.467018249	2.964408994	0.495511184
1083	ENSG00000113494	PRLR	1.68E-07	135.5708665	137.8463841	56.68788079	0.73382159	120.1560675	0.983492366
1084	ENSG00000113504	SLC12A7	0.013119539	30.16578905	103.1561638	87.34391375	0.345529221	1.826568959	0.292428372
1085	ENSG00000113522	RAD50	0.000323622	26.38503699	75.18028147	59.59063708	0.571407094	2.081459362	0.35095688
1086	ENSG00000113552	GNPDA1	0.029523639	15.05165094	32.79872546	35.42766708	0.524250187	2.696240236	0.458909629
1087	ENSG00000113580	NR3C1	0.004949085	60.06082138	63.96222478	97.57758154	0.353926611	31.78934175	0.93900457
1088	ENSG00000113615	SEC24A	0.042853266	55.78997313	91.51143158	60.13283401	0.721895452	4.123611161	0.609650316
1089	ENSG00000113645	WWC1	0.003243617	46.66798291	93.54566049	66.76453779	0.345121652	2.991053538	0.498879185
1090	ENSG00000113657	DPYSL3	0.001621094	212.5620024	60.92754025	175.6710812	0.418405178	-1.803610728	3.488767174
1091	ENSG00000113716	HMGXB3	0.001205839	17.5462626	46.96619097	57.40236199	0.370810909	2.192814774	0.373593477
1092	ENSG00000113721	PDGFRB	0.000343109	258.9962522	45.95089867	204.691849	0.532435893	-1.431371986	5.636369684
1093	ENSG00000113722	CDX1	3.27E-08	93.43881595	79.6077093	29.44621774	0.896694052	-12.51140127	1.173740794
1094	ENSG00000113732	ATP6V0E1	0.000122772	34.74937122	86.64936683	107.3586113	0.390687575	2.339089563	0.401034335
1095	ENSG00000113739	STC2	5.55E-15	120.3015678	90.70844746	41.66106471	0.581022703	-7.130373974	1.326244371
1096	ENSG00000113758	DBN1	0.003355483	46.45145494	28.7237012	56.1522491	0.291011076	-4.24053477	1.617182083
1097	ENSG00000113916	BCL6	0.023835171	43.11525327	34.00995025	60.77157185	0.366591642	-8.470360998	1.267724679
1098	ENSG00000114021	NIT2	0.001583995	6.286901029	32.93032782	34.57870209	0.434327408	1.471928861	0.190915228
1099	ENSG00000114023	FAM162A	6.63E-09	67.14261842	80.4052243	49.25447393	0.552835729	11.12510196	0.835052933
1100	ENSG00000114026	OGG1	0.001498838	14.55298142	31.75223024	23.14454288	0.772049404	2.69228105	0.458329425
1101	ENSG00000114054	PCCB	2.03E-05	30.32030263	64.29144424	45.45185783	0.729134344	2.785062332	0.471607116
1102	ENSG00000114107	CEP70	5.77E-05	23.64204733	47.72335722	33.30370945	0.467131202	2.963518384	0.495397824
1103	ENSG00000114113	RBP2	1.61E-06	833.3007049	706.5558348	263.723237	0.86157797	-12.14926126	1.179384082
1104	ENSG00000114115	RBP1	0.00060628	143.3691222	135.6441076	100.2437523	0.656881627	-36.11814907	1.05695061
1105	ENSG00000114120	SLC25A36	0.003080567	59.28645214	114.3630836	85.58281174	0.490301344	3.152871393	0.518405505
1106	ENSG00000114127	XRN1	0.015139571	27.27363237	95.86428543	86.46101673	0.30793801	1.795257988	0.284502537
1107	ENSG00000114204	SERPINI2	3.64E-10	746.9662241	514.1377916	223.4676075	0.775902804	-5.416451943	1.452852205
1108	ENSG00000114268	PFKFB4	0.013548447	40.33352303	50.47919552	25.18544941	0.756217855	8.950882126	0.799012794
1109	ENSG00000114302	PRKAR2A	0.003376569	21.99546093	71.22615944	60.95552508	0.630848258	1.893566884	0.308811553
1110	ENSG00000114353	GNAI2	1.24E-11	185.0789214	110.1727371	216.6608156	0.614307644	-3.941619253	1.679897644
1111	ENSG00000114423	CBLB	0.016462781	26.64572165	43.18678373	56.84866465	0.348391443	4.221766719	0.616987869
1112	ENSG00000114439	BBX	0.013669871	44.18869272	57.99877902	85.74212639	0.63199333	7.399481042	0.761890051
1113	ENSG00000114446	IFT57	0.000728379	17.65591667	29.24681041	39.12286356	0.749601752	4.046515144	0.603686912
1114	ENSG00000114455	HHLA2	1.47E-06	85.44495565	79.31297445	34.70788111	0.798908977	-26.86862939	1.077313721
1115	ENSG00000114491	UMPS	0.004669981	8.633228386	34.2271884	28.8985756	0.481682836	1.674630138	0.252233058
1116	ENSG00000114520	SNX4	0.017547771	19.02242478	51.38459349	40.47310908	0.528137178	2.175596417	0.370197047
1117	ENSG00000114529	C3orf52	4.66E-05	57.1008328	59.43113502	35.72268061	0.657777043	50.00723389	0.960789875
1118	ENSG00000114648	KLHL18	0.044762605	5.682058286	18.44816351	20.96417383	0.325881135	1.890178827	0.308001297
1119	ENSG00000114650	SCAP	0.01946835	42.08604656	107.217644	81.15160485	0.611115303	2.29233884	0.392529112
1120	ENSG00000114735	HEMK1	0.032376436	14.49005838	43.70257285	36.57692652	0.332903239	1.992044584	0.331560763
1121	ENSG00000114738	MAPKAPK3	0.007545481	19.19495213	57.93565662	45.92671925	0.460469195	1.990944919	0.331315001
1122	ENSG00000114739	ACVR2B	3.05E-05	15.55946063	29.2909933	23.71854133	0.614683869	3.266238009	0.531202901
1123	ENSG00000114757	PEX5L	4.86E-09	38.03570567	26.62609694	10.66879715	0.776145114	-5.667311136	1.428512251
1124	ENSG00000114779	ABHD14B	3.59E-05	39.7273763	90.31245673	68.19288594	0.786278019	2.570715158	0.439888114
1125	ENSG00000114790	ARHGEF26	7.74E-05	52.68849786	61.03167791	31.60193163	0.853147507	13.63031542	0.863297547
1126	ENSG00000114812	VIPR1	1.98E-06	72.05668239	69.30795304	30.36002431	0.870893548	-51.42908507	1.039659653
1127	ENSG00000114850	SSR3	6.04E-10	197.6205132	271.7979735	202.9265068	0.733111735	6.328317051	0.727086044
1128	ENSG00000114853	ZBTB47	0.030617898	11.85460767	26.06276189	32.73958736	0.251476391	2.668704814	0.454848482
1129	ENSG00000114859	CLCN2	0.009922721	16.75471916	26.66892891	16.21020124	0.566534342	4.379940423	0.628248671
1130	ENSG00000114861	FOXP1	0.009659574	30.75271334	132.7500528	122.393644	0.316871012	1.603010108	0.231658765
1131	ENSG00000114867	EIF4G1	0.00014857	161.8858304	395.5469638	304.8930993	0.552315413	2.385646196	0.40927082
1132	ENSG00000114902	SPCS1	0.0003905	58.14959697	102.9804887	74.08521516	0.67849813	3.594175345	0.564666159
1133	ENSG00000114982	KANSL3	0.024897485	14.84250214	81.68577756	75.09666991	0.302434057	1.444098589	0.181702404
1134	ENSG00000114999	TTL	9.56E-05	18.66418283	22.84021909	34.17680351	0.582344929	9.938707269	0.817163038
1135	ENSG00000115042	FAHD2A	2.53E-05	30.43497012	47.82462433	28.724359	0.843620586	4.500353686	0.636387019
1136	ENSG00000115053	NCL	0.018343823	76.73998011	366.3329097	331.2443984	0.225129248	1.529985178	0.209481535
1137	ENSG00000115073	ACTR1B	0.042918345	14.42908323	73.99313213	65.17316924	0.281128022	1.484489671	0.19500571
1138	ENSG00000115084	SLC35F5	0.00183179	46.80407099	157.0471649	128.1387215	0.236599083	1.84910663	0.298025571
1139	ENSG00000115091	ACTR3	0.028513737	90.47344713	144.0865108	185.1575486	0.345532634	4.375052307	0.627910598
1140	ENSG00000115109	EPB41L5	3.73E-05	32.04757451	64.6179274	47.31054013	0.55428481	2.967898513	0.49595485
1141	ENSG00000115129	TP53I3	0.014538552	36.28971476	60.13091843	42.03364652	0.593085019	4.044285454	0.603511733
1142	ENSG00000115159	GPD2	0.005122029	21.70753305	58.26234925	48.96046466	0.518598539	2.187670207	0.372582523
1143	ENSG00000115170	ACVR1	0.042669001	14.74760703	25.49823133	34.48419418	0.261786933	3.743581509	0.578377646
1144	ENSG00000115204	MPV17	0.004703469	7.26757729	23.85126381	28.3630442	0.33669404	1.876473067	0.304704076
1145	ENSG00000115211	EIF2B4	0.000481803	13.17247678	37.23535978	30.81878842	0.54341111	2.094837786	0.353762576
1146	ENSG00000115255	REEP6	0.000195165	123.2455914	122.3230769	51.09104116	0.851224826	-266.1949288	1.007541622
1147	ENSG00000115275	MOGS	0.00020763	69.83267818	123.1140817	79.79398605	0.857368331	3.621277726	0.567219259
1148	ENSG00000115286	NDUFS7	1.44E-07	37.92945481	66.21432905	45.70670718	0.724905013	3.681960293	0.5728285
1149	ENSG00000115290	GRB14	4.39E-05	20.94336394	18.7323204	13.75412302	0.712509091	-17.94432518	1.118033618
1150	ENSG00000115295	CLIP4	0.001073628	27.60177889	17.0209488	33.71046089	0.484739152	-4.217318234	1.62163574
1151	ENSG00000115307	AUP1	2.10E-05	57.81409985	143.5781321	107.4974042	0.686853008	2.348213193	0.402666472
1152	ENSG00000115317	HTRA2	0.01934773	5.343026173	19.84238278	22.38763281	0.389807582	1.737001829	0.269273415
1153	ENSG00000115361	ACADL	1.50E-09	26.1607593	21.32763296	13.89626634	0.852573807	-9.8256054	1.226613349
1154	ENSG00000115380	EFEMP1	0.016809602	214.7321937	27.51345721	154.4927056	0.273396134	-1.293917775	7.804624191
1155	ENSG00000115386	REG1A	2.17E-06	16287.46582	13422.64084	8107.747157	0.681911514	-10.3706533	1.213432291
1156	ENSG00000115414	FN1	0.00921177	2360.860133	272.0525117	1662.979982	0.211600664	-1.260485943	8.677957495
1157	ENSG00000115421	PAPOLG	0.031242328	9.039429139	17.02489254	22.63601444	0.300320571	3.263971089	0.530953668
1158	ENSG00000115425	PECR	0.000632657	21.77019995	29.25521633	17.48478696	0.8002409	6.817007969	0.744147632
1159	ENSG00000115457	IGFBP2	1.47E-10	990.9665324	749.498357	348.8948867	0.801724456	-7.207843794	1.322173055
1160	ENSG00000115461	IGFBP5	0.008383903	935.215263	115.9370971	675.6426941	0.321957079	-1.283022548	8.066574773
1161	ENSG00000115520	COQ10B	0.037071924	6.677374671	22.07827265	25.28166901	0.171778176	1.867140952	0.302440991
1162	ENSG00000115594	IL1R1	0.002690586	202.8739909	48.59413645	172.6388479	0.456759565	-1.629947917	4.174865646
1163	ENSG00000115616	SLC9A2	0.001333726	27.25057577	25.98722537	10.55895193	0.787420203	-42.14017061	1.048614286
1164	ENSG00000115649	CNPPD1	0.000723622	22.48735931	69.03693798	56.11788915	0.659952601	1.966168114	0.325729384
1165	ENSG00000115652	UXS1	0.008208328	8.998133511	20.72612001	26.22914744	0.368197975	2.53447201	0.434144621
1166	ENSG00000115657	ABCB6	0.00019126	10.51524963	22.3851351	17.08644008	0.659158247	2.7717525	0.469742514
1167	ENSG00000115677	HDLBP	6.49E-07	1009.979677	1296.619331	924.202899	0.665399523	8.047033896	0.778933071
1168	ENSG00000115756	HPCAL1	1.04E-05	46.71649107	74.48370664	45.1549241	0.723284478	4.364866813	0.627204166
1169	ENSG00000115761	NOL10	0.002956291	9.25195228	32.33726537	28.5027519	0.513749423	1.801544449	0.286108061
1170	ENSG00000115806	GORASP2	0.019239302	26.71105061	78.34796672	67.41897242	0.414366463	2.034571877	0.340928447
1171	ENSG00000115825	PRKD3	5.81E-06	45.84731363	29.02510038	56.06434381	0.494633665	-4.450806375	1.57957468
1172	ENSG00000115839	RAB3GAP1	0.015245148	13.072078	89.92789728	86.35586975	0.19343551	1.340171457	0.145361766
1173	ENSG00000115902	SLC1A4	5.39E-05	57.31633183	65.7091212	43.52817746	0.580181898	14.65847023	0.872273602
1174	ENSG00000115935	WIPF1	0.000835216	85.89705709	23.59419396	73.20052266	0.386427992	-1.7574032	3.640601465
1175	ENSG00000115977	AAK1	0.016780741	22.54308554	89.44114929	80.10919449	0.184122432	1.673953304	0.252043782
1176	ENSG00000116062	MSH6	3.62E-08	72.60117605	106.0131752	77.54731947	0.564921281	5.345814552	0.684831635
1177	ENSG00000116096	SPR	0.003697592	22.64262175	42.10610475	29.90257714	0.416269563	3.32667727	0.537751518
1178	ENSG00000116127	ALMS1	0.029725188	20.07720276	64.07779996	63.2936101	0.543203767	1.912587739	0.313325407
1179	ENSG00000116128	BCL9	0.025201368	8.975788644	25.10514949	21.21429947	0.346637055	2.112975118	0.357527791
1180	ENSG00000116194	ANGPTL1	0.049829201	11.98282674	30.56266056	26.94059501	0.157702331	2.289874479	0.392074071
1181	ENSG00000116198	CEP104	0.003338005	12.67749129	44.36752882	36.47368739	0.535835529	1.80009317	0.285738053
1182	ENSG00000116213	WRAP73	0.037598734	8.401610408	26.01811059	20.75519292	0.410340528	1.953834226	0.322913933
1183	ENSG00000116251	RPL22	0.001413889	159.4314744	430.5825046	373.5605321	0.456015293	2.175960676	0.370269281
1184	ENSG00000116285	ERRFI1	5.52E-07	516.7489756	523.2917107	318.6668006	0.421694413	158.9611482	0.987496964
1185	ENSG00000116288	PARK7	0.029058869	20.06564683	112.8650497	107.1724525	0.236654296	1.432452068	0.177784415
1186	ENSG00000116299	ELAPOR1	2.23E-06	870.6196014	810.6106182	410.8735664	0.744957411	-28.01630907	1.074029357
1187	ENSG00000116337	AMPD2	0.022671177	18.92438762	55.78474311	55.15367042	0.446532861	2.026815252	0.339239487
1188	ENSG00000116396	KCNC4	3.03E-11	57.07341699	55.41859214	35.1964684	0.717887015	-67.97819662	1.029860464
1189	ENSG00000116497	S100PBP	0.004263083	9.108701909	23.77925673	28.97792015	0.341298961	2.241766521	0.383052423
1190	ENSG00000116574	RHOU	0.001742879	90.78526341	135.6104843	86.55198852	0.743742926	5.050633178	0.669456082
1191	ENSG00000116584	ARHGEF2	0.003191228	42.39761185	42.22271268	64.67357055	0.437536332	-483.8234725	1.004142301
1192	ENSG00000116604	MEF2D	0.049819249	26.75959716	75.19944205	63.83658305	0.355006943	2.104858912	0.355848347
1193	ENSG00000116649	SRM	4.32E-05	33.07225363	43.0283394	33.80483879	0.588205409	7.643625697	0.768615617
1194	ENSG00000116661	FBXO2	3.11E-07	35.51634821	38.18904746	21.53257957	0.662278136	27.57713788	0.930013985
1195	ENSG00000116667	C1orf21	0.028265158	31.64489842	75.39411041	61.42961466	0.531182473	2.446649984	0.419726398
1196	ENSG00000116668	SWT1	0.002147644	9.500274182	17.6912698	13.32150031	0.579449347	3.319687282	0.537003521
1197	ENSG00000116679	IVNS1ABP	0.007860388	43.31893527	145.638875	158.4696256	0.222982793	1.846734964	0.297440743
1198	ENSG00000116685	KIAA2013	2.80E-05	71.49017515	126.3650328	84.676224	0.874844277	3.605571227	0.565743335
1199	ENSG00000116688	MFN2	1.04E-11	88.61376345	163.6392358	116.0824952	0.932276757	3.362231405	0.54151905
1200	ENSG00000116698	SMG7	0.00013649	46.70915228	97.36169315	69.79536345	0.655898313	2.844296515	0.479748767
1201	ENSG00000116704	SLC35D1	0.00129128	48.91301791	74.8819914	47.46169215	0.822863724	4.767035146	0.653201351
1202	ENSG00000116711	PLA2G4A	0.00471575	10.30455312	21.28044954	16.36935566	0.549236552	2.877669527	0.48422629
1203	ENSG00000116717	GADD45A	0.031742322	11.96380683	20.98469749	25.03020217	0.280352258	3.652466873	0.570120529
1204	ENSG00000116729	WLS	0.020623425	60.4692589	115.3472217	102.53023	0.558631823	3.203772001	0.524236805
1205	ENSG00000116771	AGMAT	1.02E-06	31.54185573	29.82402748	12.62030504	0.879683732	-35.72294438	1.057598802
1206	ENSG00000116774	OLFML3	0.030162378	71.75040762	19.57369805	63.11124019	0.302606501	-1.750284877	3.665654157
1207	ENSG00000116786	PLEKHM2	0.000414718	23.31147118	55.21357451	69.67359908	0.246446007	2.461437883	0.422205434
1208	ENSG00000116833	NR5A2	3.37E-07	185.5344342	188.7222744	121.4420301	0.736793714	117.4013398	0.983108299
1209	ENSG00000116871	MAP7D1	0.007573407	29.99708466	44.26972775	56.1712713	0.385794143	5.20343793	0.677598128
1210	ENSG00000116962	NID1	0.030739725	89.16178592	65.41832163	104.7415247	0.343939207	-6.510427696	1.362948234
1211	ENSG00000116984	MTR	0.003125098	34.5103741	78.15261033	94.61245161	0.552249795	2.581512639	0.44157673
1212	ENSG00000116985	BMP8B	0.047530391	20.81766278	27.29194728	14.80164172	0.680389529	7.430876736	0.762776748
1213	ENSG00000116990	MYCL	4.40E-10	118.3258566	88.95514577	34.25099303	0.595100245	-7.057405037	1.330174388
1214	ENSG00000116991	SIPA1L2	0.008554637	30.01190507	29.71403585	44.95990752	0.500079329	-200.5106188	1.010024529
1215	ENSG00000117020	AKT3	0.000412016	58.21809891	33.0753526	68.13936245	0.490087086	-3.631005555	1.760165632
1216	ENSG00000117114	ADGRL2	0.024856192	42.43551526	34.88586238	61.28833887	0.388198513	-10.24171295	1.216410097
1217	ENSG00000117155	SSX2IP	2.00E-05	54.96802978	66.13376616	39.91299821	0.747299607	10.84584051	0.831164365
1218	ENSG00000117228	GBP1	0.02771158	42.75462126	18.69569011	41.30964226	0.32762745	-2.554157996	2.28687045
1219	ENSG00000117242	PINK1-AS	0.001395785	15.61116145	33.94512909	27.54932121	0.51981466	2.702976873	0.459894007
1220	ENSG00000117266	CDK18	0.011968369	40.78904354	55.99260389	30.38643331	0.732155224	6.365722582	0.728471989
1221	ENSG00000117280	RAB29	0.000131977	14.57588092	18.7049285	27.50036551	0.443434079	8.060166127	0.779253496
1222	ENSG00000117298	ECE1	0.000736468	174.6709443	282.0598298	208.9586241	0.502096558	4.253054418	0.619269126
1223	ENSG00000117305	HMGCL	0.032629818	22.46370264	53.70361177	39.72104086	0.778729806	2.438141357	0.418290352
1224	ENSG00000117308	GALE	0.011393612	44.11821094	57.67161801	34.55241768	0.685332826	7.510276082	0.764989998
1225	ENSG00000117318	ID3	0.005273607	32.22852998	19.53005176	34.1193631	0.380196547	-4.075967282	1.650201974
1226	ENSG00000117335	CD46	0.016213722	66.08191177	311.4139641	270.5824723	0.118846508	1.53871405	0.212199578
1227	ENSG00000117448	AKR1A1	0.001314904	72.30598173	153.5727976	111.9568832	0.776899279	2.779471263	0.470825451
1228	ENSG00000117461	PIK3R3	0.033112144	19.98804497	23.69174464	33.00515239	0.196705408	11.79355606	0.843671299
1229	ENSG00000117480	FAAH	0.00327665	27.7054961	43.21054654	25.83775201	0.691195327	4.573738273	0.641174396
1230	ENSG00000117481	NSUN4	0.040907934	2.630266494	24.81591565	24.29164645	0.179110976	1.237114224	0.105991112
1231	ENSG00000117519	CNN3	0.010925971	127.3733987	101.2065864	167.3755582	0.433302382	-8.735492219	1.258548512
1232	ENSG00000117592	PRDX6	0.018940707	20.20408605	134.8672974	133.3116758	0.141504045	1.352407469	0.149807154
1233	ENSG00000117632	STMN1	0.007596195	31.60393788	43.67662576	54.00112387	0.431213703	6.235609207	0.723589273
1234	ENSG00000117676	RPS6KA1	1.19E-06	107.3271098	145.8530021	91.23914463	0.845805249	6.57168715	0.735858078
1235	ENSG00000117707	PROX1	0.000194214	65.29427376	69.42294823	56.25617422	0.746005132	32.62965461	0.940528679
1236	ENSG00000117748	RPA2	0.00044359	17.31248208	20.41278283	30.96697368	0.550046727	12.16825976	0.848119642
1237	ENSG00000117751	PPP1R8	0.010539856	6.902168246	30.85561279	33.99536586	0.421350558	1.576298597	0.22369247
1238	ENSG00000117758	STX12	0.039093565	20.21829009	65.80475209	64.78563477	0.479879285	1.887030456	0.307246657
1239	ENSG00000117834	SLC5A9	0.01583709	77.6348269	74.98745529	31.60319106	0.756539587	-57.65049437	1.035304193
1240	ENSG00000117859	OSBPL9	0.000977708	23.92957884	72.22031361	84.63696333	0.589925225	1.991062942	0.331341386
1241	ENSG00000117868	ESYT2	0.01306596	35.10492115	130.2579806	142.5057384	0.188601167	1.737862163	0.269503035
1242	ENSG00000117984	CTSD	0.000811376	315.6792638	531.0020716	681.7028343	0.145404285	3.932148872	0.594497236
1243	ENSG00000118046	STK11	0.019542579	23.43795503	68.20581331	53.71098382	0.437411165	2.047088511	0.343635739
1244	ENSG00000118094	TREH	0.017357589	254.9577935	233.5618772	92.06490576	0.714688797	-22.83237904	1.091607057
1245	ENSG00000118137	APOA1	0.009700736	1915.062251	1628.287321	593.9913313	0.698274543	-12.35585539	1.176120594
1246	ENSG00000118160	SLC8A2	0.000721199	17.77601596	17.5123502	11.3975349	0.473333459	-133.8374997	1.015055989
1247	ENSG00000118200	CAMSAP2	0.019948169	28.81997963	26.07261653	43.89122117	0.443793657	-19.98010239	1.10537351
1248	ENSG00000118217	ATF6	0.000511046	38.3751532	103.6162679	93.4854463	0.495931069	2.176410103	0.370358381
1249	ENSG00000118257	NRP2	0.027853419	50.05752164	43.78060228	63.66843034	0.264309656	-14.94970996	1.143372157
1250	ENSG00000118263	KLF7	0.004220256	34.43748105	26.18589498	46.76690954	0.378212372	-7.34687556	1.315115679
1251	ENSG00000118322	ATP10B	0.002604983	74.91856205	83.4643149	42.8406493	0.772040007	18.53351948	0.897611897
1252	ENSG00000118363	SPCS2	0.002117939	42.00538396	90.52843097	72.74399865	0.527530911	2.731358047	0.464002121
1253	ENSG00000118518	RNF146	0.012326737	16.77392782	28.37203787	38.79926413	0.45638605	3.892527791	0.591213359
1254	ENSG00000118564	FBXL5	0.020570096	25.65081841	99.22382596	110.5065727	0.254700984	1.697288836	0.258514708
1255	ENSG00000118596	SLC16A7	0.015337444	47.42334521	55.46144944	58.57102671	0.623039847	12.79963432	0.855068623
1256	ENSG00000118640	VAMP8	0.007566329	36.10039037	87.57280675	72.48577966	0.507028457	2.402708204	0.41223288
1257	ENSG00000118689	FOXO3	0.000788984	144.9990326	243.0318511	196.8087725	0.382937551	3.958173292	0.596625636
1258	ENSG00000118777	ABCG2	1.07E-07	88.48830255	81.51515143	35.03407206	0.876870469	-24.37971746	1.085544233
1259	ENSG00000118816	CCNI	1.01E-05	142.0407873	368.6975092	310.4742242	0.539767084	2.253356054	0.385250195
1260	ENSG00000118855	MFSD1	0.000170206	53.40649261	49.710243	82.57013281	0.545569764	-27.89766567	1.074355895
1261	ENSG00000118873	RAB3GAP2	0.032248041	12.18072654	50.07327586	56.03867032	0.297501793	1.642908791	0.243258032
1262	ENSG00000118900	UBN1	0.02000831	23.65936082	74.47998546	59.91977963	0.666150249	1.931092877	0.317660653
1263	ENSG00000118965	WDR35	0.024850133	11.30880833	16.84755139	23.13320367	0.589627117	5.083528776	0.671243439
1264	ENSG00000118985	ELL2	0.002621152	95.6460727	152.8641603	129.8949317	0.326379727	4.343211094	0.625693246
1265	ENSG00000119004	CYP20A1	0.038174788	10.51064787	43.69269992	40.82693919	0.382992712	1.633514037	0.240558443
1266	ENSG00000119048	UBE2B	0.001666071	32.4768083	57.19670069	42.93494756	0.545010398	3.627584924	0.56780912
1267	ENSG00000119121	TRPM6	0.018181163	24.62069017	22.3972153	10.08231777	0.6003417	-21.14613759	1.099274612
1268	ENSG00000119125	GDA	3.79E-06	262.0705253	246.4242286	112.6953354	0.811286511	-32.49936799	1.063493337
1269	ENSG00000119185	ITGB1BP1	1.30E-07	31.84415092	27.61035583	45.45071775	0.463501617	-14.04283993	1.153340838
1270	ENSG00000119231	SENP5	0.021563589	5.013368368	43.64287033	46.39518421	0.11252221	1.259561636	0.114872563
1271	ENSG00000119285	HEATR1	0.013080763	16.73748983	60.10844745	69.60836691	0.451078759	1.771829388	0.278454869
1272	ENSG00000119321	FKBP15	0.004867539	24.08552166	53.98200819	67.25477218	0.34555631	2.611261019	0.446176837
1273	ENSG00000119411	BSPRY	2.95E-10	49.19127743	48.40098223	27.48863166	0.800903916	-123.4883622	1.016328082
1274	ENSG00000119421	NDUFA8	0.006905946	13.03196565	30.37554195	23.17225437	0.71748803	2.50280028	0.429028252
1275	ENSG00000119509	INVS	0.015969526	2.909182676	22.50257757	22.89216822	0.249774895	1.296955448	0.129282197
1276	ENSG00000119522	DENND1A	0.000580954	22.76380182	45.06814909	32.40406241	0.763592367	3.041198654	0.505097331
1277	ENSG00000119523	ALG2	0.000385134	25.30566698	47.98987483	41.23782914	0.551985927	3.231126354	0.527312627
1278	ENSG00000119541	VPS4B	0.015958735	17.90890838	64.27008066	55.07942956	0.442840596	1.772582206	0.278650784
1279	ENSG00000119596	YLPM1	0.002187639	27.22269828	101.9463759	91.41007823	0.340714727	1.728623086	0.267029583
1280	ENSG00000119650	IFT43	0.004041286	7.487828621	20.15411758	15.88879707	0.750547543	2.182323985	0.371528477
1281	ENSG00000119655	NPC2	4.47E-07	107.1073569	77.81695755	142.5789289	0.592542617	-6.313478773	1.37640124
1282	ENSG00000119673	ACOT2	0.011058532	12.09791341	27.50607367	22.00935662	0.595460238	2.57032549	0.439826983
1283	ENSG00000119682	AREL1	0.044175706	12.8420029	52.9306956	48.66362858	0.64865247	1.640679555	0.242619198
1284	ENSG00000119684	MLH3	0.023554485	10.09019808	52.66078296	46.32999364	0.175154298	1.474045546	0.191607445
1285	ENSG00000119686	FLVCR2	1.68E-07	41.20756719	41.23546848	21.43976055	0.817776258	2954.810666	0.999323367
1286	ENSG00000119688	ABCD4	0.020800109	24.61197298	60.89934859	46.53567521	0.737746012	2.356503333	0.40414181
1287	ENSG00000119689	DLST	1.46E-05	51.20357747	120.5000887	91.64260502	0.817931124	2.477811122	0.424925641
1288	ENSG00000119711	ALDH6A1	0.00049251	83.1920325	111.1617131	59.35993325	0.664276381	6.948729541	0.748387464
1289	ENSG00000119725	ZNF410	0.004920145	6.596459559	45.88662641	46.92551942	0.481997643	1.335781702	0.143755601
1290	ENSG00000119729	RHOQ	0.048346445	42.70890589	46.75593062	73.33866022	0.355466943	22.1063232	0.913443607
1291	ENSG00000119777	TMEM214	0.000864441	70.30986351	113.7979914	80.74867258	0.571240593	4.2335199	0.617848018
1292	ENSG00000119787	ATL2	0.001122737	31.15214808	68.94055369	52.2447695	0.74702815	2.648767529	0.451869711
1293	ENSG00000119820	YIPF4	0.000137522	99.96285828	143.3821378	99.28533324	0.646274495	5.604537867	0.697177904
1294	ENSG00000119888	EPCAM	0.01638014	558.5180212	646.1170179	325.7435234	0.78874864	13.75169905	0.864422397
1295	ENSG00000119900	OGFRL1	0.028189962	44.03793383	30.61527956	58.23585774	0.458176018	-5.561732566	1.43842991
1296	ENSG00000119906	SLF2	0.037357058	20.69650929	38.91356995	51.74865781	0.547048603	3.27221171	0.531858406
1297	ENSG00000119950	MXI1	0.00745589	23.90955402	53.37904599	40.07093403	0.492924231	2.622664826	0.44792022
1298	ENSG00000120057	SFRP5	0.034002199	100.1839786	131.3419893	107.2376886	0.350376186	7.430704426	0.762771899
1299	ENSG00000120063	GNA13	0.032102064	47.081795	82.82383102	101.789849	0.309102949	3.634533465	0.568457102
1300	ENSG00000120071	KANSL1	0.007611226	62.7254888	144.8945345	115.7558596	0.483092046	2.526742541	0.43290445
1301	ENSG00000120129	DUSP1	0.010713661	255.6500447	217.1599976	366.3465243	0.106581334	-12.28395592	1.177242805
1302	ENSG00000120137	PANK3	0.00802496	164.1747605	236.5995797	153.105506	0.595549732	5.533660212	0.693892866
1303	ENSG00000120158	RCL1	0.01558765	6.412662032	19.54882088	18.65859457	0.288102954	1.976337468	0.328033188
1304	ENSG00000120159	CAAP1	0.004822057	8.732546002	22.8226653	17.48557783	0.298292625	2.239527618	0.382626038
1305	ENSG00000120162	MOB3B	0.001397144	42.29716835	63.96746553	41.30903655	0.775037953	4.903699889	0.661229392
1306	ENSG00000120341	SEC16B	0.010279189	34.25189832	38.963461	18.48352421	0.843661663	15.53950658	0.879077408
1307	ENSG00000120457	KCNJ5	1.16E-08	138.2651416	102.7456117	50.49435027	0.665659355	-6.785302442	1.34570362
1308	ENSG00000120498	TEX11	5.72E-10	28.61088545	19.95467416	8.678389886	0.777766015	-5.610486847	1.433793668
1309	ENSG00000120594	PLXDC2	0.004925668	227.0373357	39.03552741	176.052767	0.411425422	-1.415267574	5.816171851
1310	ENSG00000120675	DNAJC15	0.000492897	21.86339677	57.84079766	49.53572504	0.55839576	2.215396123	0.377992657
1311	ENSG00000120685	PROSER1	0.007799227	17.82565333	38.83021171	28.91636579	0.554066816	2.697312841	0.459066602
1312	ENSG00000120697	ALG5	6.40E-05	26.45261996	45.17741695	34.50520145	0.602503259	3.825410601	0.585527499
1313	ENSG00000120708	TGFBI	0.001254063	177.7641941	57.55782108	154.0847178	0.425813101	-1.957650076	3.08844551
1314	ENSG00000120709	FAM53C	0.00985761	15.81967501	48.41559283	45.36499143	0.397535432	1.970653754	0.326747522
1315	ENSG00000120725	SIL1	0.000604336	45.45497844	81.09114383	65.07588719	0.477684693	3.5510589	0.560541833
1316	ENSG00000120727	PAIP2	0.024685673	22.3470734	40.40825018	54.19940369	0.413033922	3.474597715	0.553032445
1317	ENSG00000120742	SERP1	3.53E-07	188.2880795	263.0502903	189.4838879	0.696048417	6.036985323	0.715787385
1318	ENSG00000120756	PLS1	1.25E-05	252.6091324	257.2274006	122.3990404	0.806858326	110.39561	0.982045971
1319	ENSG00000120800	UTP20	0.028329681	10.14956348	28.97345609	35.09415124	0.496807824	2.078370312	0.350305585
1320	ENSG00000120868	APAF1	0.009503766	10.59619732	30.34819818	34.51446653	0.336735213	2.072923944	0.349154084
1321	ENSG00000120915	EPHX2	0.000221182	146.7532129	170.350779	78.60030408	0.857219121	13.43799566	0.861476617
1322	ENSG00000120942	UBIAD1	0.002412821	6.491353591	21.62964377	19.31643008	0.409609134	1.857607235	0.300113754
1323	ENSG00000120963	ZNF706	0.000209331	61.05743229	97.84138009	69.3165639	0.676541393	4.319786806	0.624045084
1324	ENSG00000121022	COPS5	0.027685333	12.64040005	56.63729803	48.72127556	0.462857901	1.574604148	0.223181551
1325	ENSG00000121039	RDH10	0.00946852	60.13085113	89.31312913	56.7185619	0.720766245	5.121052587	0.673258811
1326	ENSG00000121057	AKAP1	1.17E-05	96.40087928	134.9279636	76.1691973	0.916968656	6.004317409	0.714461826
1327	ENSG00000121060	TRIM25	0.004410869	33.49983013	79.19999107	63.40477257	0.625096136	2.466070554	0.422977701
1328	ENSG00000121064	SCPEP1	9.88E-06	58.09184467	30.60696335	64.01316713	0.682169294	-3.227185411	1.897994388
1329	ENSG00000121073	SLC35B1	0.014171339	27.25939689	55.12315759	39.75109259	0.750191872	2.956620083	0.494518059
1330	ENSG00000121274	TENT4B	0.002768995	15.74783062	34.18119728	26.03339106	0.669182574	2.708622295	0.46071618
1331	ENSG00000121310	ECHDC2	1.25E-06	115.4504135	162.5155242	95.64515355	0.668202248	5.90598712	0.710396216
1332	ENSG00000121350	PYROXD1	0.000360996	31.13248955	61.85495319	42.61604541	0.560050305	3.026692255	0.503314415
1333	ENSG00000121380	BCL2L14	0.000202668	24.60124317	25.01515068	11.09300346	0.85312466	119.8731402	0.983453727
1334	ENSG00000121390	PSPC1	0.016822747	8.787962168	39.22011942	42.2748973	0.353937494	1.577544477	0.224067706
1335	ENSG00000121413	ZSCAN18	0.00317037	28.91800321	33.00166345	50.17997276	0.210538749	15.16278607	0.876258957
1336	ENSG00000121542	SEC22A	0.016034957	4.493168663	16.53163678	17.55608418	0.532189334	1.746468507	0.271792123
1337	ENSG00000121578	B4GALT4	0.045205587	30.39117587	68.92161304	51.27206612	0.477824101	2.577515237	0.440952765
1338	ENSG00000121653	MAPK8IP1	2.12E-05	59.87999037	54.17104313	34.52309867	0.586734267	-19.97759459	1.105387434
1339	ENSG00000121680	PEX16	0.023354364	9.439108366	26.3859633	20.5418026	0.58868744	2.113965795	0.357732187
1340	ENSG00000121690	DEPDC7	0.038215283	19.93124978	20.02790357	9.308553352	0.610077437	413.4256426	0.995174044
1341	ENSG00000121749	TBC1D15	0.006133769	24.59126095	63.58064658	54.69173635	0.392550311	2.261433621	0.386772741
1342	ENSG00000121766	ZCCHC17	0.008514569	6.270413548	17.26065284	20.76627542	0.519130045	2.14108772	0.36327789
1343	ENSG00000121851	POLR3GL	0.002281855	7.174892799	16.84481	20.80645193	0.402764909	2.483961578	0.425940856
1344	ENSG00000121897	LIAS	0.000260313	6.263010206	16.17273418	12.27861894	0.414240117	2.264013049	0.387257352
1345	ENSG00000121900	TMEM54	1.17E-05	50.52313846	64.00380235	38.51982563	0.809317555	8.495645449	0.78937714
1346	ENSG00000121940	CLCC1	1.66E-05	20.67454442	62.78872759	55.77269826	0.557299429	1.981832859	0.329271594
1347	ENSG00000121957	GPSM2	1.55E-05	19.45781086	26.95824803	18.37542556	0.817549582	6.188447125	0.721775793
1348	ENSG00000122033	MTIF3	0.020710679	10.54417565	35.84514572	29.32618432	0.441118088	1.833499714	0.294159096
1349	ENSG00000122034	GTF3A	1.33E-06	50.51273599	95.18531339	79.48205499	0.611861678	3.261465039	0.530677835
1350	ENSG00000122121	XPNPEP2	0.003503108	265.8711931	226.0854049	86.33020177	0.730914889	-12.3651339	1.175976809
1351	ENSG00000122140	MRPS2	0.03792253	8.379446025	30.62542484	25.40228338	0.33071792	1.753344782	0.273610768
1352	ENSG00000122218	COPA	0.032658735	74.03792292	265.6211006	237.5635473	0.659122882	1.772906304	0.278735096
1353	ENSG00000122335	SERAC1	3.94E-05	15.64265969	25.21362613	24.23221772	0.538169494	4.268773279	0.620404999
1354	ENSG00000122359	ANXA11	0.002237728	93.9374305	274.886226	236.1332157	0.722393568	2.038276384	0.341732039
1355	ENSG00000122378	PRXL2A	0.003528305	67.38976471	128.1105237	85.80063749	0.652350192	3.219661474	0.526028329
1356	ENSG00000122390	NAA60	4.94E-06	33.37615511	70.68644844	50.07367589	0.689268151	2.789112448	0.472171906
1357	ENSG00000122406	RPL5	0.000231126	509.1799063	979.3888822	846.188445	0.674315468	3.165760044	0.519895534
1358	ENSG00000122417	ODF2L	0.024641097	17.36308324	17.51101161	28.2274473	0.369674053	235.7498781	0.991552266
1359	ENSG00000122484	RPAP2	9.88E-05	13.77127649	35.1249285	31.16159229	0.664749648	2.28982869	0.392065609
1360	ENSG00000122490	SLC66A2	0.005441811	11.27214656	31.20312096	38.18722659	0.17243617	2.131118462	0.361250612
1361	ENSG00000122515	ZMIZ2	0.032406584	36.03384281	93.6727002	75.76844055	0.243705968	2.250331614	0.384678169
1362	ENSG00000122545	SEPTIN7	0.007528539	84.39386152	102.3007126	152.550216	0.351666617	10.42587403	0.824958686
1363	ENSG00000122565	CBX3	0.018018903	20.52116037	108.7655345	103.3272958	0.239071327	1.46509844	0.188673374
1364	ENSG00000122566	HNRNPA2B1	0.004580374	294.8613265	686.0963043	540.0313131	0.545322475	2.507336221	0.429766674
1365	ENSG00000122644	ARL4A	0.00289529	20.72393855	32.52169322	24.66463694	0.761054789	4.513200455	0.637234304
1366	ENSG00000122729	ACO1	0.03149452	90.78528639	162.4752921	105.7970314	0.756711524	3.532718068	0.558763645
1367	ENSG00000122741	DCAF10	0.000469232	25.57052072	57.88748587	45.10363503	0.675677389	2.582482798	0.441727954
1368	ENSG00000122778	KIAA1549	1.19E-14	50.6510171	46.49281203	26.93887744	0.812651531	-23.36196208	1.08943759
1369	ENSG00000122779	TRIM24	0.003078074	22.71182906	44.88255915	32.96087497	0.651116841	3.048812012	0.506027943
1370	ENSG00000122862	SRGN	0.000366475	152.8314077	25.65261843	111.1131407	0.449190447	-1.403410326	5.957731299
1371	ENSG00000122870	BICC1	0.026564577	74.41609516	43.29355995	85.86248492	0.526211361	-3.782135816	1.718872166
1372	ENSG00000122873	CISD1	2.98E-05	16.55852394	27.46668195	19.25567455	0.748352997	4.035989014	0.602858546
1373	ENSG00000122912	SLC25A16	0.030038176	13.27397443	36.76499431	28.42981968	0.51655525	2.130131812	0.361049272
1374	ENSG00000122971	ACADS	1.01E-05	89.52364088	107.6464338	55.46053666	0.900385502	10.87967377	0.831645209
1375	ENSG00000123130	ACOT9	0.000788732	17.58131138	25.44262691	34.56597899	0.508395321	5.472867504	0.69101793
1376	ENSG00000123131	PRDX4	3.41E-11	367.1640182	303.4494118	160.363913	0.812192389	-10.52526991	1.209967803
1377	ENSG00000123143	PKN1	0.015878546	33.97851314	83.85024319	97.42104194	0.307667798	2.362636232	0.405228558
1378	ENSG00000123144	TRIR	0.002471017	26.43157379	56.50858122	67.29812306	0.464027975	2.757593327	0.467744424
1379	ENSG00000123179	EBPL	0.002575911	10.7875134	17.78708548	15.01980852	0.546295111	4.082335113	0.606480101
1380	ENSG00000123191	ATP7B	0.001339058	94.21545951	100.6176643	45.55313047	0.854502768	30.43219196	0.936370966
1381	ENSG00000123342	MMP19	0.001158516	55.87521807	23.16054348	56.81232538	0.17759705	-2.415911591	2.41251757
1382	ENSG00000123374	CDK2	0.027341797	4.883122775	18.04938002	19.42013257	0.397018417	1.741763234	0.27054241
1383	ENSG00000123384	LRP1	0.048738799	520.6807161	396.4096643	648.5409507	0.299052805	-7.379758737	1.313491479
1384	ENSG00000123395	ATG101	1.30E-06	9.355952794	26.13903235	30.91887497	0.225139048	2.114926824	0.357930342
1385	ENSG00000123416	TUBA1B	2.16E-05	315.0978897	307.2812319	451.2171256	0.630956023	-79.62215187	1.025438123
1386	ENSG00000123427	EEF1AKMT3	7.08E-13	19.82842355	21.27536414	14.86649915	0.825554246	28.40737756	0.931989855
1387	ENSG00000123444	KBTBD4	0.027229973	6.427162321	18.3374606	22.01468232	0.399122501	2.079261354	0.350493586
1388	ENSG00000123453	SARDH	8.37E-07	53.92091348	41.03743686	20.57340672	0.67520083	-7.370553238	1.313944476
1389	ENSG00000123472	ATPAF1	0.016029289	14.97595333	48.73268382	39.4121398	0.475007925	1.887286957	0.3073082
1390	ENSG00000123552	USP45	0.027193486	5.049624846	16.58577616	14.33156338	0.298655799	1.875443588	0.304455143
1391	ENSG00000123575	FAM199X	0.019681157	23.80487697	66.2894717	56.62092076	0.393875547	2.120635709	0.359104943
1392	ENSG00000123609	NMI	0.043960356	8.132215133	16.48820699	18.65011824	0.407359416	2.94643922	0.493214037
1393	ENSG00000123643	SLC36A1	0.000144326	73.62032291	90.60929944	53.37834627	0.775646142	9.666834379	0.812502948
1394	ENSG00000123684	LPGAT1	0.016203485	62.0860915	164.818896	131.6980538	0.43856784	2.208690677	0.376692801
1395	ENSG00000123739	PLA2G12A	3.18E-08	69.61415588	84.82740948	52.19271082	0.803868475	10.15177749	0.820656393
1396	ENSG00000123836	PFKFB2	2.74E-05	110.5063581	140.3243257	90.91691141	0.73606156	8.412065077	0.787506782
1397	ENSG00000123992	DNPEP	1.84E-08	44.30420614	83.81246881	59.62357952	0.898320631	3.242781795	0.528611157
1398	ENSG00000124074	ENKD1	1.20E-07	41.69973661	40.48343078	26.77155596	0.728085243	-67.56784787	1.030044534
1399	ENSG00000124126	PREX1	0.005241449	85.25824838	20.85639807	69.89635464	0.438920469	-1.647695616	4.087870212
1400	ENSG00000124171	PARD6B	0.037829829	10.32801739	20.16017912	13.79001771	0.258615199	3.100864016	0.512297898
1401	ENSG00000124172	ATP5F1E	0.002624066	55.604588	118.0000278	136.4460165	0.507472533	2.782328585	0.471225211
1402	ENSG00000124193	SRSF6	0.00157149	54.74155212	175.1798226	153.8003198	0.473169651	1.90903916	0.31248777
1403	ENSG00000124201	ZNFX1	6.98E-07	47.87849064	69.66912472	91.87152326	0.681172757	5.394410043	0.687226814
1404	ENSG00000124205	EDN3	0.000305189	81.65624825	83.18003225	41.96607836	0.758454089	108.1756215	0.981680892
1405	ENSG00000124212	PTGIS	0.00083939	103.2970766	18.58865858	77.98009252	0.322505296	-1.438885745	5.556994665
1406	ENSG00000124214	STAU1	0.000972216	78.66950967	170.9440665	127.5164178	0.642035876	2.705118125	0.460206144
1407	ENSG00000124222	STX16	0.00778253	53.62365519	108.3713633	81.40316992	0.483142782	2.958936986	0.494813884
1408	ENSG00000124232	RBPJL	2.04E-07	657.4231353	445.0736758	167.7849109	0.710232983	-5.191898364	1.477110804
1409	ENSG00000124253	PCK1	0.004294527	1975.981659	1689.857291	616.445773	0.72276533	-12.81204735	1.169318658
1410	ENSG00000124299	PEPD	5.80E-11	135.3454707	165.8700377	95.72005215	0.917846521	9.867969903	0.815972991
1411	ENSG00000124313	IQSEC2	9.61E-06	19.79418896	31.13580411	19.84560349	0.699457861	4.490541462	0.635737201
1412	ENSG00000124374	PAIP2B	1.78E-15	200.5865992	154.6297606	77.81926694	0.866386708	-7.729347166	1.29720565
1413	ENSG00000124422	USP22	0.012689517	63.67670512	141.7849312	178.6418613	0.451544562	2.630473724	0.449107705
1414	ENSG00000124429	POF1B	0.01381615	42.45768056	59.53530987	35.93228416	0.556909779	5.97231551	0.713151248
1415	ENSG00000124541	RRP36	0.000398317	3.519588776	25.83563078	24.51032445	0.17914493	1.315431274	0.136230031
1416	ENSG00000124570	SERPINB6	2.90E-10	239.9889458	348.6580754	200.7191074	0.808918232	5.416874355	0.688321776
1417	ENSG00000124571	XPO5	7.38E-05	10.94824173	43.45366824	40.01021976	0.499963164	1.673625478	0.251952072
1418	ENSG00000124574	ABCC10	0.013002673	10.98701071	33.57762403	27.14237313	0.380612025	1.972705837	0.327212274
1419	ENSG00000124596	OARD1	3.16E-07	11.11467504	37.53809965	31.12663949	0.317371173	1.841274377	0.296090509
1420	ENSG00000124688	MAD2L1BP	0.014765062	4.620465778	18.32007576	15.87519105	0.627216128	1.674539755	0.252207788
1421	ENSG00000124713	GNMT	1.98E-11	117.202401	79.86615756	29.12021568	0.617188658	-5.278210667	1.46748516
1422	ENSG00000124762	CDKN1A	0.008177426	109.4158389	206.0575149	162.9612923	0.572638541	3.264361367	0.530996595
1423	ENSG00000124782	RREB1	5.78E-06	73.92919155	137.7749543	93.2166335	0.66231646	3.315868381	0.536593838
1424	ENSG00000124783	SSR1	0.000610167	153.6632482	252.7872694	188.116643	0.578045208	4.10042402	0.607875739
1425	ENSG00000124786	SLC35B3	0.001006937	4.680798668	26.93964434	24.08296698	0.112750589	1.420578743	0.173751316
1426	ENSG00000124788	ATXN1	0.018916124	30.50639981	57.48578326	75.67646242	0.262875041	3.261460116	0.530677292
1427	ENSG00000124795	DEK	0.036792027	17.34399425	103.6149711	97.72459182	0.183671482	1.402081787	0.167388883
1428	ENSG00000124839	RAB17	0.002365397	81.81007415	101.2291374	49.86516284	0.753782679	9.425748765	0.808167255
1429	ENSG00000124920	MYRF	5.41E-05	92.96898869	124.727005	79.55117858	0.554092036	6.854836013	0.745379789
1430	ENSG00000125046	SSUH2	0.000153697	21.79228811	19.03109813	7.829736306	0.779779302	-14.7847075	1.145088316
1431	ENSG00000125089	SH3TC1	0.013538135	35.48136406	21.19249927	43.2567926	0.445307642	-3.966295723	1.674241609
1432	ENSG00000125107	CNOT1	0.011901761	104.4371185	279.0002583	221.9144988	0.738259571	2.196554079	0.374326243
1433	ENSG00000125124	BBS2	0.002006091	10.13713924	35.03012766	41.27734823	0.309123292	1.814457394	0.289383451
1434	ENSG00000125144	MT1G	1.11E-07	947.1355112	707.0827909	244.0776503	0.525685045	-6.891062514	1.339497331
1435	ENSG00000125148	MT2A	0.001318857	411.3140745	450.9095494	248.0898796	0.276698725	21.77581218	0.912187544
1436	ENSG00000125149	PHAF1	0.000420971	3.304621171	16.21521333	17.59924715	0.447122012	1.511924028	0.203797576
1437	ENSG00000125170	DOK4	0.001005838	55.43957412	79.97684084	49.42889118	0.787827689	5.518806006	0.693195349
1438	ENSG00000125247	TMTC4	0.000521036	8.262771894	28.11689173	23.21320239	0.218987458	1.832348345	0.293872167
1439	ENSG00000125249	RAP2A	0.00118433	22.27732978	25.47511957	37.88369954	0.411430575	14.93295446	0.874474003
1440	ENSG00000125257	ABCC4	0.028025254	11.51790581	23.04899138	26.19305893	0.315916255	2.997714046	0.499714092
1441	ENSG00000125266	EFNB2	0.000252263	36.77058653	57.06988705	41.91011417	0.79684744	4.622842718	0.644308031
1442	ENSG00000125356	NDUFA1	0.044564016	34.4691217	78.55689215	57.20632322	0.714755089	2.563659099	0.438779091
1443	ENSG00000125375	DMAC2L	0.000927285	5.829711152	18.94546731	15.51785722	0.299365477	1.888963027	0.307710074
1444	ENSG00000125386	FAM193A	0.040584226	12.80204459	44.01145217	36.30399513	0.35927441	1.820396514	0.29087985
1445	ENSG00000125398	SOX9	4.69E-07	98.31237762	105.0564946	69.37270137	0.686263104	30.15500366	0.935804854
1446	ENSG00000125445	MRPS7	0.030681734	11.47693076	39.49796405	34.77008434	0.548205071	1.819165421	0.290570186
1447	ENSG00000125458	NT5C	0.000398313	11.49715927	24.10916502	20.52046733	0.671538324	2.823208695	0.476879198
1448	ENSG00000125505	MBOAT7	0.000825603	32.86031073	69.35289689	49.68091697	0.715925562	2.800930774	0.473813095
1449	ENSG00000125648	SLC25A23	0.015520733	52.31190038	83.59853613	50.91407634	0.786493429	4.344041258	0.625751392
1450	ENSG00000125652	ALKBH7	0.000412682	24.3127647	46.58919462	31.53578497	0.592094708	3.182824158	0.521854153
1451	ENSG00000125656	CLPP	0.001761929	8.001690241	25.26941325	21.13035634	0.583115259	1.926780009	0.316655166
1452	ENSG00000125730	C3	0.000662869	2566.492265	116.8398535	1684.869442	0.542559146	-1.095393006	21.96589765
1453	ENSG00000125743	SNRPD2	0.004860827	33.23669758	48.42386442	66.68333282	0.470221697	5.376945078	0.686370201
1454	ENSG00000125775	SDCBP2	6.36E-07	115.8292757	114.4836061	53.04888393	0.870413794	-171.1511317	1.011754256
1455	ENSG00000125779	PANK2	0.039970608	6.011059491	28.21912012	31.01626478	0.371584962	1.541340335	0.213013711
1456	ENSG00000125798	FOXA2	0.000834536	23.66172786	24.18118303	19.0146444	0.661243958	92.10209746	0.978518207
1457	ENSG00000125810	CD93	8.46E-07	175.8421636	42.75921086	141.7640922	0.385843433	-1.642594863	4.112380935
1458	ENSG00000125814	NAPB	0.044432394	9.190930467	17.01279638	20.10987882	0.276538224	3.35006086	0.540236318
1459	ENSG00000125818	PSMF1	6.07E-06	34.35866676	116.4930867	95.81491893	0.637004871	1.836644778	0.294941681
1460	ENSG00000125826	RBCK1	0.001764862	18.65258081	70.18568823	60.97888716	0.410106472	1.723906698	0.26576046
1461	ENSG00000125827	TMX4	0.017927897	68.56858957	59.16563896	97.99703281	0.343912587	-13.58448362	1.158925869
1462	ENSG00000125834	STK35	0.011269031	19.1740062	50.85509674	39.49549888	0.55882165	2.210438522	0.377032145
1463	ENSG00000125844	RRBP1	8.77E-09	1480.20339	1333.817713	728.0237307	0.761897924	-19.22333639	1.109749387
1464	ENSG00000125863	MKKS	0.022324377	15.7912681	49.07677646	40.51555934	0.508631069	1.948837429	0.321766612
1465	ENSG00000125912	NCLN	2.80E-06	66.20778856	108.0110808	66.51135641	0.722514913	4.167587291	0.612972188
1466	ENSG00000125945	ZNF436	0.01404664	17.34885189	19.27919029	29.67074371	0.328017149	18.97493323	0.899874509
1467	ENSG00000125967	NECAB3	0.001116307	18.19862679	29.3250753	17.91934147	0.718232609	4.271237317	0.62058244
1468	ENSG00000125971	DYNLRB1	0.012229377	12.87836607	41.15065844	44.99758504	0.428663432	1.911023833	0.312956501
1469	ENSG00000125977	EIF2S2	1.97E-08	62.8652108	114.6812362	85.28678119	0.52806867	3.426477534	0.548173466
1470	ENSG00000125991	ERGIC3	0.005268739	74.50479306	199.4491769	164.5490564	0.436126624	2.192607315	0.373552773
1471	ENSG00000126005	MMP24OS	0.018521312	18.10141738	46.80025302	35.4394885	0.469054207	2.261473992	0.386780332
1472	ENSG00000126062	TMEM115	0.008079323	11.03072159	48.59982716	42.51990229	0.442926001	1.587223008	0.226970387
1473	ENSG00000126107	HECTD3	0.006787008	65.01315697	101.1995996	61.18606046	0.844090653	4.593232834	0.642425041
1474	ENSG00000126214	KLC1	7.37E-05	19.43123705	94.40158369	105.3790442	0.134078486	1.518371274	0.205835922
1475	ENSG00000126259	KIRREL2	7.42E-12	99.77244278	72.93997161	36.06357052	0.78175329	-6.436694305	1.367870601
1476	ENSG00000126267	COX6B1	0.000129121	70.88734647	133.2964853	97.11702898	0.775720346	3.271697632	0.531802067
1477	ENSG00000126368	NR1D1	0.000532953	38.22759284	35.14171245	17.52157591	0.590865479	-23.77580986	1.087812465
1478	ENSG00000126457	PRMT1	0.022451367	22.66298971	53.83799704	64.77365962	0.336763273	2.453920409	0.420947861
1479	ENSG00000126458	RRAS	0.047249314	19.56667997	23.62643827	28.64641577	0.386133424	10.63933247	0.82816884
1480	ENSG00000126464	PRR12	0.009580789	19.13247305	38.62419655	28.56618798	0.346103055	2.963138155	0.495349412
1481	ENSG00000126522	ASL	0.003857717	43.06486618	72.96743407	49.04482726	0.780927354	3.880345684	0.590192964
1482	ENSG00000126524	SBDS	0.020570105	41.00868618	106.7429484	83.64839427	0.640145407	2.247711157	0.384181689
1483	ENSG00000126561	STAT5A	4.35E-07	30.70646457	28.62127817	46.29790615	0.451707892	-28.45200923	1.072854412
1484	ENSG00000126698	DNAJC8	0.002623002	20.74223532	49.3682669	59.5285533	0.51895996	2.449186923	0.4201532
1485	ENSG00000126705	AHDC1	0.030506791	5.92352677	23.09309577	26.20668816	0.129736991	1.690002966	0.256506396
1486	ENSG00000126746	ZNF384	0.032986815	15.71474878	49.60861495	39.75652595	0.53421486	1.927291605	0.316774592
1487	ENSG00000126767	ELK1	0.005293936	10.21953694	17.34250097	23.52340081	0.38636894	3.869461895	0.589277
1488	ENSG00000126773	PCNX4	0.038569939	14.43497031	52.27026182	61.30972776	0.343500442	1.763042637	0.276160283
1489	ENSG00000126804	ZBTB1	0.020256666	23.84833976	28.19688672	42.69387424	0.338113703	11.96841772	0.845779181
1490	ENSG00000126814	TRMT5	0.026203863	5.039498362	18.95791241	17.49357191	0.409118931	1.724148361	0.265825596
1491	ENSG00000126822	PLEKHG3	0.014248711	39.88346968	81.10591281	70.98113851	0.510282433	2.935036676	0.491745525
1492	ENSG00000126883	NUP214	0.003952392	34.71637683	92.9483735	75.24404232	0.479031005	2.192347122	0.373501714
1493	ENSG00000126934	MAP2K2	2.08E-06	81.35777409	141.1413301	92.39496519	0.805496759	3.721744222	0.576427713
1494	ENSG00000127022	CANX	0.038283582	486.2275692	995.8479788	745.3998531	0.518008527	2.908195041	0.488254814
1495	ENSG00000127054	INTS11	0.013206674	31.01663552	84.57019763	65.30955408	0.44765898	2.158340708	0.366756096
1496	ENSG00000127124	HIVEP3	9.73E-05	10.69677875	17.11134824	14.82680744	0.449059081	4.335150949	0.625127758
1497	ENSG00000127314	RAP1B	0.004233305	63.04882445	85.43793179	116.542724	0.433660132	6.632098101	0.737948861
1498	ENSG00000127324	TSPAN8	0.02680432	387.5754154	415.2342074	209.6310661	0.635699248	29.02547669	0.9333899
1499	ENSG00000127418	FGFRL1	2.96E-07	73.48509629	67.10201481	41.29865773	0.709342418	-22.0249595	1.095125035
1500	ENSG00000127445	PIN1	0.018707847	9.446562339	26.0420665	28.99534821	0.338705343	2.138448371	0.362742424
1501	ENSG00000127526	SLC35E1	0.002088606	31.45602466	80.69757965	67.33948434	0.520083967	2.277621093	0.38980134
1502	ENSG00000127540	UQCR11	0.008906441	24.4702475	61.29134217	46.95558199	0.570054159	2.329142858	0.399244765
1503	ENSG00000127554	GFER	0.013112727	15.83520511	29.55528029	19.94879323	0.822481166	3.308326289	0.535782607
1504	ENSG00000127603	MACF1	0.004125263	290.8373453	381.5351745	545.31019	0.471449777	7.413325388	0.762281867
1505	ENSG00000127663	KDM4B	0.03936786	17.52363505	50.53808477	41.89052966	0.219923212	2.061573657	0.346741178
1506	ENSG00000127666	TICAM1	0.033274469	8.755496597	22.07342035	16.86350609	0.421258814	2.314844079	0.396653371
1507	ENSG00000127824	TUBA4A	0.028565809	22.04836504	36.63650786	40.2988252	0.413043057	4.022778884	0.601814046
1508	ENSG00000127831	VIL1	3.40E-07	563.7527775	539.506853	223.707373	0.900838223	-45.50288985	1.044940902
1509	ENSG00000127837	AAMP	0.001673889	31.62827491	115.4085436	95.68685894	0.531788941	1.755029207	0.274054883
1510	ENSG00000127884	ECHS1	0.000272405	83.00522451	136.8552681	89.41197262	0.85892653	4.082828499	0.6065183
1511	ENSG00000127914	AKAP9	0.04372679	126.1633481	268.6050304	189.4877398	0.514867167	2.771438614	0.469698382
1512	ENSG00000127946	HIP1	0.000843893	35.79224709	21.4904696	43.64881153	0.531669098	-4.005286526	1.66549395
1513	ENSG00000127948	POR	2.06E-05	121.4772638	176.3599749	113.8797637	0.810189517	5.426795301	0.688802909
1514	ENSG00000127952	STYXL1	0.007989327	8.93089248	22.51937038	18.77438377	0.407846289	2.314480186	0.396587131
1515	ENSG00000127954	STEAP4	0.017931981	58.70790961	24.99846607	60.09020959	0.157190942	-2.483172871	2.348460479
1516	ENSG00000127980	PEX1	0.012110593	8.037431914	37.64857573	32.69514729	0.255347377	1.542865346	0.213485683
1517	ENSG00000128016	ZFP36	0.035350963	156.8000253	195.0962629	251.9721475	0.123180204	9.18879531	0.80370594
1518	ENSG00000128052	KDR	0.004666991	30.5126085	20.72280811	39.58688754	0.367680494	-5.233550693	1.472416689
1519	ENSG00000128165	ADM2	0	47.2480987	38.60024492	16.68450406	0.73446166	-9.927127106	1.224036241
1520	ENSG00000128228	SDF2L1	0.028142422	18.20635348	29.47815639	19.65258687	0.432730858	4.230424384	0.61762185
1521	ENSG00000128268	MGAT3	4.82E-08	47.02849839	52.47512082	28.34227732	0.866912071	18.26886673	0.896205624
1522	ENSG00000128272	ATF4	1.24E-05	152.044987	349.5974489	277.5742025	0.450867659	2.53928719	0.434914464
1523	ENSG00000128294	TPST2	9.97E-12	521.7108675	403.8703506	212.104247	0.802378555	-7.854524424	1.291778084
1524	ENSG00000128298	BAIAP2L2	4.82E-05	92.72357421	84.45855226	33.10641183	0.839649654	-21.43758693	1.097858911
1525	ENSG00000128309	MPST	0.008697785	109.8455469	138.1794193	69.98562459	0.839714439	8.753655797	0.79494868
1526	ENSG00000128311	TST	0.011384934	111.4908901	130.8109034	65.8029875	0.810462255	12.54149203	0.852305788
1527	ENSG00000128335	APOL2	8.37E-07	25.81836974	37.43214106	45.7207585	0.676752292	5.446164648	0.68973799
1528	ENSG00000128463	EMC4	0.00029565	12.71158519	50.15326497	45.16931222	0.397940452	1.679007206	0.253454789
1529	ENSG00000128487	SPECC1	0.040392752	27.59530871	39.06153115	53.27300105	0.31218984	5.813321711	0.706457425
1530	ENSG00000128513	POT1	0.021605457	6.897784026	16.55901273	20.54467149	0.571758525	2.427931009	0.416557686
1531	ENSG00000128524	ATP6V1F	0.004200217	26.36024774	24.27800194	39.13156357	0.175058536	-24.31905482	1.08576677
1532	ENSG00000128536	CDHR3	0.00012948	29.01538411	26.1951974	10.65229119	0.808935112	-19.57692419	1.107660449
1533	ENSG00000128567	PODXL	0.028534989	172.1746173	189.1980803	160.0957089	0.525799058	21.22791922	0.910023067
1534	ENSG00000128573	FOXP2	0.023661575	16.58088749	28.63989909	18.65036019	0.386334901	3.749957962	0.578943642
1535	ENSG00000128590	DNAJB9	0.000142295	43.59684616	66.05901178	52.31886327	0.46806312	4.881802574	0.659968186
1536	ENSG00000128591	FLNC	0.000533926	201.0345868	187.4758499	90.23889561	0.440861802	-28.65388119	1.072322579
1537	ENSG00000128595	CALU	0.013949595	95.48114787	81.59875895	138.5923067	0.32144816	-12.75572295	1.170129903
1538	ENSG00000128609	NDUFA5	0.028922117	25.47111261	76.55410038	60.61183437	0.240643211	1.997244434	0.332720422
1539	ENSG00000128641	MYO1B	0.009229891	74.55250687	100.0253914	133.861613	0.54461987	6.853479753	0.745335818
1540	ENSG00000128654	MTX2	0.026340333	6.120837698	23.92902538	20.20117367	0.347125756	1.687418372	0.25579135
1541	ENSG00000128829	EIF2AK4	0.032748534	12.91231755	42.77114559	50.68551206	0.346985966	1.864891116	0.301893189
1542	ENSG00000128833	MYO5C	3.87E-11	169.9803983	164.7556088	97.36900506	0.815092407	-64.06688825	1.031712362
1543	ENSG00000128881	TTBK2	4.63E-05	18.44188435	19.00255832	29.96216381	0.538176109	66.78470001	0.970494817
1544	ENSG00000128886	ELL3	8.64E-07	20.27406378	21.64465748	10.78991558	0.872495156	30.58435274	0.936677506
1545	ENSG00000128928	IVD	2.02E-06	37.70160123	88.12896107	65.66307703	0.668247343	2.495283566	0.42780036
1546	ENSG00000128951	DUT	0.040947156	9.689037936	26.1171846	32.15166431	0.388766215	2.179565551	0.370983247
1547	ENSG00000128965	CHAC1	1.86E-05	36.30398594	25.64073013	9.115541415	0.371581013	-5.809174718	1.41587177
1548	ENSG00000129003	VPS13C	0.008966792	102.3370133	144.0037328	205.3238941	0.330339071	5.912170421	0.710655282
1549	ENSG00000129007	CALML4	0.014625218	45.38019067	55.11098525	30.23938441	0.730442878	10.32712951	0.82343276
1550	ENSG00000129103	SUMF2	0.001179675	78.31524974	185.7652923	150.0879197	0.489701984	2.457705328	0.421581711
1551	ENSG00000129128	SPCS3	8.13E-05	94.97178778	183.3550563	156.4331041	0.450500399	3.149089739	0.51796656
1552	ENSG00000129167	TPH1	0.007499791	27.17612481	23.84057149	10.36142226	0.623741405	-15.29482259	1.139910796
1553	ENSG00000129226	CD68	0.011274736	146.8167126	108.7068765	156.052735	0.377098868	-6.704924906	1.35057429
1554	ENSG00000129250	KIF1C	5.31E-06	163.7954827	284.9498703	182.6068042	0.727144465	3.703913343	0.574822099
1555	ENSG00000129255	MPDU1	0.012253898	27.77099992	62.53790301	46.32727927	0.723300388	2.597553849	0.444066695
1556	ENSG00000129465	RIPK3	4.72E-05	20.09768048	27.71220931	19.0733069	0.797583432	6.278771923	0.725228374
1557	ENSG00000129472	RAB2B	0.036227223	4.872042781	16.21851289	19.04508652	0.275749626	1.858776824	0.300400093
1558	ENSG00000129484	PARP2	0.001435503	5.423049541	18.50017542	15.25661269	0.520614073	1.829394714	0.293135033
1559	ENSG00000129518	EAPP	0.041635888	4.815709761	29.25277352	27.26088556	0.289225093	1.39413162	0.16462404
1560	ENSG00000129538	RNASE1	2.95E-09	1634.246458	1264.806173	600.549604	0.776979474	-7.847148105	1.292092411
1561	ENSG00000129559	NEDD8	0.030614571	16.46248665	48.97700237	56.6287618	0.343804369	2.012623826	0.336126873
1562	ENSG00000129566	TEP1	2.29E-05	94.53482399	139.0267247	97.3078993	0.808050579	5.249529572	0.679975912
1563	ENSG00000129625	REEP5	0.000532488	72.94395837	165.0571858	142.386053	0.548480055	2.583789004	0.441931431
1564	ENSG00000129636	ITFG1	0.009556753	10.93641716	66.85071845	64.66910624	0.229387552	1.391184971	0.163594609
1565	ENSG00000129691	ASH2L	0.000137705	13.56250337	43.13922922	36.10287267	0.653048435	1.917106473	0.314389098
1566	ENSG00000129925	PGAP6	0.000447868	75.59455628	123.2802252	85.52074039	0.530164766	4.170535635	0.61319288
1567	ENSG00000129993	CBFA2T3	6.78E-07	38.45346898	32.08912859	16.01075098	0.682557443	-11.08403907	1.198333226
1568	ENSG00000130005	GAMT	1.10E-07	82.07394119	67.67923217	42.19821049	0.762427678	-10.40334843	1.212690194
1569	ENSG00000130035	GALNT8	0.003344587	28.85288025	25.30077421	10.47744439	0.699237597	-15.24550611	1.140395152
1570	ENSG00000130055	GDPD2	0.036122686	19.70554261	19.08368727	9.632828143	0.514327974	-62.37661288	1.032585702
1571	ENSG00000130066	SAT1	0.027997349	242.5811554	276.6666587	361.4612553	0.319795869	15.23368479	0.876799382
1572	ENSG00000130147	SH3BP4	4.89E-05	111.53879	141.3526665	106.2199543	0.644780083	8.482340653	0.789081613
1573	ENSG00000130158	DOCK6	0.034487642	25.31901103	60.94405225	45.18080105	0.370567679	2.421416519	0.415446793
1574	ENSG00000130159	ECSIT	0.000512233	27.84412512	52.01011957	34.62905588	0.66869225	3.304405488	0.53535976
1575	ENSG00000130175	PRKCSH	0.001894354	89.8918322	232.5151694	179.3952426	0.407224988	2.260548715	0.386606312
1576	ENSG00000130176	CNN1	0.002358866	289.5310768	266.9661451	118.7571428	0.542263943	-24.66203878	1.08452357
1577	ENSG00000130177	CDC16	0.003041561	21.63643494	66.56025151	56.47897951	0.549266523	1.96325008	0.325065402
1578	ENSG00000130193	THEM6	0.045752698	14.45281819	33.8630665	24.8440141	0.412248862	2.48919457	0.426801814
1579	ENSG00000130204	TOMM40	0.00016366	14.00189673	36.98188858	29.21933464	0.642593968	2.218616336	0.378614973
1580	ENSG00000130222	GADD45G	0.001494674	20.16887011	23.24554218	15.11960221	0.196995857	14.11083513	0.867644642
1581	ENSG00000130234	ACE2	2.95E-05	678.3008752	590.5756748	235.2456962	0.804438267	-14.46421945	1.148541845
1582	ENSG00000130244	FAM98C	0.031137713	6.542303371	18.37000752	14.75144076	0.548051478	2.106267672	0.356140484
1583	ENSG00000130255	RPL36	0.001140707	240.9704841	417.4068926	345.0947978	0.520469876	3.731527875	0.577303558
1584	ENSG00000130294	KIF1A	4.82E-08	259.0390195	206.9064336	111.1746621	0.637829006	-8.937700771	1.251962131
1585	ENSG00000130303	BST2	5.07E-07	75.30101626	18.13406179	62.37184208	0.554583143	-1.634424624	4.15246276
1586	ENSG00000130304	SLC27A1	0.027076385	13.08927552	22.03489491	27.49410914	0.434193677	3.926410111	0.594024867
1587	ENSG00000130309	COLGALT1	0.001389269	64.57892121	48.43174029	84.1331663	0.499408961	-6.998785861	1.333400799
1588	ENSG00000130311	DDA1	0.012122702	6.114581413	23.8313444	21.43213352	0.616278937	1.690259436	0.256577275
1589	ENSG00000130312	MRPL34	0.000934605	13.69430524	30.96854615	24.14635762	0.700454492	2.585517454	0.442200456
1590	ENSG00000130332	LSM7	0.00387934	9.945726221	20.16292573	21.62698785	0.479747315	2.94685955	0.493268008
1591	ENSG00000130338	TULP4	0.000634737	42.08675282	100.1941808	74.72402788	0.608604138	2.44858426	0.420051868
1592	ENSG00000130340	SNX9	0.03994707	33.24599821	95.19906116	100.6254874	0.46325915	2.073264069	0.349226114
1593	ENSG00000130382	MLLT1	0.00086082	18.58188984	51.23485545	43.82334265	0.319579353	2.138144085	0.362680634
1594	ENSG00000130396	AFDN	0.011872119	84.82124862	234.2803142	181.8755934	0.356932138	2.135043208	0.36205026
1595	ENSG00000130402	ACTN4	9.07E-07	299.2482997	564.7965772	422.0052246	0.796692491	3.253814656	0.52983377
1596	ENSG00000130413	STK33	0.020145549	8.847877882	16.06650974	12.55782432	0.501174641	3.451400225	0.550703172
1597	ENSG00000130414	NDUFA10	2.71E-06	57.13315384	134.8439634	98.99393266	0.840419442	2.470404288	0.423698269
1598	ENSG00000130429	ARPC1B	0.000293114	124.3594859	84.73556558	145.9377499	0.548250522	-5.276990506	1.467618527
1599	ENSG00000130508	PXDN	0.013755755	67.11479954	26.95961536	61.8301882	0.308960146	-2.342771346	2.489456865
1600	ENSG00000130517	PGPEP1	0.000496567	63.1369781	107.243932	67.67917754	0.837538921	3.862903582	0.588723082
1601	ENSG00000130520	LSM4	0.001377569	22.84817145	52.41315871	42.09555987	0.695231558	2.545623629	0.435924337
1602	ENSG00000130529	TRPM4	5.22E-06	76.46008961	92.29661427	48.51973636	0.885880284	10.65617031	0.828417057
1603	ENSG00000130545	CRB3	0.033461077	17.07245469	26.31575194	15.59803372	0.65303863	4.694018323	0.648754204
1604	ENSG00000130635	COL5A1	0.022027948	394.9780633	54.1501526	294.2706315	0.333115603	-1.317756562	7.294126505
1605	ENSG00000130653	PNPLA7	3.68E-06	44.26794553	46.07066206	27.47314826	0.626936148	50.11248634	0.960870618
1606	ENSG00000130669	PAK4	0.001720799	27.38493929	49.91727048	32.78868714	0.551247223	3.430724017	0.548606505
1607	ENSG00000130675	MNX1	0.005084551	17.60691108	21.06226441	13.94714793	0.508588513	11.19109156	0.835945781
1608	ENSG00000130684	ZNF337	0.011372301	9.365926396	23.49186667	29.24440437	0.389607298	2.326060597	0.398688045
1609	ENSG00000130699	TAF4	0.000135204	11.84720732	23.06322199	16.18112752	0.627501725	3.112552038	0.513683965
1610	ENSG00000130703	OSBPL2	5.74E-07	61.69571931	110.1657521	76.79396438	0.779147449	3.545726329	0.560026307
1611	ENSG00000130724	CHMP2A	0.000203945	22.93071088	78.00269196	65.82460217	0.593956298	1.832754168	0.293973327
1612	ENSG00000130726	TRIM28	0.01697661	54.93296452	180.121245	149.1276529	0.364971746	1.877605545	0.304977708
1613	ENSG00000130733	YIPF2	0.001669956	38.56960827	73.32403887	57.46512444	0.439934105	3.219550578	0.526015872
1614	ENSG00000130734	ATG4D	8.44E-05	30.6722023	43.35034201	24.63105056	0.867832781	5.838596669	0.707542337
1615	ENSG00000130741	EIF2S3	2.66E-05	126.9590367	262.8858398	226.4390619	0.69840897	2.868050064	0.482943611
1616	ENSG00000130749	ZC3H4	0.007497216	19.63727676	51.53595578	40.37161897	0.422395923	2.231228212	0.381040314
1617	ENSG00000130762	ARHGEF16	0.007273245	58.61464519	72.25111845	37.32841585	0.823487105	9.596745518	0.811262807
1618	ENSG00000130764	LRRC47	1.15E-05	23.31641911	56.94373261	45.47341853	0.627661146	2.386754795	0.409464186
1619	ENSG00000130766	SESN2	0.040983437	17.55636954	36.99515404	25.9856204	0.434831642	2.806323799	0.474558628
1620	ENSG00000130768	SMPDL3B	3.29E-06	41.05628698	49.04691395	25.66174552	0.701195052	11.27611153	0.837081962
1621	ENSG00000130813	SHFL	0.007520907	12.07694867	23.10501418	28.32798478	0.445964093	3.190220696	0.522698171
1622	ENSG00000130821	SLC6A8	0.024957545	59.0274379	70.76484708	37.27395529	0.770835363	11.05800122	0.834135031
1623	ENSG00000130830	MPP1	0.000373826	55.16619243	81.38456979	53.3346286	0.756595914	5.208207982	0.677845844
1624	ENSG00000130939	UBE4B	0.000171108	48.81697328	93.77775108	67.3755754	0.703614241	3.171535977	0.52056029
1625	ENSG00000130940	CASZ1	0.00073779	63.18826547	75.292582	36.35913981	0.867535065	11.44061684	0.839236267
1626	ENSG00000130988	RGN	1.49E-08	45.77602769	43.45563291	24.8441183	0.759351993	-38.45537892	1.05339687
1627	ENSG00000131067	GGT7	0.000127335	17.68219637	32.90145319	25.01592902	0.508534995	3.323660948	0.537429039
1628	ENSG00000131069	ACSS2	6.01E-08	142.1512868	165.0567945	86.15980136	0.90171005	13.41197431	0.861226508
1629	ENSG00000131100	ATP6V1E1	0.000327547	26.52046546	57.10177028	71.51603248	0.519702296	2.734423408	0.464442089
1630	ENSG00000131143	COX4I1	7.37E-05	189.4842316	353.4406207	239.6891294	0.877942666	3.311397959	0.53611334
1631	ENSG00000131149	GSE1	0.001158976	73.36561971	117.592083	82.55637823	0.600537114	4.31772492	0.623899312
1632	ENSG00000131165	CHMP1A	0.003359459	33.71469398	87.79194733	74.41898103	0.72053432	2.24690852	0.384029458
1633	ENSG00000131174	COX7B	0.000145448	38.83979166	75.6375697	57.69821543	0.718891238	3.110985703	0.513498673
1634	ENSG00000131236	CAP1	0.001124386	157.6330309	187.2530879	255.953734	0.492544792	11.64366829	0.841818058
1635	ENSG00000131238	PPT1	0.007172891	90.26605397	57.68500449	114.0628546	0.593877377	-4.541015738	1.56480969
1636	ENSG00000131242	RAB11FIP4	8.38E-06	46.61981462	87.87810725	60.24443909	0.55768614	3.259900333	0.530505448
1637	ENSG00000131263	RLIM	0.028192698	24.27381371	60.63727746	75.50855209	0.35371501	2.335066092	0.400311734
1638	ENSG00000131269	ABCB7	0.000206968	10.09169701	31.56833835	26.65782232	0.687931586	1.939783539	0.319677802
1639	ENSG00000131368	MRPS25	0.017771797	48.58819834	90.23150521	61.50143058	0.802623631	3.333541786	0.538483739
1640	ENSG00000131370	SH3BP5	0.00575894	54.11562149	19.41690368	49.21061017	0.368075313	-2.119171249	2.787036614
1641	ENSG00000131373	HACL1	0.003201866	45.54400691	59.537197	33.6640165	0.80959879	7.50945304	0.764967268
1642	ENSG00000131374	TBC1D5	0.013608017	25.45584364	62.22140702	77.92907833	0.373500297	2.384765596	0.409117133
1643	ENSG00000131389	SLC6A6	0.016426396	70.18446922	39.89650355	77.77407054	0.327623862	-3.63447892	1.75916341
1644	ENSG00000131446	MGAT1	0.001359394	35.94864801	136.1696804	157.6620249	0.145918918	1.717387302	0.263998916
1645	ENSG00000131462	TUBG1	0.00233378	11.00625744	23.99424131	17.87173227	0.431038143	2.694836943	0.458704124
1646	ENSG00000131467	PSME3	0.011813626	16.12156732	67.47042981	57.79352296	0.459733281	1.627923056	0.23894271
1647	ENSG00000131495	NDUFA2	0.017367771	11.88053751	36.99481581	30.67845952	0.623968007	1.94611817	0.321140605
1648	ENSG00000131503	ANKHD1	0.006938968	69.11452774	164.1591023	126.5197456	0.508679254	2.454360295	0.421021599
1649	ENSG00000131558	EXOC4	0.000842379	48.44905219	113.1883189	102.9261642	0.677959554	2.496743928	0.42803933
1650	ENSG00000131653	TRAF7	0.00035552	42.26762082	101.3582343	76.8494789	0.697067459	2.430603553	0.417012205
1651	ENSG00000131669	NINJ1	0.016035707	21.42454114	25.12443393	36.95415502	0.367532502	12.58116865	0.852737268
1652	ENSG00000131711	MAP1B	0.020692685	135.2188232	46.0988662	121.6883451	0.276909842	-2.034535198	2.933235335
1653	ENSG00000131771	PPP1R1B	0.008990685	80.34654961	124.4756954	75.18155958	0.335260308	4.641427822	0.645479821
1654	ENSG00000131778	CHD1L	0.006002768	18.07620257	46.41975736	39.53234822	0.726919387	2.275507091	0.389407519
1655	ENSG00000131788	PIAS3	0.038128821	6.797857906	21.21561122	24.30178787	0.479291712	1.942984355	0.320417726
1656	ENSG00000131828	PDHA1	1.45E-06	55.63830989	103.8092041	69.28875486	0.75241094	3.310038493	0.535967021
1657	ENSG00000131844	MCCC2	2.42E-06	37.94215044	78.78787588	55.81162538	0.609873877	2.857827228	0.481573466
1658	ENSG00000131871	SELENOS	0.045130222	31.10005314	74.73775279	56.18614043	0.722665681	2.425375461	0.416122401
1659	ENSG00000131873	CHSY1	6.88E-08	52.00094505	21.45750864	51.51729708	0.483306956	-2.405048754	2.423438151
1660	ENSG00000131979	GCH1	0.040728624	25.73277692	22.73186279	26.15799048	0.378711023	-16.14995884	1.13201356
1661	ENSG00000131981	LGALS3	5.50E-09	276.2885448	331.8994265	202.9611169	0.8623952	10.93649214	0.832446587
1662	ENSG00000132005	RFX1	0.028417946	8.095667486	18.84547693	14.50170449	0.318454001	2.506197394	0.42958146
1663	ENSG00000132024	CC2D1A	1.30E-07	70.70373015	96.92870835	52.86688053	0.809062789	6.392090671	0.729440548
1664	ENSG00000132109	TRIM21	0.015648429	8.473773796	17.86056401	19.99780638	0.499203951	2.805467812	0.474440437
1665	ENSG00000132155	RAF1	1.02E-06	46.99328996	136.2697321	106.8925754	0.739031943	2.052759022	0.344854938
1666	ENSG00000132199	ENOSF1	4.46E-08	57.9626674	99.57970213	67.91623652	0.757558194	3.78552606	0.582073115
1667	ENSG00000132207	SLX1A	5.78E-08	42.97994581	53.72712176	31.6306687	0.871425237	8.998370176	0.799967398
1668	ENSG00000132254	ARFIP2	4.22E-05	33.02807233	71.44780387	51.64980169	0.576269549	2.719328637	0.462268545
1669	ENSG00000132256	TRIM5	0.044936154	6.168890296	27.30328205	25.62024876	0.239063751	1.583777415	0.225939515
1670	ENSG00000132274	TRIM22	0.018424692	106.5753933	27.15508705	89.14842086	0.252822399	-1.683832343	3.924693486
1671	ENSG00000132294	EFR3A	0.002145409	30.28982841	75.66478118	88.28574973	0.36378421	2.335090245	0.400316077
1672	ENSG00000132329	RAMP1	2.30E-09	110.7968771	114.7157559	59.83901511	0.652224832	57.54519181	0.965838356
1673	ENSG00000132330	SCLY	0.019800246	12.71233718	26.46224117	20.11850106	0.402998955	2.849080139	0.480395334
1674	ENSG00000132334	PTPRE	0.001230129	25.0262773	22.57409008	32.61721666	0.533030812	-19.41139197	1.108628397
1675	ENSG00000132341	RAN	0.021477412	38.75356657	122.0125497	138.1808803	0.356901269	1.930916164	0.317619513
1676	ENSG00000132357	CARD6	0.017268225	15.66888637	17.49067958	26.02999273	0.477664306	18.20160804	0.895842057
1677	ENSG00000132359	RAP1GAP2	5.87E-05	115.3492452	132.0397081	95.57098788	0.582057362	14.8221745	0.873595124
1678	ENSG00000132361	CLUH	1.30E-05	95.75526028	150.4742836	91.77413569	0.655724214	4.49988923	0.636356313
1679	ENSG00000132382	MYBBP1A	0.027417313	22.98307862	54.76292695	44.46651063	0.346804303	2.446393222	0.419683167
1680	ENSG00000132383	RPA1	0.027234891	11.52372367	62.89844403	56.93033222	0.414904194	1.448614556	0.183211586
1681	ENSG00000132386	SERPINF1	0.007703295	370.4145909	40.55714147	266.7316669	0.392147878	-1.245907082	9.133153312
1682	ENSG00000132405	TBC1D14	0.000851495	29.95972751	65.90022834	75.86195094	0.515403777	2.667184754	0.454622514
1683	ENSG00000132432	SEC61G	0.010930334	13.84922025	35.95341289	31.47492813	0.322123327	2.253085373	0.385199043
1684	ENSG00000132437	DDC	3.33E-05	241.6714994	220.7257215	87.04094121	0.857204971	-22.07591534	1.094895048
1685	ENSG00000132465	JCHAIN	0.012827753	1475.466431	1437.377562	828.1481335	0.491894531	-76.47494082	1.026498861
1686	ENSG00000132471	WBP2	0.028269806	25.66213642	93.91681856	80.19120603	0.289361489	1.751952412	0.273243247
1687	ENSG00000132507	EIF5A	0.019121544	75.97175588	221.9845857	174.633669	0.449547928	2.04061754	0.34223888
1688	ENSG00000132522	GPS2	0.047869996	8.918633036	30.95790497	32.62865102	0.48190658	1.809340078	0.288089037
1689	ENSG00000132541	RIDA	0.001241308	10.07962525	18.79140497	12.65352983	0.424057977	3.314022065	0.53639551
1690	ENSG00000132549	VPS13B	0.010787735	42.25208428	65.19861569	88.52040165	0.42667542	4.682655432	0.648051862
1691	ENSG00000132561	MATN2	2.10E-05	106.915533	147.956421	96.84603441	0.798379524	6.210195879	0.722615026
1692	ENSG00000132570	PCBD2	1.37E-07	16.76926261	31.77117552	21.50575546	0.694864899	3.235616579	0.527813729
1693	ENSG00000132591	ERAL1	0.013144893	10.0329453	31.97727365	25.67763478	0.639404267	1.914399852	0.313752367
1694	ENSG00000132604	TERF2	5.96E-05	15.27230425	35.01101949	27.28820596	0.661774229	2.547446637	0.436214211
1695	ENSG00000132612	VPS4A	2.48E-05	25.91367398	70.90821086	55.88798065	0.610816999	2.151858683	0.365453784
1696	ENSG00000132623	ANKEF1	9.45E-10	57.70221236	49.07085757	25.29211689	0.793441555	-12.37037203	1.17589574
1697	ENSG00000132670	PTPRA	0.000237007	20.881941	57.2197344	69.81872507	0.524061814	2.149323559	0.364942991
1698	ENSG00000132680	KHDC4	0.040801757	21.88485946	59.17893245	48.1727692	0.544060545	2.173637402	0.369808284
1699	ENSG00000132688	NES	0.000289041	64.90076166	22.10107818	59.80728293	0.340796093	-2.0327683	2.936542785
1700	ENSG00000132694	ARHGEF11	0.001403847	33.11198062	87.73999161	68.93871398	0.734301143	2.212271141	0.377387552
1701	ENSG00000132716	DCAF8	0.003755977	46.22092228	153.2666132	129.4082122	0.568626155	1.863573711	0.301572021
1702	ENSG00000132744	ACY3	0.036018996	46.23773179	48.4052768	21.31034597	0.828186824	43.66368777	0.955220894
1703	ENSG00000132793	LPIN3	0.001288807	51.12326399	65.6692227	35.65090145	0.797343443	8.02920516	0.77849656
1704	ENSG00000132846	ZBED3	1.58E-05	23.34083995	28.24132534	17.26913371	0.689806335	10.52592981	0.826478208
1705	ENSG00000132849	PATJ	6.46E-05	61.46158518	139.2786928	102.6814533	0.396379451	2.579641986	0.441284908
1706	ENSG00000132854	KANK4	0.000162024	32.90064035	28.64421151	18.54271304	0.595518196	-14.45926956	1.148596474
1707	ENSG00000133019	CHRM3	4.09E-09	54.8620891	49.83318175	25.84822825	0.796151703	-20.81869152	1.100914836
1708	ENSG00000133028	SCO1	0.006447733	23.08765741	53.01301511	39.63326037	0.831719303	2.543016304	0.43550923
1709	ENSG00000133056	PIK3C2B	0.018430629	32.67094194	67.18024339	48.42092401	0.583221436	2.89345716	0.486317707
1710	ENSG00000133059	DSTYK	0.001089222	17.81486665	22.58138456	33.75656704	0.762346869	8.475002499	0.788918261
1711	ENSG00000133065	SLC41A1	5.87E-11	181.9200807	149.313578	78.89102316	0.805992032	-10.15851536	1.218376006
1712	ENSG00000133103	COG6	0.004137918	17.23392113	36.98515871	31.83575299	0.498553117	2.745097851	0.46596856
1713	ENSG00000133104	SPART	0.002776353	46.77713631	27.04603144	54.93530201	0.395715116	-3.741461426	1.729537896
1714	ENSG00000133106	EPSTI1	0.040258947	24.23938113	23.2701395	31.62089933	0.338878867	-49.01721005	1.041651733
1715	ENSG00000133112	TPT1	3.98E-07	1714.248371	3577.1565	2937.951103	0.678076044	2.840400334	0.47922096
1716	ENSG00000133195	SLC39A11	0.00568815	28.76530842	55.96339047	38.08120981	0.554507426	3.11524536	0.514002246
1717	ENSG00000133216	EPHB2	0.000829927	35.7892886	58.51629827	42.76905368	0.679547487	4.149493851	0.611612314
1718	ENSG00000133315	MACROD1	0.00123058	13.64205218	18.75358573	12.85951996	0.529793387	6.337753164	0.727437002
1719	ENSG00000133318	RTN3	0.005655459	48.9401693	146.9411574	129.0473328	0.439737113	1.998768895	0.333059642
1720	ENSG00000133422	MORC2	0.000521819	20.29990623	52.96866413	43.4266268	0.561817108	2.242771843	0.383243689
1721	ENSG00000133460	SLC2A11	3.08E-05	19.80606132	23.48218426	17.9107287	0.704933366	11.7755163	0.843450554
1722	ENSG00000133477	FAM83F	6.36E-05	39.83042748	56.54615045	35.86088226	0.615359523	5.765624261	0.704387958
1723	ENSG00000133678	TMEM254	1.97E-05	14.05250821	25.1006764	17.19336266	0.697038469	3.543862108	0.559845798
1724	ENSG00000133704	IPO8	0.002449958	18.65811298	78.01371249	66.57843008	0.409717307	1.628689227	0.239164531
1725	ENSG00000133706	LARS1	9.66E-06	64.42208272	163.0031886	145.1521758	0.71996376	2.306986408	0.39521977
1726	ENSG00000133731	IMPA1	0.033329253	13.87360442	30.50332381	23.038721	0.505482285	2.668531393	0.454822711
1727	ENSG00000133789	SWAP70	0.022598124	65.12886982	44.2101633	82.35512839	0.361367697	-5.226854394	1.473165104
1728	ENSG00000133812	SBF2	0.000901797	26.7779457	45.70825701	56.34358047	0.485950037	3.8291078	0.585844822
1729	ENSG00000133895	MEN1	0.041530362	9.20541427	29.6458086	24.51954227	0.294608125	1.90070809	0.310513179
1730	ENSG00000133983	COX16	0.040349979	19.38423183	40.15715701	29.96205546	0.503129369	2.866297756	0.482709267
1731	ENSG00000134014	ELP3	0.03327478	6.232398195	27.96387866	31.76018092	0.293448132	1.573582477	0.222873167
1732	ENSG00000134028	ADAMDEC1	3.99E-07	127.0957758	110.6062566	46.89359825	0.824643434	-14.41534037	1.14908306
1733	ENSG00000134030	CTIF	0.006152055	19.43434752	30.83112545	42.85782177	0.184611384	4.410498585	0.6303483
1734	ENSG00000134107	BHLHE40	0.036507492	145.8404311	76.16463315	166.8053081	0.285966577	-3.186257937	1.914805141
1735	ENSG00000134153	EMC7	0.011201738	8.456241807	39.08799767	35.26828261	0.230272673	1.552122565	0.216338577
1736	ENSG00000134285	FKBP11	1.99E-09	160.6190218	141.1840351	73.00181044	0.793895364	-15.52885329	1.137657113
1737	ENSG00000134313	KIDINS220	0.029743002	44.71573805	96.56112451	121.791477	0.47372648	2.724964981	0.463082201
1738	ENSG00000134318	ROCK2	0.010441488	32.67027034	109.8806963	101.0224052	0.42425866	1.846265772	0.29732493
1739	ENSG00000134330	IAH1	0.004785575	8.246423026	29.46890485	32.77598526	0.430283537	1.777140308	0.27983473
1740	ENSG00000134352	IL6ST	0.003142766	290.2496884	174.3234198	350.8647075	0.45135518	-4.00748781	1.665006852
1741	ENSG00000134369	NAV1	0.001743873	33.25703755	38.86660405	58.45391013	0.242529869	12.85725761	0.855671298
1742	ENSG00000134531	EMP1	0.00267699	282.2741453	103.6904139	263.811643	0.186725886	-2.16125263	2.722278124
1743	ENSG00000134548	SPX	0.005586	23.30384682	16.47994198	7.803585295	0.41964555	-5.830062076	1.414073353
1744	ENSG00000134590	RTL8C	2.94E-07	30.78323608	23.53469899	40.88577537	0.370191124	-7.493641051	1.307993618
1745	ENSG00000134684	YARS1	1.06E-09	98.3561883	123.785544	77.68044368	0.603848726	8.73564141	0.794569262
1746	ENSG00000134709	HOOK1	0.004086784	55.52879606	79.43492019	50.40142935	0.566149336	5.645570796	0.699047672
1747	ENSG00000134716	CYP2J2	0.001945732	42.27587207	40.88893389	18.31230331	0.756861973	-59.96287862	1.033919647
1748	ENSG00000134769	DTNA	1.83E-05	32.62496603	40.77238659	28.72062586	0.621899063	9.008661335	0.800173077
1749	ENSG00000134852	CLOCK	0.040762519	7.569115538	55.14269074	52.89053421	0.143576673	1.318206715	0.137264168
1750	ENSG00000134864	GGACT	4.25E-08	15.58366686	16.96645995	9.824242254	0.789156916	23.53940507	0.918498432
1751	ENSG00000134871	COL4A2	0.00032814	572.5527852	185.5881944	524.1842829	0.420347274	-1.959199879	3.085071154
1752	ENSG00000134873	CLDN10	0.002727165	101.5618805	92.53217135	80.96573957	0.687875138	-21.49505015	1.097584538
1753	ENSG00000134874	DZIP1	0.008807434	41.97783394	48.36428609	53.9926058	0.683497637	14.14590101	0.867951071
1754	ENSG00000134882	UBAC2	0.036182764	13.55619459	59.40376338	55.96802475	0.691774898	1.591359365	0.228204306
1755	ENSG00000134905	CARS2	0.03184247	7.74665447	46.63252928	42.45635194	0.265429455	1.398430253	0.166121259
1756	ENSG00000134909	ARHGAP32	1.08E-05	122.6422245	170.021926	93.56189546	0.757880382	6.17699438	0.721331815
1757	ENSG00000134954	ETS1	0.014351982	179.5461413	56.65980262	162.2150072	0.25134863	-1.92214974	3.168845159
1758	ENSG00000134962	KLB	3.40E-07	37.90217284	28.13669652	12.98810679	0.7053784	-6.762483184	1.347072596
1759	ENSG00000134996	OSTF1	0.002501377	16.36302596	25.77440524	33.69130925	0.433245256	4.477285413	0.634855618
1760	ENSG00000135040	NAA35	4.56E-07	11.9681785	40.20866639	32.89611507	0.608602189	1.847590067	0.297651715
1761	ENSG00000135046	ANXA1	0.00539231	234.7536557	42.05146916	183.6144334	0.348488371	-1.43643998	5.582531606
1762	ENSG00000135047	CTSL	3.21E-05	93.62409586	42.51390816	97.97072201	0.374200567	-2.663617767	2.202199231
1763	ENSG00000135048	CEMIP2	0.001856407	86.9796684	138.1458581	156.8910485	0.568608031	4.399888437	0.629621978
1764	ENSG00000135063	FAM189A2	0.036254655	8.794532998	16.52055644	11.26126487	0.139278625	3.276600134	0.532338788
1765	ENSG00000135069	PSAT1	4.14E-07	151.2338809	107.0291573	41.83099362	0.702604156	-5.842430782	1.413015713
1766	ENSG00000135100	HNF1A	0.002999766	33.69569912	39.25604108	18.51490027	0.840954157	13.12000965	0.858357037
1767	ENSG00000135111	TBX3	4.83E-09	32.64056809	40.34304127	25.76361048	0.836679158	9.475347419	0.809075545
1768	ENSG00000135148	TRAFD1	0.001385973	16.72649191	29.9107259	38.40204416	0.496340622	3.53734755	0.559213841
1769	ENSG00000135164	DMTF1	0.014443188	31.42402786	49.35493759	67.9308522	0.397812434	4.505012108	0.636694714
1770	ENSG00000135220	UGT2A3	0.001740484	245.7313703	258.7021668	122.9971413	0.749899496	38.88994297	0.949862049
1771	ENSG00000135241	PNPLA8	0.010545236	13.16540011	30.69919645	38.32952492	0.334995494	2.50171701	0.428851619
1772	ENSG00000135249	RINT1	0.020198371	8.339656708	24.98833612	21.63086768	0.404012799	2.001840026	0.333741977
1773	ENSG00000135341	MAP3K7	0.028633224	13.67095693	38.48613732	46.97184972	0.346893438	2.101822087	0.355217693
1774	ENSG00000135378	PRRG4	0.000584598	14.44897364	29.22668437	20.74763885	0.316862846	2.955509064	0.49437608
1775	ENSG00000135392	DNAJC14	0.000238265	9.503674152	36.83163645	41.14875569	0.510053108	1.695527464	0.25803019
1776	ENSG00000135423	GLS2	2.85E-07	22.69946326	18.96410068	12.87499333	0.714630203	-11.15382056	1.196970194
1777	ENSG00000135424	ITGA7	0.007690458	30.37633127	34.62240327	36.52910426	0.191986319	15.30796805	0.877360564
1778	ENSG00000135437	RDH5	0.000653742	14.90110534	17.55904313	10.65691732	0.733795589	12.21253129	0.848628551
1779	ENSG00000135441	BLOC1S1	0.010701563	23.89444001	56.66013277	48.23310985	0.757480816	2.458503575	0.421715214
1780	ENSG00000135446	CDK4	0.039139244	15.87870028	52.20451897	62.04808965	0.267415144	1.87423771	0.304163329
1781	ENSG00000135476	ESPL1	5.36E-06	16.08316466	16.2578625	7.876132011	0.831917087	185.1255185	0.989254563
1782	ENSG00000135503	ACVR1B	3.92E-06	66.65863795	115.396664	76.90304237	0.639708997	3.735385214	0.577647877
1783	ENSG00000135506	OS9	0.009305542	240.5716302	502.2845465	377.3005849	0.474861152	2.838439108	0.478954871
1784	ENSG00000135525	MAP7	2.99E-05	55.04598211	83.38216068	48.99830685	0.716531043	4.885208583	0.660164976
1785	ENSG00000135617	PRADC1	0.000207497	15.37538684	27.25179924	17.59735494	0.715510827	3.589230875	0.564197127
1786	ENSG00000135632	SMYD5	0.022340778	4.607429377	17.85506816	19.69621183	0.440226742	1.695584995	0.258046026
1787	ENSG00000135677	GNS	2.98E-06	136.6692509	122.7587486	197.9025239	0.633261966	-18.64979368	1.113315772
1788	ENSG00000135709	KIAA0513	0.004034367	27.11798761	55.05795351	44.646124	0.43614853	2.94116111	0.492535336
1789	ENSG00000135749	PCNX2	0.012376904	20.98602056	22.84387925	35.89580653	0.688185355	23.5916219	0.918671489
1790	ENSG00000135766	EGLN1	0.011537454	27.47551653	87.89656636	70.64573686	0.414959159	1.909468359	0.312589191
1791	ENSG00000135775	COG2	0.001317423	4.614274462	40.10887643	37.23126902	0.102114022	1.259998659	0.115043723
1792	ENSG00000135776	ABCB10	0.001549347	16.78646321	34.28590365	25.71912303	0.626264567	2.918514283	0.489602473
1793	ENSG00000135823	STX6	0.004010898	20.5629577	28.65963728	40.45368904	0.522273174	6.079355682	0.717488414
1794	ENSG00000135828	RNASEL	0.013675304	11.76871598	16.57321684	23.02494848	0.563430284	5.899037937	0.710104508
1795	ENSG00000135829	DHX9	0.001407709	30.76615869	142.0525587	152.9919447	0.422781294	1.552918572	0.216582925
1796	ENSG00000135842	NIBAN1	2.25E-10	486.7889067	395.4743675	199.0681489	0.802937215	-9.661805028	1.230898755
1797	ENSG00000135862	LAMC1	0.037175153	203.5086076	135.0430239	251.8267809	0.332404108	-4.94484401	1.506990896
1798	ENSG00000135917	SLC19A3	0.007420489	17.0124849	22.70428291	16.57354757	0.439514529	6.977894819	0.749307299
1799	ENSG00000135929	CYP27A1	0.001753282	78.84107661	94.20698813	66.23364216	0.816334318	11.26181578	0.83689202
1800	ENSG00000135930	EIF4E2	0.045043903	10.00239493	47.48764944	50.54320015	0.346502781	1.533670909	0.210631502
1801	ENSG00000135940	COX5B	1.10E-06	72.24768677	109.8988517	73.12344455	0.846976131	4.837739788	0.657401653
1802	ENSG00000135953	MFSD9	7.20E-05	26.15395566	40.45741148	24.04626054	0.778008286	4.657012122	0.646456476
1803	ENSG00000136002	ARHGEF4	4.68E-09	37.8163032	31.74801958	18.59941674	0.75267016	-11.46359122	1.191138965
1804	ENSG00000136003	ISCU	0.018808129	24.75249095	60.97036922	72.55404477	0.408464978	2.366865876	0.405975743
1805	ENSG00000136010	ALDH1L2	2.55E-09	200.0161688	151.8964358	72.33023685	0.773347462	-7.313270104	1.316793035
1806	ENSG00000136021	SCYL2	0.025172552	15.71008873	65.93866074	58.96456404	0.321575028	1.625543913	0.238253076
1807	ENSG00000136044	APPL2	0.022332042	41.97143743	81.92486309	58.7047844	0.71764226	3.10101821	0.512316235
1808	ENSG00000136052	SLC41A2	0.031649316	51.99029981	87.76176779	56.93546589	0.491987256	3.906802697	0.592402604
1809	ENSG00000136059	VILL	9.03E-09	123.1578982	129.4995832	66.55277698	0.887210747	39.84074929	0.951029302
1810	ENSG00000136068	FLNB	0.041513957	375.8201148	731.2847176	527.2325638	0.585138114	3.114529052	0.513917638
1811	ENSG00000136098	NEK3	0.000591012	7.017732444	17.03363726	13.57466422	0.683719789	2.401317719	0.411992597
1812	ENSG00000136111	TBC1D4	0.038158343	30.92924068	42.98711689	58.80164128	0.547358511	6.130130736	0.719500234
1813	ENSG00000136141	LRCH1	0.029308395	15.03684513	32.63154691	38.97110692	0.407949892	2.709246944	0.460806997
1814	ENSG00000136143	SUCLA2	0.012977288	25.73227702	54.00752381	40.39143065	0.69062843	2.820127493	0.476457264
1815	ENSG00000136144	RCBTB1	0.006863097	14.79266901	22.9548605	31.62539124	0.68247899	4.624680711	0.644424261
1816	ENSG00000136167	LCP1	0.027348179	291.9960518	25.81111877	193.2867825	0.251356045	-1.193933732	11.31280106
1817	ENSG00000136247	ZDHHC4	0.024599802	9.157430711	36.83560898	33.74995631	0.343929007	1.661707618	0.248602669
1818	ENSG00000136270	TBRG4	6.35E-05	19.33923823	50.98125746	41.03109462	0.75991281	2.222376997	0.379340157
1819	ENSG00000136271	DDX56	0.014247133	23.57192155	69.80031956	56.46497579	0.617356074	2.019802657	0.337705066
1820	ENSG00000136273	HUS1	0.016118107	3.606067214	17.86405884	15.6167616	0.436613047	1.505831019	0.201861584
1821	ENSG00000136280	CCM2	0.01173388	16.0576323	29.53685505	38.74305421	0.2888927	3.382575406	0.543647327
1822	ENSG00000136295	TTYH3	0.008723837	38.79821459	38.21221082	56.59682305	0.370155795	-131.4162621	1.015335511
1823	ENSG00000136305	CIDEB	1.00E-06	91.74060903	99.12654563	49.92419637	0.871937753	25.84197037	0.925489822
1824	ENSG00000136371	MTHFS	0.001633006	7.948786049	17.30719876	12.51220339	0.459394017	2.698746635	0.459276291
1825	ENSG00000136436	CALCOCO2	0.002106712	40.39260902	127.8679227	113.7843737	0.66697063	1.923520187	0.315893214
1826	ENSG00000136444	RSAD1	0.000233621	18.4281655	41.62053161	35.47337223	0.569350531	2.589157864	0.442766221
1827	ENSG00000136457	CHAD	7.24E-08	21.09717004	18.31721589	7.556928996	0.783842045	-14.17807051	1.151767286
1828	ENSG00000136463	TACO1	0.04746847	10.12826919	20.23430295	14.37211548	0.78743389	3.004400425	0.500549449
1829	ENSG00000136478	TEX2	8.27E-07	73.51005366	99.66021032	74.1603783	0.628577429	6.622150154	0.737606849
1830	ENSG00000136536	MARCHF7	0.049231046	26.04769409	83.51682837	97.06218927	0.191846619	1.906493352	0.311885576
1831	ENSG00000136560	TANK	0.002441739	17.89022523	26.83349715	36.86004702	0.436614164	5.00082328	0.666712398
1832	ENSG00000136574	GATA4	6.56E-08	89.15391813	99.59877902	44.85899771	0.758658919	18.07134619	0.895130633
1833	ENSG00000136628	EPRS1	0.001689721	98.74385889	198.963713	152.5433172	0.564798071	2.970544854	0.496290793
1834	ENSG00000136682	CBWD2	0.002915284	15.47965774	37.84544266	30.86978703	0.469211856	2.384226647	0.409023033
1835	ENSG00000136699	SMPD4	0.02217173	16.50950535	62.76206288	53.45197071	0.351594972	1.71388508	0.263049119
1836	ENSG00000136720	HS6ST1	0.023296268	50.44067602	74.15063805	92.92310936	0.474674176	5.254808671	0.680246015
1837	ENSG00000136807	CDK9	0.003088536	10.77674776	57.81871462	54.24462518	0.175170349	1.4581759	0.186388574
1838	ENSG00000136810	TXN	0.000809665	72.98241059	118.4724723	82.95953947	0.709137065	4.208718907	0.616028425
1839	ENSG00000136811	ODF2	0.001396156	9.099678073	25.6930935	31.29510316	0.450900463	2.096781806	0.354168254
1840	ENSG00000136827	TOR1A	0.01530247	6.143104124	28.29523173	31.54107478	0.361564554	1.554628813	0.217107398
1841	ENSG00000136840	ST6GALNAC4	0.003855762	23.0767321	34.54527348	25.38933316	0.431605543	5.02435346	0.668014167
1842	ENSG00000136854	STXBP1	0.043918746	20.57498336	38.85890344	37.71765442	0.273963292	3.250609635	0.529479258
1843	ENSG00000136856	SLC2A8	2.17E-05	8.762184683	19.97750438	15.07508978	0.597273132	2.562538549	0.438602566
1844	ENSG00000136868	SLC31A1	0.000264707	96.31209307	128.3754592	73.26723895	0.865587448	7.007609592	0.750237574
1845	ENSG00000136872	ALDOB	0.000272679	5013.76852	4290.605843	1628.121116	0.800135323	-12.86622589	1.168545586
1846	ENSG00000136925	TSTD2	0.000741269	22.59365544	21.72428571	35.62663691	0.545877326	-50.97709304	1.040018334
1847	ENSG00000136935	GOLGA1	5.79E-06	15.26297278	42.05596842	32.68458951	0.662174033	2.13932559	0.362920493
1848	ENSG00000136938	ANP32B	0.008957398	34.14152326	83.0780977	63.69109342	0.47849854	2.395337685	0.410956969
1849	ENSG00000136942	RPL35	0.023232015	209.4704615	413.438831	365.4568175	0.498863806	3.053950443	0.506654058
1850	ENSG00000136986	DERL1	0.007422805	18.00379095	64.71077629	71.41734581	0.362077745	1.770924984	0.278219363
1851	ENSG00000136997	MYC	0.017575107	62.52142554	121.1566889	103.4658429	0.169585352	3.132553755	0.516037753
1852	ENSG00000137038	DMAC1	0.045956837	7.119476695	23.60803933	26.14370007	0.261534811	1.863565473	0.301570012
1853	ENSG00000137040	RANBP6	0.028984037	14.04388782	21.5091055	30.31433702	0.408410474	4.762485818	0.652927562
1854	ENSG00000137075	RNF38	0.000627724	24.5757917	58.6603731	49.16285554	0.406590397	2.442047442	0.418950484
1855	ENSG00000137076	TLN1	0.013577219	303.3804568	363.1939872	458.5605156	0.401989546	11.14420834	0.835312443
1856	ENSG00000137103	TMEM8B	2.10E-05	18.52157675	35.96069037	27.85300503	0.570157577	3.124141989	0.515050644
1857	ENSG00000137106	GRHPR	0.00950529	15.96479383	75.44690465	65.83655402	0.390685592	1.536793117	0.211603033
1858	ENSG00000137124	ALDH1B1	0.042010161	23.30290904	51.27857687	40.9914452	0.4646053	2.665941215	0.454437515
1859	ENSG00000137133	HINT2	0.000306105	9.214234583	22.04718811	16.86621269	0.498679634	2.43602711	0.417932416
1860	ENSG00000137145	DENND4C	3.90E-08	68.74054809	125.5232192	98.63220098	0.686764753	3.421180504	0.547632132
1861	ENSG00000137154	RPS6	0.001578564	621.4687553	1560.574273	1345.72198	0.472385611	2.323533392	0.398230809
1862	ENSG00000137166	FOXP4	0.00669385	48.72841043	69.73037018	42.30975056	0.533376373	5.640367947	0.698811871
1863	ENSG00000137171	KLC4	0.00023991	69.54781108	90.59201212	50.03928092	0.876926149	7.609688903	0.767703569
1864	ENSG00000137177	KIF13A	0.000895081	44.64924351	95.89147415	78.40299866	0.7885425	2.742673687	0.465622663
1865	ENSG00000137207	YIPF3	0.003144435	34.51188792	100.0292468	82.9159506	0.346968097	2.0535189	0.345017972
1866	ENSG00000137216	TMEM63B	0.00041805	17.73037973	39.37871203	30.02838447	0.741735933	2.638036545	0.450252911
1867	ENSG00000137221	TJAP1	0.003613934	11.93145848	31.22037312	24.52306821	0.442071638	2.23713114	0.38216899
1868	ENSG00000137266	SLC22A23	1.04E-10	108.044921	133.4872503	66.79012027	0.856538431	9.49331992	0.809402552
1869	ENSG00000137274	BPHL	0.04639624	25.0879125	39.90207411	24.42676006	0.837977328	4.387017525	0.628737053
1870	ENSG00000137309	HMGA1	4.02E-06	80.89679932	107.9588077	68.52132963	0.781932891	6.978624959	0.74933024
1871	ENSG00000137337	MDC1	4.98E-05	17.56843119	39.36023195	33.63893758	0.527911792	2.612389116	0.446349788
1872	ENSG00000137392	CLPS	2.63E-08	36198.52653	24305.50876	8683.149052	0.695640785	-5.08735768	1.489313673
1873	ENSG00000137460	FHDC1	1.74E-06	11.13346622	17.53481441	11.60668754	0.807185118	4.478475435	0.634934933
1874	ENSG00000137491	SLCO2B1	0.003499689	96.54192933	74.07850311	112.4346842	0.429400964	-7.595476789	1.303238123
1875	ENSG00000137492	THAP12	0.009299265	38.47886849	82.25570297	72.51050874	0.52682711	2.75795573	0.467795753
1876	ENSG00000137501	SYTL2	0.006326125	41.52159913	74.4123808	57.28229631	0.608932268	3.524816804	0.557993155
1877	ENSG00000137507	LRRC32	8.48E-05	63.56942537	22.29352528	60.37775224	0.341552956	-2.080219946	2.851474792
1878	ENSG00000137509	PRCP	4.78E-06	74.81055412	46.19859815	92.01396181	0.661885218	-4.229321211	1.619325199
1879	ENSG00000137522	RNF121	0.019214901	12.01563628	31.94813334	24.43388726	0.726691145	2.205632816	0.376098226
1880	ENSG00000137573	SULF1	0.009515526	350.4690335	21.77579522	232.6574208	0.265170563	-1.132499198	16.09443099
1881	ENSG00000137575	SDCBP	0.001469872	107.7802429	108.8143041	173.2585374	0.48528289	209.460077	0.99049701
1882	ENSG00000137648	TMPRSS4	0.005253172	75.80279999	90.09426849	51.2044239	0.592149673	11.6081191	0.841372057
1883	ENSG00000137713	PPP2R1B	0.02079917	43.73916944	83.01702288	63.24992334	0.450553831	3.227166997	0.526869887
1884	ENSG00000137764	MAP2K5	0.001644554	8.338255819	20.4206776	15.57667238	0.61722506	2.380229224	0.40832415
1885	ENSG00000137801	THBS1	0.014316764	1244.197657	222.0697024	898.606431	0.30209934	-1.434524272	5.602734832
1886	ENSG00000137802	MAPKBP1	2.33E-05	28.0928081	48.13564155	33.51625655	0.780184004	3.803277107	0.58361761
1887	ENSG00000137819	PAQR5	0.004960612	13.13145987	17.35217386	15.40910442	0.447262697	7.222387902	0.756761658
1888	ENSG00000137822	TUBGCP4	1.42E-05	28.73398114	49.79426783	33.6384957	0.721365636	3.728735991	0.577053994
1889	ENSG00000137824	RMDN3	0.000135948	28.13746745	56.54219208	40.07761209	0.832775628	2.981182202	0.497636657
1890	ENSG00000137825	ITPKA	2.98E-06	21.88182321	20.85654781	8.670360026	0.883441513	-41.68477163	1.049158442
1891	ENSG00000137831	UACA	0.033088662	52.15938929	60.79928123	91.71966012	0.239855888	13.07408373	0.857894834
1892	ENSG00000137842	TMEM62	0.005396709	10.4887828	30.75117737	25.58893659	0.615082347	2.035295485	0.341085568
1893	ENSG00000137860	SLC28A2	8.79E-05	197.3021471	170.779756	61.91130753	0.82953924	-13.87815684	1.155301727
1894	ENSG00000137878	GCOM1	6.69E-06	23.42235702	36.54069511	22.8218504	0.494538593	4.570933584	0.640993745
1895	ENSG00000137936	BCAR3	0.028088576	12.92235037	24.84515285	20.2494165	0.702104425	3.167669957	0.520115551
1896	ENSG00000137941	TTLL7	0.039825285	18.72894184	28.19106758	26.74822029	0.300590641	4.958717598	0.664357311
1897	ENSG00000137944	KYAT3	0.009475349	10.31796808	28.96787614	25.99161944	0.462939404	2.106489968	0.356186558
1898	ENSG00000137947	GTF2B	0.005833109	7.417165493	21.59124611	25.3844813	0.382923191	2.04658153	0.343526513
1899	ENSG00000137960	GIPC2	0.000100107	80.08951954	100.2764175	50.07329627	0.746211726	8.934802046	0.798687484
1900	ENSG00000137992	DBT	0.000566517	21.86096483	42.46880165	32.0614892	0.608789144	3.121616647	0.514753513
1901	ENSG00000138018	SELENOI	0.043693581	57.135526	90.3736624	57.0064013	0.806182519	4.43795003	0.632214348
1902	ENSG00000138030	KHK	1.17E-07	127.6479607	120.3309492	48.51580969	0.908671443	-33.89073703	1.060807394
1903	ENSG00000138031	ADCY3	8.07E-07	36.41028232	24.75522542	45.76575036	0.423821831	-5.247980191	1.470811988
1904	ENSG00000138032	PPM1B	0.014811535	18.78796269	69.40622854	62.32470475	0.269318413	1.742339247	0.270695629
1905	ENSG00000138074	SLC5A6	9.07E-09	15.91447439	32.505583	25.35401693	0.866797712	2.918434116	0.489592031
1906	ENSG00000138079	SLC3A1	0.036170002	249.3576658	329.3341632	211.8361173	0.446976423	7.235773609	0.757156996
1907	ENSG00000138080	EMILIN1	0.005291478	139.1007961	41.49703263	115.8952731	0.43108738	-1.850316241	3.352066094
1908	ENSG00000138109	CYP2C9	0.000111551	154.6061782	133.8657349	53.50560969	0.775124176	-13.90866672	1.154934669
1909	ENSG00000138119	MYOF	0.001769744	126.8427659	44.43012444	121.4552337	0.448869361	-2.07823566	2.854882076
1910	ENSG00000138161	CUZD1	1.06E-06	1781.17551	1309.654416	710.0937013	0.709267488	-6.555019417	1.360034745
1911	ENSG00000138162	TACC2	4.48E-06	99.0383785	128.8324553	66.94078779	0.782574887	7.648192475	0.768737802
1912	ENSG00000138185	ENTPD1	1.45E-05	57.07564541	31.01623796	62.38078507	0.559821631	-3.380425419	1.840185953
1913	ENSG00000138246	DNAJC13	0.01990136	26.18650555	77.08522051	83.17507334	0.491407442	2.028965292	0.339708512
1914	ENSG00000138279	ANXA7	0.000249817	38.38118909	77.78282885	101.0143029	0.531856738	2.948202629	0.493440386
1915	ENSG00000138356	AOX1	0.004040674	163.1401548	146.9307044	107.6703767	0.602150546	-19.12901747	1.110320375
1916	ENSG00000138363	ATIC	0.000955596	31.55160306	59.02683858	40.80922916	0.593919659	3.296730308	0.53452978
1917	ENSG00000138413	IDH1	0.00894861	138.1657617	194.9938963	126.4167276	0.638452585	5.862583036	0.708564546
1918	ENSG00000138434	ITPRID2	8.99E-10	653.8831095	626.6555787	369.3253405	0.770187195	-47.03102528	1.043448956
1919	ENSG00000138439	FAM117B	0.00023371	19.10494491	38.71808055	30.7879571	0.485134917	2.948178533	0.493437294
1920	ENSG00000138442	WDR12	0.000139476	9.640163757	25.46842248	21.04760886	0.703661272	2.218095297	0.378514365
1921	ENSG00000138448	ITGAV	0.028505434	208.5220574	97.95926002	228.5807892	0.427765614	-2.772011244	2.12866101
1922	ENSG00000138463	SLC49A4	0.002854198	7.968045337	18.72417443	21.69840072	0.467351994	2.481582319	0.425548553
1923	ENSG00000138472	GUCA1C	2.09E-09	24.45464749	16.60164957	6.493732371	0.785768457	-5.228104923	1.473025158
1924	ENSG00000138496	PARP9	0.033688804	33.03182543	46.47073352	64.55767317	0.329999102	5.915849591	0.710809211
1925	ENSG00000138592	USP8	0.028639891	18.05074166	75.96072018	66.84139827	0.518886702	1.623406954	0.237632577
1926	ENSG00000138640	FAM13A	0.000719932	85.77384784	144.9114612	92.10291885	0.566333551	3.9008221	0.591905203
1927	ENSG00000138642	HERC6	0.017823273	4.573373918	17.37357048	19.85970186	0.14101264	1.714578702	0.263237423
1928	ENSG00000138660	AP1AR	0.001618012	10.95565577	25.9192297	20.69498995	0.619949279	2.46431004	0.422684466
1929	ENSG00000138668	HNRNPD	0.00240896	94.05048018	192.8492539	143.3609823	0.605526525	2.903879504	0.487689106
1930	ENSG00000138669	PRKG2	0.00309586	27.61914009	26.66172827	11.46843799	0.78483024	-56.69542298	1.035909594
1931	ENSG00000138670	RASGEF1B	0.018858019	21.7943488	20.04411566	30.50380993	0.414915747	-23.90450933	1.08731905
1932	ENSG00000138678	GPAT3	2.47E-06	62.31906791	60.32660775	27.35971796	0.849871755	-61.55489485	1.033027883
1933	ENSG00000138709	LARP1B	3.43E-06	65.21949346	79.69678761	48.88631327	0.755557661	10.00990099	0.818345324
1934	ENSG00000138756	BMP2K	0.043633465	39.06301479	31.68760148	53.47679915	0.363908668	-9.592766296	1.232753915
1935	ENSG00000138759	FRAS1	0.010498758	98.36878353	97.08543847	89.00479985	0.499882478	-152.3005997	1.013218718
1936	ENSG00000138768	USO1	0.001117769	79.58282353	152.1207235	119.1694673	0.54787335	3.194241177	0.5231557
1937	ENSG00000138792	ENPEP	0.013951367	154.530085	145.6625034	73.3270424	0.503098673	-33.85281406	1.060877586
1938	ENSG00000138796	HADH	0.014384085	56.59051943	113.8016277	85.85133269	0.556991788	2.978305301	0.497273374
1939	ENSG00000138798	EGF	5.20E-14	142.1509016	100.644247	46.18256517	0.85149551	-5.849547529	1.412409609
1940	ENSG00000138821	SLC39A8	3.80E-11	117.7130359	100.7471761	57.06551148	0.792753443	-12.87645988	1.16840035
1941	ENSG00000138867	GUCD1	0.000357594	133.1509129	208.3465489	128.6233527	0.86709984	4.541453199	0.639083842
1942	ENSG00000138942	RNF185	0.013912	9.511595503	49.0485314	43.67122609	0.723372079	1.481149856	0.193922126
1943	ENSG00000139055	ERP27	6.64E-11	1412.232804	967.921547	390.9768366	0.817354002	-5.356952615	1.459036436
1944	ENSG00000139116	KIF21A	0.040316457	28.46981961	55.68857026	37.81897618	0.515711873	3.091926993	0.511232726
1945	ENSG00000139160	ETFBKMT	4.88E-05	11.80257605	17.25237009	12.55053975	0.608233983	5.331384259	0.684113313
1946	ENSG00000139180	NDUFA9	0.000123527	32.40533074	68.92417689	52.94035667	0.762331302	2.774718216	0.470159126
1947	ENSG00000139182	CLSTN3	5.65E-07	47.97551993	23.66706028	52.08330355	0.52770117	-2.947228301	2.027100931
1948	ENSG00000139192	TAPBPL	0.028225103	28.47886945	44.17370305	33.89982196	0.694502358	4.62907568	0.644701881
1949	ENSG00000139263	LRIG3	0.002628197	24.7420717	46.04125435	61.5219479	0.228495773	3.323288372	0.537389175
1950	ENSG00000139291	TMEM19	0.024790025	21.77393498	45.56235773	37.43692026	0.678326029	2.830632927	0.477893069
1951	ENSG00000139318	DUSP6	0.044145788	29.43097774	43.95233481	59.81347985	0.239779625	5.053474835	0.669611247
1952	ENSG00000139323	POC1B	0.006293374	5.006996889	27.19397327	25.98345531	0.149886148	1.451345582	0.184121564
1953	ENSG00000139329	LUM	0.01299212	1304.933947	67.10731825	859.8358251	0.377898668	-1.108427653	19.44547898
1954	ENSG00000139370	SLC15A4	0.001066553	14.62616393	17.38416009	26.40508584	0.570280536	11.60637004	0.841350048
1955	ENSG00000139405	RITA1	0.000427525	8.209573256	18.49631169	14.00490972	0.752058012	2.596146983	0.443849206
1956	ENSG00000139428	MMAB	0.009004093	15.05623935	32.40709632	22.96263138	0.552172366	2.735503827	0.464596988
1957	ENSG00000139508	SLC46A3	0.000712516	43.31107042	62.76315521	45.0560723	0.762082999	5.453103191	0.690071592
1958	ENSG00000139514	SLC7A1	0.000389315	105.1384729	132.8894224	78.65159578	0.609248082	8.577288338	0.791172623
1959	ENSG00000139515	PDX1	0.000320801	30.24446039	37.63721727	18.83402765	0.664307368	9.182187206	0.803578548
1960	ENSG00000139517	LNX2	6.51E-07	34.64605042	61.11719791	40.53488546	0.499004914	3.617646283	0.566878908
1961	ENSG00000139540	SLC39A5	2.73E-11	331.4490221	341.7542076	141.8976149	0.821625073	65.32664867	0.969846208
1962	ENSG00000139567	ACVRL1	0.004237502	33.37668304	22.2704241	40.60340614	0.443137269	-5.010427671	1.49869993
1963	ENSG00000139579	NABP2	0.002629663	7.802891341	25.06261545	20.41470973	0.479089565	1.904173357	0.311335876
1964	ENSG00000139620	KANSL2	0.045765475	4.937108855	20.94935506	23.72615291	0.361146522	1.616666618	0.235668775
1965	ENSG00000139624	CERS5	0.044161652	12.40482076	21.74236214	29.52305117	0.644718786	3.656977946	0.57053694
1966	ENSG00000139641	ESYT1	2.92E-05	54.61149042	86.89583607	120.1805278	0.36608444	4.383156097	0.62847074
1967	ENSG00000139645	ANKRD52	0.000569538	30.85451726	70.5297955	51.92624733	0.495007511	2.555352281	0.437467839
1968	ENSG00000139668	WDFY2	0.00117842	39.66700029	58.15137292	52.31654498	0.766073292	5.291949863	0.682133513
1969	ENSG00000139718	SETD1B	0.002190617	35.90268764	56.10572623	37.45534213	0.54367853	4.554186908	0.63991129
1970	ENSG00000139725	RHOF	0.048939748	24.67576349	35.86326445	26.09233464	0.592850431	5.411309296	0.688051238
1971	ENSG00000139835	GRTP1	0.000329919	24.24970788	27.51529361	13.50854297	0.872059889	15.85167435	0.881317431
1972	ENSG00000139842	CUL4A	0.00072628	14.9266324	82.62999557	73.5817723	0.543654986	1.440942125	0.180644236
1973	ENSG00000139874	SSTR1	3.87E-05	37.53874558	37.57722362	16.61233781	0.835453147	1952.17739	0.998976027
1974	ENSG00000139946	PELI2	5.55E-11	108.7799436	118.6069191	67.44461195	0.853148507	23.13904828	0.917146692
1975	ENSG00000139977	NAA30	0.002571226	8.519514459	36.66822206	31.75381219	0.188930545	1.605321891	0.232340538
1976	ENSG00000140259	MFAP1	0.010789849	7.699194999	20.22732646	24.36589252	0.482236077	2.229105078	0.380633348
1977	ENSG00000140262	TCF12	0.005691875	36.64488934	73.97112193	89.29137735	0.432850629	2.963492525	0.495394532
1978	ENSG00000140265	ZSCAN29	0.003156004	7.753915514	33.11797512	28.45923562	0.37991869	1.611409659	0.234130121
1979	ENSG00000140299	BNIP2	0.011712343	36.86775736	52.10736807	72.22905274	0.323360101	5.83841196	0.707534438
1980	ENSG00000140326	CDAN1	0.000215622	6.176652946	18.03293298	15.49246763	0.447796763	2.041920894	0.342520707
1981	ENSG00000140332	TLE3	0.030634827	24.59106088	68.00322624	54.19091968	0.324710161	2.132911048	0.361616091
1982	ENSG00000140391	TSPAN3	0.001841756	184.8433966	373.7450757	282.2257637	0.677583539	2.957032859	0.494570788
1983	ENSG00000140398	NEIL1	0.012270188	15.15509557	36.35430407	27.00834183	0.435799267	2.429779378	0.416872113
1984	ENSG00000140443	IGF1R	9.84E-11	137.8901427	162.7780851	114.3334438	0.775898126	12.08087926	0.847105079
1985	ENSG00000140455	USP3	0.019930954	10.25267607	61.84177815	56.02017841	0.119430014	1.397474492	0.16578883
1986	ENSG00000140470	ADAMTS17	3.11E-06	17.2755422	16.09847984	8.550605905	0.671753591	-28.35365675	1.073116367
1987	ENSG00000140474	ULK3	0.004026117	31.24197074	60.11778836	43.82344065	0.682160328	3.163884753	0.519679309
1988	ENSG00000140497	SCAMP2	0.004486931	49.96071045	124.7881218	95.51947529	0.753845078	2.335358515	0.400364311
1989	ENSG00000140545	MFGE8	2.91E-05	85.84119621	22.29681624	72.53860749	0.374586816	-1.701771463	3.849930649
1990	ENSG00000140548	ZNF710	0.005354662	48.58488633	55.57000407	36.56286624	0.404719317	14.91097133	0.874300572
1991	ENSG00000140575	IQGAP1	0.006960112	145.3165056	212.3407122	295.7190114	0.514332205	5.336239486	0.684355365
1992	ENSG00000140577	CRTC3	0.041985868	11.27735385	41.56759742	48.64128641	0.147683347	1.744619555	0.271301556
1993	ENSG00000140598	EFL1	9.90E-05	13.11809642	34.15382816	27.73960696	0.716336992	2.247220357	0.384088611
1994	ENSG00000140632	GLYR1	4.65E-05	30.65875877	104.2488512	85.43945676	0.728164047	1.833230609	0.294092054
1995	ENSG00000140650	PMM2	2.36E-06	43.41226285	72.93502283	46.87312066	0.693391644	3.940935257	0.595218335
1996	ENSG00000140688	RUSF1	0.000579358	34.78721906	102.7776155	84.14359673	0.439731392	2.02329802	0.338470774
1997	ENSG00000140740	UQCRC2	0.013395273	128.3978283	235.27386	164.4159919	0.748646527	3.402743182	0.545737755
1998	ENSG00000140832	MARVELD3	1.83E-08	50.26340941	61.82547139	30.30195647	0.873753607	9.69454073	0.812988697
1999	ENSG00000140836	ZFHX3	2.16E-06	40.34732863	68.48027717	54.90368785	0.600531432	3.868332736	0.589181737
[truncated: 2,035 more rows]
