# Supplementary material for: The circadian clock is disrupted in pancreatic cancer
Source: PLoS Genet. 2023 Jun 1;19(6):e1010770. doi: 10.1371/journal.pgen.1010770 (PMC10263320; doi:10.1371/journal.pgen.1010770)
Supplement: S2 Data — (XLSX) [file pgen.1010770.s006.xlsx]

## Sheet: edgeR GLM gene
Ensembl	Symbol	BKO-WT_logFC	BKO-WT_logCPM	BKO-WT_LR	BKO-WT_PValue	BKO-WT_FDR	BKO-WT_Status	Description
ENSMUSG00000000303	Cdh1	-2.83114	8.04109	4510.59	0	0	DOWN	cadherin 1
ENSMUSG00000000938	Hoxa10	2.13413	5.43942	2288.5	0	0	UP	homeobox A10
ENSMUSG00000001247	Lsr	-2.21857	6.40779	3372.65	0	0	DOWN	lipolysis stimulated lipoprotein receptor
ENSMUSG00000001656	Hoxc11	5.73935	2.36626	2602.91	0	0	UP	homeobox C11
ENSMUSG00000002020	Ltbp2	1.91838	6.08616	2226.7	0	0	UP	latent transforming growth factor beta binding protein 2
ENSMUSG00000002289	Angptl4	-2.24494	4.99216	2187.11	0	0	DOWN	angiopoietin-like 4
ENSMUSG00000002504	Slc9a3r2	-1.61878	6.20488	2146.48	0	0	DOWN	solute carrier family 9 (sodium/hydrogen exchanger), member 3 regulator 2
ENSMUSG00000002980	Bcam	-2.92984	4.23083	2203.07	0	0	DOWN	basal cell adhesion molecule
ENSMUSG00000004552	Ctse	-5.54592	3.1329	2080.34	0	0	DOWN	cathepsin E
ENSMUSG00000004631	Sgce	-7.31641	3.88304	3339.5	0	0	DOWN	sarcoglycan, epsilon
ENSMUSG00000005364	Il5ra	-6.4375	5.28632	9971.95	0	0	DOWN	interleukin 5 receptor, alpha
ENSMUSG00000006205	Htra1	2.0611	6.33911	3579.58	0	0	UP	HtrA serine peptidase 1
ENSMUSG00000006360	Crip1	-5.2758	2.05197	1646.26	0	0	DOWN	cysteine-rich protein 1 (intestinal)
ENSMUSG00000006777	Krt23	-11.1957	4.1065	5484.16	0	0	DOWN	keratin 23
ENSMUSG00000006800	Sulf2	-3.02199	3.09384	1841.15	0	0	DOWN	sulfatase 2
ENSMUSG00000007888	Crlf1	-4.70558	4.92559	2246.2	0	0	DOWN	cytokine receptor-like factor 1
ENSMUSG00000007989	Fzd3	-3.45366	2.53269	1635.85	0	0	DOWN	frizzled class receptor 3
ENSMUSG00000008540	Mgst1	-5.05696	4.52917	2293.86	0	0	DOWN	microsomal glutathione S-transferase 1
ENSMUSG00000008999	Bmp7	-1.92139	4.4317	1551.72	0	0	DOWN	bone morphogenetic protein 7
ENSMUSG00000010461	Eya4	3.22805	4.75314	2691.78	0	0	UP	EYA transcriptional coactivator and phosphatase 4
ENSMUSG00000011256	Adam19	2.34043	3.82252	1488.92	0	0	UP	a disintegrin and metallopeptidase domain 19 (meltrin beta)
ENSMUSG00000015189	Casd1	-4.40025	3.91425	3165.87	0	0	DOWN	CAS1 domain containing 1
ENSMUSG00000015533	Itga2	-1.88941	6.51597	2903.95	0	0	DOWN	integrin alpha 2
ENSMUSG00000016494	Cd34	-7.15611	2.87773	3592.35	0	0	DOWN	CD34 antigen
ENSMUSG00000017314	Mpp2	-1.86482	4.56502	1550.38	0	0	DOWN	membrane protein, palmitoylated 2 (MAGUK p55 subfamily member 2)
ENSMUSG00000017950	Hnf4a	-4.11194	7.09258	6852.75	0	0	DOWN	hepatic nuclear factor 4, alpha
ENSMUSG00000019139	Isyna1	-4.27355	3.37987	2158.71	0	0	DOWN	myo-inositol 1-phosphate synthase A1
ENSMUSG00000019312	Grb7	-5.94415	4.31317	6014.03	0	0	DOWN	growth factor receptor bound protein 7
ENSMUSG00000020038	Cry1	1.96609	5.15092	2124.89	0	0	UP	cryptochrome 1 (photolyase-like)
ENSMUSG00000020044	Timp3	1.99675	8.88725	2726.3	0	0	UP	tissue inhibitor of metalloproteinase 3
ENSMUSG00000020160	Meis1	-6.56965	1.50528	1793.82	0	0	DOWN	Meis homeobox 1
ENSMUSG00000020312	Shc2	-6.3478	3.2954	3378.15	0	0	DOWN	SHC (Src homology 2 domain containing) transforming protein 2
ENSMUSG00000020325	Fstl3	-4.50346	2.85254	2687.71	0	0	DOWN	follistatin-like 3
ENSMUSG00000020609	Apob	-4.42155	5.67878	2737.78	0	0	DOWN	apolipoprotein B
ENSMUSG00000020644	Id2	-3.08041	7.37087	4904.1	0	0	DOWN	inhibitor of DNA binding 2
ENSMUSG00000020654	Adcy3	-2.60844	3.33089	1555.46	0	0	DOWN	adenylate cyclase 3
ENSMUSG00000020758	Itgb4	-5.74195	3.5141	2922.32	0	0	DOWN	integrin beta 4
ENSMUSG00000020875	Hoxb9	3.01567	5.88278	5316.52	0	0	UP	homeobox B9
ENSMUSG00000020902	Ntn1	4.24819	5.50957	6600.83	0	0	UP	netrin 1
ENSMUSG00000021118	Plek2	-2.15847	4.23165	1879.91	0	0	DOWN	pleckstrin 2
ENSMUSG00000021136	Smoc1	-8.3532	1.72088	1901.28	0	0	DOWN	SPARC related modular calcium binding 1
ENSMUSG00000021186	Fbln5	5.83871	3.82565	3175.33	0	0	UP	fibulin 5
ENSMUSG00000021208	Ifi27l2b	-4.26316	2.6283	2194.87	0	0	DOWN	interferon, alpha-inducible protein 27 like 2B
ENSMUSG00000021614	Vcan	2.33831	5.33799	1671.7	0	0	UP	versican
ENSMUSG00000021676	Iqgap2	-4.5349	4.56261	6080.19	0	0	DOWN	IQ motif containing GTPase activating protein 2
ENSMUSG00000021702	Thbs4	-7.20492	1.18673	1542.02	0	0	DOWN	thrombospondin 4
ENSMUSG00000021708	Rasgrf2	-4.65246	2.35782	1768.71	0	0	DOWN	RAS protein-specific guanine nucleotide-releasing factor 2
ENSMUSG00000021775	Nr1d2	-2.98482	5.01133	2972.46	0	0	DOWN	nuclear receptor subfamily 1, group D, member 2
ENSMUSG00000021806	Nid2	-5.67743	1.81037	1982.24	0	0	DOWN	nidogen 2
ENSMUSG00000021950	Anxa8	-1.92802	7.0393	1798.72	0	0	DOWN	annexin A8
ENSMUSG00000022040	Ephx2	-3.12377	4.66963	2391.67	0	0	DOWN	epoxide hydrolase 2, cytoplasmic
ENSMUSG00000022096	Hr	-2.87669	3.8587	1911.84	0	0	DOWN	lysine demethylase and nuclear receptor corepressor
ENSMUSG00000022123	Scel	-3.07671	2.88183	1550.73	0	0	DOWN	sciellin
ENSMUSG00000022221	Ripk3	-5.0936	1.7095	1817.22	0	0	DOWN	receptor-interacting serine-threonine kinase 3
ENSMUSG00000022223	Sdr39u1	-11.7588	1.72504	1917.22	0	0	DOWN	short chain dehydrogenase/reductase family 39U, member 1
ENSMUSG00000022484	Hoxc10	4.8505	3.24481	3002.92	0	0	UP	homeobox C10
ENSMUSG00000022512	Cldn1	3.47968	2.88192	2005.96	0	0	UP	claudin 1
ENSMUSG00000022575	Gsdmd	-4.71068	4.0192	4659.38	0	0	DOWN	gasdermin D
ENSMUSG00000022687	Boc	4.79444	2.25024	2403.26	0	0	UP	biregional cell adhesion molecule-related/down-regulated by oncogenes (Cdon) binding protein
ENSMUSG00000022949	Clic6	-3.76142	5.94435	6498.98	0	0	DOWN	chloride intracellular channel 6
ENSMUSG00000023039	Krt7	-4.46633	5.14134	6876.6	0	0	DOWN	keratin 7
ENSMUSG00000023232	Serinc2	-3.69258	3.91617	2013.64	0	0	DOWN	serine incorporator 2
ENSMUSG00000023906	Cldn6	-13.1047	5.39147	13166.2	0	0	DOWN	claudin 6
ENSMUSG00000023915	Tnfrsf21	-2.12826	5.41641	3022.26	0	0	DOWN	tumor necrosis factor receptor superfamily, member 21
ENSMUSG00000024112	Cacna1h	-9.44693	1.31906	1491.08	0	0	DOWN	calcium channel, voltage-dependent, T type, alpha 1H subunit
ENSMUSG00000024420	Zfp521	2.97752	4.35197	2937.82	0	0	UP	zinc finger protein 521
ENSMUSG00000024521	Pmaip1	-2.41317	4.09391	1515.06	0	0	DOWN	phorbol-12-myristate-13-acetate-induced protein 1
ENSMUSG00000024691	Fam111a	-5.47707	4.85626	5882.64	0	0	DOWN	family with sequence similarity 111, member A
ENSMUSG00000024910	Ctsw	3.37097	3.38824	1981.09	0	0	UP	cathepsin W
ENSMUSG00000024990	Rbp4	-4.40729	7.08795	4292.15	0	0	DOWN	retinol binding protein 4, plasma
ENSMUSG00000025017	Pik3ap1	-2.09824	6.26268	4094.76	0	0	DOWN	phosphoinositide-3-kinase adaptor protein 1
ENSMUSG00000025665	Rps6ka6	2.60829	3.62487	1796.52	0	0	UP	ribosomal protein S6 kinase polypeptide 6
ENSMUSG00000026090	Cracdl	-4.02711	2.61371	2066.92	0	0	DOWN	capping protein inhibiting regulator of actin like
ENSMUSG00000026249	Serpine2	-2.39484	5.59152	2657.81	0	0	DOWN	serine (or cysteine) peptidase inhibitor, clade E, member 2
ENSMUSG00000026303	Mlph	-1.55592	5.90704	1779.93	0	0	DOWN	melanophilin
ENSMUSG00000026399	Cd55	-6.45273	1.56922	1583.02	0	0	DOWN	CD55 molecule, decay accelerating factor for complement
ENSMUSG00000026580	Selp	-5.66506	2.74589	2772.09	0	0	DOWN	selectin, platelet
ENSMUSG00000026639	Lamb3	-3.7907	3.53704	2901.82	0	0	DOWN	laminin, beta 3
ENSMUSG00000026979	Psd4	-7.53104	1.50387	1816.84	0	0	DOWN	pleckstrin and Sec7 domain containing 4
ENSMUSG00000026981	Il1rn	-3.77756	4.88715	2674.59	0	0	DOWN	interleukin 1 receptor antagonist
ENSMUSG00000027107	Chrna1	-3.82823	3.2482	2602.8	0	0	DOWN	cholinergic receptor, nicotinic, alpha polypeptide 1 (muscle)
ENSMUSG00000027204	Fbn1	4.68526	3.93487	4116.91	0	0	UP	fibrillin 1
ENSMUSG00000027546	Atp9a	-9.22335	3.40028	4185.72	0	0	DOWN	ATPase, class II, type 9A
ENSMUSG00000028128	F3	-1.56086	7.45355	2430.87	0	0	DOWN	coagulation factor III
ENSMUSG00000028364	Tnc	1.69285	8.4721	2107.61	0	0	UP	tenascin C
ENSMUSG00000028399	Ptprd	3.2595	3.43061	2456.72	0	0	UP	protein tyrosine phosphatase, receptor type, D
ENSMUSG00000028434	Epb41l4b	-4.94947	2.42207	2162.35	0	0	DOWN	erythrocyte membrane protein band 4.1 like 4b
ENSMUSG00000028782	Adgrb2	-5.43192	2.70884	2110.6	0	0	DOWN	adhesion G protein-coupled receptor B2
ENSMUSG00000028909	Ptpru	-5.51825	3.90067	3403.41	0	0	DOWN	protein tyrosine phosphatase, receptor type, U
ENSMUSG00000028927	Padi2	-2.86246	4.65135	3716.13	0	0	DOWN	peptidyl arginine deiminase, type II
ENSMUSG00000029053	Prkcz	-4.34654	2.82647	2281.6	0	0	DOWN	protein kinase C, zeta
ENSMUSG00000029121	Crmp1	2.21482	4.55658	1772.77	0	0	UP	collapsin response mediator protein 1
ENSMUSG00000029189	Sel1l3	-4.56284	4.46849	2693.31	0	0	DOWN	sel-1 suppressor of lin-12-like 3 (C. elegans)
ENSMUSG00000029375	Cxcl15	3.8123	5.19492	1563.74	0	0	UP	chemokine (C-X-C motif) ligand 15
ENSMUSG00000029378	Areg	-2.68713	4.64246	2029.32	0	0	DOWN	amphiregulin
ENSMUSG00000029646	Cdx2	-5.19602	2.90561	2563.12	0	0	DOWN	caudal type homeobox 2
ENSMUSG00000029759	Pon3	-7.23919	3.31013	3804.11	0	0	DOWN	paraoxonase 3
ENSMUSG00000029814	Igf2bp3	1.57739	5.31536	1801.55	0	0	UP	insulin-like growth factor 2 mRNA binding protein 3
ENSMUSG00000029999	Tgfa	-1.48049	5.39348	1717.36	0	0	DOWN	transforming growth factor alpha
ENSMUSG00000030064	Frmd4b	-1.94559	4.7231	1883.37	0	0	DOWN	FERM domain containing 4B
ENSMUSG00000030513	Pcsk6	-6.37663	3.31024	3996.88	0	0	DOWN	proprotein convertase subtilisin/kexin type 6
ENSMUSG00000030562	Nox4	-8.30086	2.49033	1890.09	0	0	DOWN	NADPH oxidase 4
ENSMUSG00000031387	Renbp	-6.8577	2.72012	2629.24	0	0	DOWN	renin binding protein
ENSMUSG00000031430	Vsig1	-3.80142	6.02795	8615.08	0	0	DOWN	V-set and immunoglobulin domain containing 1
ENSMUSG00000031438	Rnf128	-1.69548	6.60764	2355.38	0	0	DOWN	ring finger protein 128
ENSMUSG00000031906	Smpd3	-2.59945	6.96948	3615.96	0	0	DOWN	sphingomyelin phosphodiesterase 3, neutral
ENSMUSG00000032092	Mpzl2	-7.09628	2.74272	2951.44	0	0	DOWN	myelin protein zero-like 2
ENSMUSG00000032291	Crabp1	5.50201	3.51726	3435.33	0	0	UP	cellular retinoic acid binding protein I
ENSMUSG00000032368	Zic1	4.08652	2.50314	1759.22	0	0	UP	zinc finger protein of the cerebellum 1
ENSMUSG00000032440	Tgfbr2	1.29825	7.38987	1608.32	0	0	UP	transforming growth factor, beta receptor II
ENSMUSG00000032827	Ppp1r9a	-6.90167	2.21322	1772.02	0	0	DOWN	protein phosphatase 1, regulatory subunit 9A
ENSMUSG00000032849	Abcc4	-1.58075	6.28853	2393.55	0	0	DOWN	ATP-binding cassette, sub-family C (CFTR/MRP), member 4
ENSMUSG00000033060	Lmo7	-1.89484	6.55326	2552.01	0	0	DOWN	LIM domain only 7
ENSMUSG00000033295	Ptprf	-2.06241	7.19853	1971.36	0	0	DOWN	protein tyrosine phosphatase, receptor type, F
ENSMUSG00000033436	Armcx2	-3.57926	3.27779	2046.67	0	0	DOWN	armadillo repeat containing, X-linked 2
ENSMUSG00000033590	Myo5c	-6.34609	4.21336	6089.49	0	0	DOWN	myosin VC
ENSMUSG00000033715	Akr1c14	-4.29635	3.206	2431.8	0	0	DOWN	aldo-keto reductase family 1, member C14
ENSMUSG00000033880	Lgals3bp	-2.51205	6.27346	2482.72	0	0	DOWN	lectin, galactoside-binding, soluble, 3 binding protein
ENSMUSG00000034427	Myo15b	-6.01007	3.63295	3792.83	0	0	DOWN	myosin XVB
ENSMUSG00000034738	Nostrin	-8.70331	2.06502	2388.95	0	0	DOWN	nitric oxide synthase trafficker
ENSMUSG00000034918	Cdhr2	-6.47103	1.40836	1603.96	0	0	DOWN	cadherin-related family member 2
ENSMUSG00000034981	Parm1	-2.061	5.92916	1586.24	0	0	DOWN	prostate androgen-regulated mucin-like protein 1
ENSMUSG00000035305	Ror1	-2.4855	3.21229	1562.38	0	0	DOWN	receptor tyrosine kinase-like orphan receptor 1
ENSMUSG00000035852	Misp	-6.15482	1.66376	1832.67	0	0	DOWN	mitotic spindle positioning
ENSMUSG00000036782	Klhl13	-13.5368	5.37367	8968.77	0	0	DOWN	kelch-like 13
ENSMUSG00000036902	Neto2	-1.67643	5.31155	1490.25	0	0	DOWN	neuropilin (NRP) and tolloid (TLL)-like 2
ENSMUSG00000037035	Inhbb	2.92619	3.84144	1920.08	0	0	UP	inhibin beta-B
ENSMUSG00000037157	Il22ra1	-3.44482	3.51033	2450.77	0	0	DOWN	interleukin 22 receptor, alpha 1
ENSMUSG00000037440	Vnn1	-2.57478	3.49711	1492.96	0	0	DOWN	vanin 1
ENSMUSG00000038009	Dnajc22	-1.71822	5.45823	2093.74	0	0	DOWN	DnaJ heat shock protein family (Hsp40) member C22
ENSMUSG00000038210	Hoxa11	2.34428	3.11348	1557.08	0	0	UP	homeobox A11
ENSMUSG00000038217	Tlcd2	-5.04937	2.85871	2452.01	0	0	DOWN	TLC domain containing 2
ENSMUSG00000038296	Galnt18	2.85582	6.98349	4313.17	0	0	UP	polypeptide N-acetylgalactosaminyltransferase 18
ENSMUSG00000038463	Olfml2b	1.77051	6.61409	2073.53	0	0	UP	olfactomedin-like 2B
ENSMUSG00000039114	Nrn1	-6.42116	3.79251	4903.96	0	0	DOWN	neuritin 1
ENSMUSG00000039126	Prune2	4.79732	2.72817	1487.92	0	0	UP	prune homolog 2
ENSMUSG00000039131	Gipc2	-6.24887	1.71263	1622.01	0	0	DOWN	GIPC PDZ domain containing family, member 2
ENSMUSG00000039193	Nlrc4	-6.07793	1.95928	1912.27	0	0	DOWN	NLR family, CARD domain containing 4
ENSMUSG00000039405	Prss23	3.4857	5.17109	5580.33	0	0	UP	protease, serine 23
ENSMUSG00000039410	Prdm16	-11.3896	2.58759	2789.18	0	0	DOWN	PR domain containing 16
ENSMUSG00000039457	Ppl	-2.12725	5.67415	2605.76	0	0	DOWN	periplakin
ENSMUSG00000039745	Htatip2	-3.00899	3.29676	1867.69	0	0	DOWN	HIV-1 Tat interactive protein 2
ENSMUSG00000039982	Dtx4	1.56378	6.33149	2087.57	0	0	UP	deltex 4, E3 ubiquitin ligase
ENSMUSG00000040111	Gramd1b	-2.20813	4.98077	1986.44	0	0	DOWN	GRAM domain containing 1B
ENSMUSG00000040152	Thbs1	2.52042	9.92362	3823.24	0	0	UP	thrombospondin 1
ENSMUSG00000040212	Emp3	-2.17178	4.61994	2395.06	0	0	DOWN	epithelial membrane protein 3
ENSMUSG00000040447	Spns2	-1.47495	6.257	1515.65	0	0	DOWN	spinster homolog 2
ENSMUSG00000040584	Abcb1a	-3.03769	3.88712	2332.69	0	0	DOWN	ATP-binding cassette, sub-family B (MDR/TAP), member 1A
ENSMUSG00000040616	Tmem51	-5.2146	2.7804	2668.21	0	0	DOWN	transmembrane protein 51
ENSMUSG00000040703	Cyp2s1	-2.53897	4.03991	2144.67	0	0	DOWN	cytochrome P450, family 2, subfamily s, polypeptide 1
ENSMUSG00000041012	Cmtm8	-3.5751	2.79613	2072.27	0	0	DOWN	CKLF-like MARVEL transmembrane domain containing 8
ENSMUSG00000041548	Hspb8	-7.95498	2.66403	3514.89	0	0	DOWN	heat shock protein 8
ENSMUSG00000041757	Plekha6	-2.21041	5.20323	3288.09	0	0	DOWN	pleckstrin homology domain containing, family A member 6
ENSMUSG00000041912	Tdrkh	-3.31079	3.53894	2304.84	0	0	DOWN	tudor and KH domain containing protein
ENSMUSG00000042216	Sgsm1	-4.56047	2.27217	1882.43	0	0	DOWN	small G protein signaling modulator 1
ENSMUSG00000042284	Itga1	-3.76037	4.71996	2772.59	0	0	DOWN	integrin alpha 1
ENSMUSG00000042757	Tmem108	-8.10391	1.6478	1694.94	0	0	DOWN	transmembrane protein 108
ENSMUSG00000043342	Hoxd9	3.18685	2.65326	1545.45	0	0	UP	homeobox D9
ENSMUSG00000043501	Lgals2	-5.3008	6.22884	11098.3	0	0	DOWN	lectin, galactose-binding, soluble 2
ENSMUSG00000043924	Ncmap	-4.22998	2.65722	1987.53	0	0	DOWN	noncompact myelin associated protein
ENSMUSG00000044393	Dsg2	-2.51829	5.69557	3692.13	0	0	DOWN	desmoglein 2
ENSMUSG00000045573	Penk	5.8166	3.45099	1855.49	0	0	UP	preproenkephalin
ENSMUSG00000046186	Cd109	1.2942	6.36304	1497.62	0	0	UP	CD109 antigen
ENSMUSG00000046402	Rbp1	-7.43489	1.52742	1636.24	0	0	DOWN	retinol binding protein 1, cellular
ENSMUSG00000046532	Ar	3.24133	3.218	2312.64	0	0	UP	androgen receptor
ENSMUSG00000047261	Gap43	3.28102	3.04474	1492.26	0	0	UP	growth associated protein 43
ENSMUSG00000048332	Lhfp	1.59183	5.92304	1568.78	0	0	UP	lipoma HMGIC fusion partner
ENSMUSG00000048388	Fam171b	2.48606	4.34051	2511.04	0	0	UP	family with sequence similarity 171, member B
ENSMUSG00000048763	Hoxb3	2.51367	3.29454	1607.24	0	0	UP	homeobox B3
ENSMUSG00000049001	Ndnf	2.39022	5.18445	2874.79	0	0	UP	neuron-derived neurotrophic factor
ENSMUSG00000049436	Upk1b	-3.68908	1.9932	1496.81	0	0	DOWN	uroplakin 1B
ENSMUSG00000049493	Pls1	-2.43849	4.97385	2387.12	0	0	DOWN	plastin 1 (I-isoform)
ENSMUSG00000049804	Armcx4	1.56576	5.26823	1597.1	0	0	UP	armadillo repeat containing, X-linked 4
ENSMUSG00000051124	Gimap9	-5.57654	1.56414	1561.4	0	0	DOWN	GTPase, IMAP family member 9
ENSMUSG00000051375	Pcdh1	-2.45437	5.60664	1595.11	0	0	DOWN	protocadherin 1
ENSMUSG00000051483	Cbr1	-3.63802	3.0071	2000.16	0	0	DOWN	carbonyl reductase 1
ENSMUSG00000053702	Nebl	-3.78022	2.59112	2020.43	0	0	DOWN	nebulette
ENSMUSG00000053964	Lgals4	-4.35581	4.27008	4686.32	0	0	DOWN	lectin, galactose binding, soluble 4
ENSMUSG00000054200	Ffar4	-3.81666	3.347	2607.33	0	0	DOWN	free fatty acid receptor 4
ENSMUSG00000054889	Dsp	-2.14271	6.30099	2335.24	0	0	DOWN	desmoplakin
ENSMUSG00000055114	Anxa13	-9.40818	5.83143	11632.3	0	0	DOWN	annexin A13
ENSMUSG00000056025	Clca3a1	1.90223	5.68787	1713.11	0	0	UP	chloride channel accessory 3A1
ENSMUSG00000056648	Hoxb8	2.98794	3.90717	2455.84	0	0	UP	homeobox B8
ENSMUSG00000056673	Kdm5d	-13.9593	3.90799	5334.46	0	0	DOWN	lysine (K)-specific demethylase 5D
ENSMUSG00000058254	Tspan7	1.47325	6.65937	1902.95	0	0	UP	tetraspanin 7
ENSMUSG00000059336	Slc14a1	-5.48217	2.32191	2170.34	0	0	DOWN	solute carrier family 14 (urea transporter), member 1
ENSMUSG00000060600	Eno3	1.28384	6.86356	1641.34	0	0	UP	enolase 3, beta muscle
ENSMUSG00000063354	Slc39a4	-3.89079	4.96221	4963.67	0	0	DOWN	solute carrier family 39 (zinc transporter), member 4
ENSMUSG00000064373	Selenop	-5.2198	7.86563	2489.63	0	0	DOWN	selenoprotein P
ENSMUSG00000066026	Dhrs3	2.74643	4.48945	1897.48	0	0	UP	dehydrogenase/reductase (SDR family) member 3
ENSMUSG00000068457	Uty	-13.6448	3.59472	4151.09	0	0	DOWN	ubiquitously transcribed tetratricopeptide repeat containing, Y-linked
ENSMUSG00000069045	Ddx3y	-14.6269	4.57178	6980.19	0	0	DOWN	DEAD box helicase 3, Y-linked
ENSMUSG00000069049	Eif2s3y	-14.4244	4.37005	6135.19	0	0	DOWN	eukaryotic translation initiation factor 2, subunit 3, structural gene Y-linked
ENSMUSG00000070780	Rbm47	-2.78619	4.47205	2377.26	0	0	DOWN	RNA binding motif protein 47
ENSMUSG00000072964	Bhlhb9	-10.5148	2.81652	3236.48	0	0	DOWN	basic helix-loop-helix domain containing, class B9
ENSMUSG00000073599	Ecscr	-3.90316	3.02478	2040.91	0	0	DOWN	endothelial cell surface expressed chemotaxis and apoptosis regulator
ENSMUSG00000082361	Btc	-2.3307	3.97932	1483.56	0	0	DOWN	betacellulin, epidermal growth factor family member
ENSMUSG00000090124	Ugt1a7c	-3.18251	3.52567	1706.94	0	0	DOWN	UDP glucuronosyltransferase 1 family, polypeptide A7C
ENSMUSG00000091243	Vgll3	3.37487	4.8765	4138.7	0	0	UP	vestigial like family member 3
ENSMUSG00000092035	Peg10	-7.06262	1.85536	2022.14	0	0	DOWN	paternally expressed 10
ENSMUSG00000107881	Gm44250	-7.31314	3.32402	2683.34	0	0	DOWN	predicted gene, 44250
ENSMUSG00000031015	Swap70	1.33125	5.85845	1480.35	0	0	UP	SWA-70 protein
ENSMUSG00000026204	Ptprn	-1.64331	6.17888	1480.1	0	0	DOWN	protein tyrosine phosphatase, receptor type, N
ENSMUSG00000068196	Col8a1	3.27049	2.25943	1468.56	0	0	UP	collagen, type VIII, alpha 1
ENSMUSG00000027750	Postn	5.81241	2.21973	1468.32	0	0	UP	periostin, osteoblast specific factor
ENSMUSG00000016028	Celsr1	-2.533	3.54816	1458.55	0	0	DOWN	cadherin, EGF LAG seven-pass G-type receptor 1
ENSMUSG00000028217	Cdh17	-3.879	2.05921	1458.16	0	0	DOWN	cadherin 17
ENSMUSG00000026712	Mrc1	-3.32798	2.0398	1449.6	0	0	DOWN	mannose receptor, C type 1
ENSMUSG00000026764	Kif5c	1.80624	4.60799	1445.89	0	0	UP	kinesin family member 5C
ENSMUSG00000029659	Medag	2.64601	4.45427	1440.84	0	0	UP	mesenteric estrogen dependent adipogenesis
ENSMUSG00000031565	Fgfr1	1.44956	6.25896	1423.44	0	0	UP	fibroblast growth factor receptor 1
ENSMUSG00000038721	Hoxb7	2.14466	3.76072	1418.36	0	0	UP	homeobox B7
ENSMUSG00000071042	Rasgrp3	-2.13461	4.00437	1404.79	1.90986e-307	1.35484e-305	DOWN	RAS, guanyl releasing protein 3
ENSMUSG00000034127	Tspan8	-1.54985	7.42619	1404.02	2.81687e-307	1.98892e-305	DOWN	tetraspanin 8
ENSMUSG00000072620	Slfn2	-2.12052	4.79739	1386.14	2.15471e-303	1.51431e-301	DOWN	schlafen 2
ENSMUSG00000090231	Cfb	-5.8604	2.01576	1380.86	3.0292e-302	2.11904e-300	DOWN	complement factor B
ENSMUSG00000027074	Slc43a3	-7.17239	1.02897	1379.8	5.15101e-302	3.58671e-300	DOWN	solute carrier family 43, member 3
ENSMUSG00000032718	Mansc1	-9.09116	1.41249	1375.1	5.40827e-301	3.74857e-299	DOWN	MANSC domain containing 1
ENSMUSG00000047230	Cldn2	-2.36496	8.28204	1369.83	7.55191e-300	5.21047e-298	DOWN	claudin 2
ENSMUSG00000038227	Hoxa9	2.08258	3.91955	1363.65	1.66371e-298	1.14267e-296	UP	homeobox A9
ENSMUSG00000038178	Slc43a2	-1.95694	5.45344	1359.97	1.04984e-297	7.17785e-296	DOWN	solute carrier family 43, member 2
ENSMUSG00000030029	Lrig1	1.11102	6.76031	1356.09	7.32608e-297	4.98636e-295	UP	leucine-rich repeats and immunoglobulin-like domains 1
ENSMUSG00000036098	Myrf	-1.45251	8.85579	1355.34	1.06258e-296	7.19983e-295	DOWN	myelin regulatory factor
ENSMUSG00000031119	Gpc4	-6.63167	1.56527	1353.06	3.33066e-296	2.24671e-294	DOWN	glypican 4
ENSMUSG00000030607	Acan	-2.84307	4.44685	1349.83	1.6809e-295	1.12882e-293	DOWN	aggrecan
ENSMUSG00000043300	B3galnt1	-4.32088	1.82867	1342.81	5.63326e-294	3.76631e-292	DOWN	UDP-GalNAc:betaGlcNAc beta 1,3-galactosaminyltransferase, polypeptide 1
ENSMUSG00000028031	Dkk2	1.80632	5.31979	1340.8	1.53972e-293	1.0249e-291	UP	dickkopf WNT signaling pathway inhibitor 2
ENSMUSG00000020086	Macroh2a2	1.35432	5.03862	1331.99	1.26491e-291	8.3828e-290	UP	macroH2A.2 histone
ENSMUSG00000037031	Tspan15	-1.49696	4.91997	1327.08	1.47168e-290	9.71054e-289	DOWN	tetraspanin 15
ENSMUSG00000002688	Prkd1	1.70483	4.34856	1314.23	9.15809e-288	6.01647e-286	UP	protein kinase D1
ENSMUSG00000027574	Nkain4	-5.59512	1.39037	1313.44	1.35457e-287	8.86039e-286	DOWN	Na+/K+ transporting ATPase interacting 4
ENSMUSG00000039431	Mtmr7	-2.49906	3.00249	1311.33	3.90343e-287	2.54228e-285	DOWN	myotubularin related protein 7
ENSMUSG00000030909	Anks4b	-9.77437	0.99238	1301.25	6.06182e-285	3.93107e-283	DOWN	ankyrin repeat and sterile alpha motif domain containing 4B
ENSMUSG00000050368	Hoxd10	3.59344	2.01516	1287.96	4.67324e-282	3.01764e-280	UP	homeobox D10
ENSMUSG00000047747	Rnf150	5.6344	1.10951	1287.01	7.50282e-282	4.82415e-280	UP	ring finger protein 150
ENSMUSG00000039953	Clstn1	1.21007	7.52407	1276.51	1.44041e-279	9.22229e-278	UP	calsyntenin 1
ENSMUSG00000046727	Cystm1	-1.12499	7.9955	1275.46	2.42969e-279	1.54906e-277	DOWN	cysteine-rich transmembrane module containing 1
ENSMUSG00000019851	Perp	-1.56749	4.91497	1272.36	1.14873e-278	7.29299e-277	DOWN	PERP, TP53 apoptosis effector
ENSMUSG00000028347	Tmeff1	1.98895	5.06278	1272	1.37199e-278	8.67394e-277	UP	transmembrane protein with EGF-like and two follistatin-like domains 1
ENSMUSG00000026175	Vil1	-6.02224	1.69046	1260.02	5.50928e-276	3.46855e-274	DOWN	villin 1
ENSMUSG00000005124	Ccn4	1.44976	7.26569	1259.86	5.9719e-276	3.74421e-274	UP	cellular communication network factor 4
ENSMUSG00000018008	Cyth4	-6.40103	1.14148	1250.6	6.14298e-274	3.83556e-272	DOWN	cytohesin 4
ENSMUSG00000045658	Pid1	-6.85318	1.25659	1250.42	6.71818e-274	4.17744e-272	DOWN	phosphotyrosine interaction domain containing 1
ENSMUSG00000002799	Jag2	-3.42276	4.49912	1249.25	1.20684e-273	7.4735e-272	DOWN	jagged 2
ENSMUSG00000039347	Atp6v0e2	-5.36042	1.1967	1238.5	2.62367e-271	1.61811e-269	DOWN	ATPase, H+ transporting, lysosomal V0 subunit E2
ENSMUSG00000045991	Onecut2	-2.98091	5.67339	1232.66	4.8723e-270	2.9927e-268	DOWN	one cut domain, family member 2
ENSMUSG00000006356	Crip2	-1.70167	4.96796	1229.59	2.26692e-269	1.38677e-267	DOWN	cysteine rich protein 2
ENSMUSG00000030688	Stard10	-1.33319	6.9705	1227.47	6.53898e-269	3.98403e-267	DOWN	START domain containing 10
ENSMUSG00000041923	Nol4	2.62989	2.60666	1223.86	3.97871e-268	2.41439e-266	UP	nucleolar protein 4
ENSMUSG00000019647	Sema6a	-6.37294	0.960146	1220.56	2.07109e-267	1.25177e-265	DOWN	sema domain, transmembrane domain (TM), and cytoplasmic domain, (semaphorin) 6A
ENSMUSG00000025582	Nptx1	-2.03503	3.56246	1219.71	3.17962e-267	1.91411e-265	DOWN	neuronal pentraxin 1
ENSMUSG00000040543	Pitpnm3	-3.43946	2.25614	1214.64	4.02162e-266	2.41138e-264	DOWN	PITPNM family member 3
ENSMUSG00000058589	Anks1b	-2.83214	2.20709	1212.85	9.83049e-266	5.8711e-264	DOWN	ankyrin repeat and sterile alpha motif domain containing 1B
ENSMUSG00000038781	Stap2	-2.68551	2.59775	1211.9	1.58436e-265	9.42509e-264	DOWN	signal transducing adaptor family member 2
ENSMUSG00000014599	Csf1	1.4916	6.85658	1210.34	3.4452e-265	2.04145e-263	UP	colony stimulating factor 1 (macrophage)
ENSMUSG00000029778	Adcyap1r1	1.92252	3.696	1209.14	6.2797e-265	3.70649e-263	UP	adenylate cyclase activating polypeptide 1 receptor 1
ENSMUSG00000024039	Cbs	-2.84467	3.78135	1207.04	1.80429e-264	1.06081e-262	DOWN	cystathionine beta-synthase
ENSMUSG00000027188	Pamr1	-6.50325	2.05118	1200.6	4.52833e-263	2.65206e-261	DOWN	peptidase domain containing associated with muscle regeneration 1
ENSMUSG00000002265	Peg3	-1.10318	7.96909	1200.41	4.95685e-263	2.89181e-261	DOWN	paternally expressed 3
ENSMUSG00000053279	Aldh1a1	3.11075	4.6769	1196.52	3.48257e-262	2.02391e-260	UP	aldehyde dehydrogenase family 1, subfamily A1
ENSMUSG00000021057	Akap5	1.36482	5.40441	1182.51	3.85047e-259	2.22914e-257	UP	A kinase (PRKA) anchor protein 5
ENSMUSG00000024032	Tff1	-7.30867	1.40083	1175.94	1.0334e-257	5.9598e-256	DOWN	trefoil factor 1
ENSMUSG00000045007	Tubg2	-9.61838	0.839151	1172.36	6.18488e-257	3.55337e-255	DOWN	tubulin, gamma 2
ENSMUSG00000022514	Il1rap	1.74769	3.83332	1168.1	5.2157e-256	2.9852e-254	UP	interleukin 1 receptor accessory protein
ENSMUSG00000037892	Pcdh18	1.7661	4.47257	1159.43	4.00347e-254	2.28273e-252	UP	protocadherin 18
ENSMUSG00000024827	Gldc	-2.22405	3.13412	1158.92	5.17911e-254	2.94197e-252	DOWN	glycine decarboxylase
ENSMUSG00000022351	Sqle	-1.06358	7.26391	1143.79	1.00563e-250	5.69101e-249	DOWN	squalene epoxidase
ENSMUSG00000028497	Hacd4	-3.4077	2.56566	1142.65	1.77694e-250	1.00185e-248	DOWN	3-hydroxyacyl-CoA dehydratase 4
ENSMUSG00000034813	Grip1	-5.09673	1.30608	1135.8	5.46669e-249	3.0707e-247	DOWN	glutamate receptor interacting protein 1
ENSMUSG00000061411	Nol4l	-1.29568	5.68431	1127.42	3.62517e-247	2.02875e-245	DOWN	nucleolar protein 4-like
ENSMUSG00000031775	Pllp	-2.51667	2.4807	1126.86	4.78833e-247	2.6698e-245	DOWN	plasma membrane proteolipid
ENSMUSG00000034159	Mab21l4	-5.82195	1.113	1120.2	1.34133e-245	7.45129e-244	DOWN	mab-21-like 4
ENSMUSG00000020839	Tmigd1	-6.87561	0.740783	1118.08	3.88335e-245	2.14936e-243	DOWN	transmembrane and immunoglobulin domain containing 1
ENSMUSG00000001661	Hoxc6	2.36161	2.59913	1114.86	1.95017e-244	1.07544e-242	UP	homeobox C6
ENSMUSG00000061048	Cdh3	1.32157	5.382	1113.19	4.49809e-244	2.47149e-242	UP	cadherin 3
ENSMUSG00000028970	Abcb1b	-1.07089	6.159	1111.91	8.50932e-244	4.65855e-242	DOWN	ATP-binding cassette, sub-family B (MDR/TAP), member 1B
ENSMUSG00000033585	Ndn	1.59961	4.50886	1110.94	1.38264e-243	7.54214e-242	UP	necdin, MAGE family member
ENSMUSG00000042377	Fam83g	-4.12068	1.79063	1105.83	1.78195e-242	9.68532e-241	DOWN	family with sequence similarity 83, member G
ENSMUSG00000039385	Cdh6	-1.65435	6.96899	1105.23	2.40672e-242	1.30343e-240	DOWN	cadherin 6
ENSMUSG00000002985	Apoe	-3.49093	1.93049	1104.63	3.25325e-242	1.75559e-240	DOWN	apolipoprotein E
ENSMUSG00000032511	Scn5a	1.24462	6.90752	1104.34	3.76284e-242	2.02336e-240	UP	sodium channel, voltage-gated, type V, alpha
ENSMUSG00000025544	Tm9sf2	-1.01207	7.19835	1102.13	1.13617e-241	6.08775e-240	DOWN	transmembrane 9 superfamily member 2
ENSMUSG00000071369	Map3k5	-1.85075	4.51518	1101.54	1.52864e-241	8.16176e-240	DOWN	mitogen-activated protein kinase kinase kinase 5
ENSMUSG00000036533	Cdc42ep3	2.72611	2.68429	1097.05	1.44215e-240	7.67284e-239	UP	CDC42 effector protein (Rho GTPase binding) 3
ENSMUSG00000053253	Ndfip2	-1.33292	5.77373	1094.62	4.86649e-240	2.58009e-238	DOWN	Nedd4 family interacting protein 2
ENSMUSG00000041351	Rap1gap	-1.41578	5.01767	1093.81	7.29809e-240	3.85574e-238	DOWN	Rap1 GTPase-activating protein
ENSMUSG00000070643	Sox13	-3.26641	2.1465	1093.6	8.1339e-240	4.28234e-238	DOWN	SRY (sex determining region Y)-box 13
ENSMUSG00000044788	Fads6	-4.3634	1.45478	1091.01	2.96571e-239	1.55597e-237	DOWN	fatty acid desaturase domain family, member 6
ENSMUSG00000075707	Dio3	-3.91303	1.73207	1088.27	1.17266e-238	6.13112e-237	DOWN	deiodinase, iodothyronine type III
ENSMUSG00000027610	Gss	-1.3375	5.02384	1086.96	2.25204e-238	1.17339e-236	DOWN	glutathione synthetase
ENSMUSG00000027375	Mal	-6.89095	0.994741	1084.75	6.82674e-238	3.54474e-236	DOWN	myelin and lymphocyte protein, T cell differentiation protein
ENSMUSG00000057315	Arhgap24	1.94032	3.9843	1083.95	1.01505e-237	5.25256e-236	UP	Rho GTPase activating protein 24
ENSMUSG00000029322	Plac8	-3.25994	3.61247	1082.56	2.03744e-237	1.05071e-235	DOWN	placenta-specific 8
ENSMUSG00000040189	Odad1	-6.88786	0.611587	1074.72	1.02988e-235	5.29303e-234	DOWN	outer dynein arm docking complex subunit 1
ENSMUSG00000031647	Mfap3l	1.89889	3.33976	1072.81	2.67837e-235	1.37187e-233	UP	microfibrillar-associated protein 3-like
ENSMUSG00000062397	Zfp706	-0.99828	7.56501	1070.24	9.69531e-235	4.94919e-233	DOWN	zinc finger protein 706
ENSMUSG00000021822	Plau	1.14609	5.59329	1070.16	1.00978e-234	5.13731e-233	UP	plasminogen activator, urokinase
ENSMUSG00000007783	Cpt1c	-4.544	1.46168	1067.07	4.73211e-234	2.3994e-232	DOWN	carnitine palmitoyltransferase 1c
ENSMUSG00000002992	Apoc2	-8.57753	0.465714	1061.77	6.72288e-233	3.39741e-231	DOWN	apolipoprotein C-II
ENSMUSG00000004791	Pgf	-2.21425	2.71279	1061.47	7.81059e-233	3.93393e-231	DOWN	placental growth factor
ENSMUSG00000037999	Arap2	-2.38325	4.00906	1060	1.63455e-232	8.20535e-231	DOWN	ArfGAP with RhoGAP domain, ankyrin repeat and PH domain 2
ENSMUSG00000036553	Sh3tc1	-2.65753	3.24181	1056.79	8.11813e-232	4.06175e-230	DOWN	SH3 domain and tetratricopeptide repeats 1
ENSMUSG00000026080	Chst10	2.23219	2.42593	1056.15	1.12327e-231	5.60152e-230	UP	carbohydrate sulfotransferase 10
ENSMUSG00000037902	Sirpa	1.1615	5.73795	1054.98	2.00899e-231	9.98547e-230	UP	signal-regulatory protein alpha
ENSMUSG00000030246	Ldhb	2.43326	2.80451	1054.93	2.06061e-231	1.02085e-229	UP	lactate dehydrogenase B
ENSMUSG00000035441	Myo1d	-1.28506	5.78039	1052.88	5.77239e-231	2.85035e-229	DOWN	myosin ID
ENSMUSG00000022894	Adamts5	2.61469	2.36667	1051.53	1.13166e-230	5.56981e-229	UP	a disintegrin-like and metallopeptidase (reprolysin type) with thrombospondin type 1 motif, 5 (aggre
ENSMUSG00000028226	Mmp16	2.0087	3.77452	1049.98	2.45698e-230	1.20536e-228	UP	matrix metallopeptidase 16
ENSMUSG00000034687	Fras1	2.53705	2.69297	1044.99	2.98893e-229	1.46158e-227	UP	Fraser extracellular matrix complex subunit 1
ENSMUSG00000027102	Hoxd8	1.91727	3.57658	1043.13	7.57761e-229	3.69347e-227	UP	homeobox D8
ENSMUSG00000022836	Mylk	-2.11405	3.6347	1041.31	1.88626e-228	9.16443e-227	DOWN	myosin, light polypeptide kinase
ENSMUSG00000026980	Ly75	1.00348	6.95973	1039.78	4.0542e-228	1.96343e-226	UP	lymphocyte antigen 75
ENSMUSG00000055980	Irs1	1.47729	5.08799	1039.38	4.95506e-228	2.39205e-226	UP	insulin receptor substrate 1
ENSMUSG00000020889	Nr1d1	-1.91963	3.59411	1038.99	6.01526e-228	2.89461e-226	DOWN	nuclear receptor subfamily 1, group D, member 1
ENSMUSG00000043969	Emx2	3.21193	1.77978	1038.63	7.21281e-228	3.45986e-226	UP	empty spiracles homeobox 2
ENSMUSG00000030494	Rhpn2	-1.56286	5.03409	1037.6	1.20589e-227	5.76615e-226	DOWN	rhophilin, Rho GTPase binding protein 2
ENSMUSG00000025932	Eya1	2.45475	2.57748	1031.97	2.02236e-226	9.63972e-225	UP	EYA transcriptional coactivator and phosphatase 1
ENSMUSG00000038764	Ptpn3	-2.36894	3.74923	1029.12	8.40077e-226	3.99169e-224	DOWN	protein tyrosine phosphatase, non-receptor type 3
ENSMUSG00000055421	Pcdh9	1.70893	3.8433	1025.88	4.2533e-225	2.01465e-223	UP	protocadherin 9
ENSMUSG00000005320	Fgfr4	-6.25651	0.997157	1021.96	3.03292e-224	1.43211e-222	DOWN	fibroblast growth factor receptor 4
ENSMUSG00000032359	Ctsh	-1.73933	5.18388	1021.24	4.34735e-224	2.04637e-222	DOWN	cathepsin H
ENSMUSG00000027070	Lrp2	3.8602	3.87516	1021.2	4.4387e-224	2.08288e-222	UP	low density lipoprotein receptor-related protein 2
ENSMUSG00000033350	Chst2	2.0982	3.3884	1014.85	1.06542e-222	4.98404e-221	UP	carbohydrate sulfotransferase 2
ENSMUSG00000054252	Fgfr3	-2.91473	2.69112	1013.49	2.10353e-222	9.81e-221	DOWN	fibroblast growth factor receptor 3
ENSMUSG00000005583	Mef2c	3.92954	1.8677	1012.71	3.10614e-222	1.44412e-220	UP	myocyte enhancer factor 2C
ENSMUSG00000054619	Mettl7a1	-1.36341	4.68484	1003.04	3.92356e-220	1.81856e-218	DOWN	methyltransferase like 7A1
ENSMUSG00000021097	Clmn	-1.36723	6.59327	1002.77	4.48865e-220	2.07411e-218	DOWN	calmin
ENSMUSG00000019960	Dusp6	-1.34201	5.9014	1001.92	6.8614e-220	3.16085e-218	DOWN	dual specificity phosphatase 6
ENSMUSG00000001657	Hoxc8	3.46554	1.24497	1001.43	8.77413e-220	4.0297e-218	UP	homeobox C8
ENSMUSG00000035095	Fam167a	-3.62133	1.55769	1000.36	1.49938e-219	6.86533e-218	DOWN	family with sequence similarity 167, member A
ENSMUSG00000036136	Fam110c	-1.47342	4.28367	995.635	1.59615e-218	7.28633e-217	DOWN	family with sequence similarity 110, member C
ENSMUSG00000027199	Gatm	-1.77916	3.17557	993.812	3.97498e-218	1.80909e-216	DOWN	glycine amidinotransferase (L-arginine:glycine amidinotransferase)
ENSMUSG00000059810	Rgs3	1.91289	3.01839	993.618	4.37985e-218	1.98737e-216	UP	regulator of G-protein signaling 3
ENSMUSG00000037254	Itih2	-2.90384	4.00144	990.816	1.78045e-217	8.05465e-216	DOWN	inter-alpha trypsin inhibitor, heavy chain 2
ENSMUSG00000041237	Pklr	-3.76009	2.19873	987.702	8.45982e-217	3.81576e-215	DOWN	pyruvate kinase liver and red blood cell
ENSMUSG00000070407	Hs3st3b1	3.39557	2.23298	984.582	4.03268e-216	1.81351e-214	UP	heparan sulfate (glucosamine) 3-O-sulfotransferase 3B1
ENSMUSG00000045667	Smtnl2	-3.01824	2.23105	981.358	2.02445e-215	9.07698e-214	DOWN	smoothelin-like 2
ENSMUSG00000020607	Lratd1	-2.03471	3.87862	978.127	1.0205e-214	4.56208e-213	DOWN	LRAT domain containing 1
ENSMUSG00000030220	Arhgdib	4.37902	1.09284	977.86	1.16613e-214	5.19769e-213	UP	Rho, GDP dissociation inhibitor (GDI) beta
ENSMUSG00000097789	Gm2115	1.97066	3.52687	977.032	1.76503e-214	7.84402e-213	UP	predicted gene 2115
ENSMUSG00000096035	Odaph	-4.3044	1.11139	972.812	1.45874e-213	6.4638e-212	DOWN	odontogenesis associated phosphoprotein
ENSMUSG00000022790	Igsf11	-1.5126	4.00784	972.504	1.70244e-213	7.52159e-212	DOWN	immunoglobulin superfamily, member 11
ENSMUSG00000031523	Dlc1	1.73808	4.42244	968.595	1.20424e-212	5.30498e-211	UP	deleted in liver cancer 1
ENSMUSG00000017897	Eya2	-2.54864	2.33114	968.445	1.29823e-212	5.7024e-211	DOWN	EYA transcriptional coactivator and phosphatase 2
ENSMUSG00000023367	Tmem176a	-1.4468	6.26906	965.569	5.47639e-212	2.3985e-210	DOWN	transmembrane protein 176A
ENSMUSG00000021765	Fst	2.2859	2.76728	964.89	7.69243e-212	3.35932e-210	UP	follistatin
ENSMUSG00000026672	Optn	-1.0846	5.18084	963.573	1.48674e-211	6.47397e-210	DOWN	optineurin
ENSMUSG00000070476	Fam217b	2.16985	2.88773	957.696	2.81775e-210	1.22345e-208	UP	family with sequence similarity 217, member B
ENSMUSG00000004633	Chn2	-1.64678	4.1434	957.68	2.8404e-210	1.22975e-208	DOWN	chimerin 2
ENSMUSG00000055675	Kbtbd11	-2.45081	2.83959	956.34	5.55295e-210	2.39729e-208	DOWN	kelch repeat and BTB (POZ) domain containing 11
ENSMUSG00000030499	Kctd15	-3.87048	2.01296	954.639	1.30103e-209	5.60074e-208	DOWN	potassium channel tetramerisation domain containing 15
ENSMUSG00000029370	Rassf6	-2.82289	2.06707	954.463	1.42136e-209	6.10136e-208	DOWN	Ras association (RalGDS/AF-6) domain family member 6
ENSMUSG00000025161	Slc16a3	-1.57232	5.26458	949.768	1.49016e-208	6.37857e-207	DOWN	solute carrier family 16 (monocarboxylic acid transporters), member 3
ENSMUSG00000028464	Tpm2	-2.59953	2.63801	947.989	3.63063e-208	1.54968e-206	DOWN	tropomyosin 2, beta
ENSMUSG00000029032	Arhgef16	-2.0414	3.97673	947.96	3.68226e-208	1.56729e-206	DOWN	Rho guanine nucleotide exchange factor (GEF) 16
ENSMUSG00000035615	Frmpd1	-1.68804	3.93145	947.393	4.89091e-208	2.07589e-206	DOWN	FERM and PDZ domain containing 1
ENSMUSG00000055538	Zcchc24	2.37803	4.40814	945.891	1.03725e-207	4.39015e-206	UP	zinc finger, CCHC domain containing 24
ENSMUSG00000026479	Lamc2	-1.12227	5.14736	944.623	1.95664e-207	8.25835e-206	DOWN	laminin, gamma 2
ENSMUSG00000030409	Dmpk	2.02638	3.26261	941.58	8.97485e-207	3.77744e-205	UP	dystrophia myotonica-protein kinase
ENSMUSG00000042784	Muc1	-2.08123	2.92178	938.811	3.58908e-206	1.50642e-204	DOWN	mucin 1, transmembrane
ENSMUSG00000056124	B4galt6	-1.21932	6.64832	938.144	5.01256e-206	2.09806e-204	DOWN	UDP-Gal:betaGlcNAc beta 1,4-galactosyltransferase, polypeptide 6
ENSMUSG00000074227	Spint2	-1.1359	5.69555	936.267	1.28203e-205	5.35123e-204	DOWN	serine protease inhibitor, Kunitz type 2
ENSMUSG00000037405	Icam1	-1.90061	2.90812	934.443	3.19506e-205	1.32995e-203	DOWN	intercellular adhesion molecule 1
ENSMUSG00000030748	Il4ra	-0.971347	6.44267	928.634	5.85249e-204	2.42943e-202	DOWN	interleukin 4 receptor, alpha
ENSMUSG00000027276	Jag1	-0.95655	6.48582	928.537	6.14336e-204	2.54318e-202	DOWN	jagged 1
ENSMUSG00000004872	Pax3	1.74518	3.56317	928.302	6.90849e-204	2.85211e-202	UP	paired box 3
ENSMUSG00000113581	Dio3os	-4.3166	1.70948	928.038	7.8857e-204	3.24667e-202	DOWN	deiodinase, iodothyronine type III, opposite strand
ENSMUSG00000015134	Aldh1a3	-2.77971	2.57711	922.837	1.06495e-202	4.37265e-201	DOWN	aldehyde dehydrogenase family 1, subfamily A3
ENSMUSG00000039349	C130074G19Rik	-1.38659	5.59334	921.407	2.17924e-202	8.92365e-201	DOWN	RIKEN cDNA C130074G19 gene
ENSMUSG00000028358	Zfp618	-1.6895	4.1334	920.558	3.33242e-202	1.36089e-200	DOWN	zinc finger protein 618
ENSMUSG00000117310	Ptp4a1	-0.956155	8.08383	917.357	1.65422e-201	6.73729e-200	DOWN	protein tyrosine phosphatase 4a1
ENSMUSG00000036111	Lmo1	-5.2989	0.706634	915.726	3.74279e-201	1.52026e-199	DOWN	LIM domain only 1
ENSMUSG00000038402	Foxf2	-1.47565	4.29617	914.93	5.57501e-201	2.2584e-199	DOWN	forkhead box F2
ENSMUSG00000028381	Ugcg	1.00276	8.09681	912.069	2.33402e-200	9.42967e-199	UP	UDP-glucose ceramide glucosyltransferase
ENSMUSG00000029086	Prom1	-4.00404	2.96767	912.042	2.36646e-200	9.53525e-199	DOWN	prominin 1
ENSMUSG00000025105	Bnc1	-3.45974	1.5248	911.873	2.57491e-200	1.03476e-198	DOWN	basonuclin 1
ENSMUSG00000027831	Veph1	-3.47036	1.31924	911.577	2.9863e-200	1.19689e-198	DOWN	ventricular zone expressed PH domain-containing 1
ENSMUSG00000008206	Cers4	1.53543	4.19294	909.987	6.61963e-200	2.6461e-198	UP	ceramide synthase 4
ENSMUSG00000032060	Cryab	-1.1027	5.4396	907.896	1.88501e-199	7.51519e-198	DOWN	crystallin, alpha B
ENSMUSG00000054453	Sytl5	-4.10622	2.76436	906.381	4.0238e-199	1.59999e-197	DOWN	synaptotagmin-like 5
ENSMUSG00000090523	Gypc	2.18615	2.63406	905.178	7.34788e-199	2.91408e-197	UP	glycophorin C
ENSMUSG00000023886	Smoc2	-2.82924	3.36102	904.41	1.07911e-198	4.26843e-197	DOWN	SPARC related modular calcium binding 2
ENSMUSG00000022139	Mbnl2	-0.988534	7.20163	904.347	1.11379e-198	4.39408e-197	DOWN	muscleblind like splicing factor 2
ENSMUSG00000053886	Sh2d4a	-1.8204	3.70255	903.457	1.73933e-198	6.84407e-197	DOWN	SH2 domain containing 4A
ENSMUSG00000031635	Anxa10	-4.36404	1.29763	898.72	1.86212e-197	7.30821e-196	DOWN	annexin A10
ENSMUSG00000024743	Syt7	-2.46233	2.51718	897.622	3.22738e-197	1.26336e-195	DOWN	synaptotagmin VII
ENSMUSG00000038456	Dennd2a	1.6354	5.37642	896.421	5.88602e-197	2.29813e-195	UP	DENN/MADD domain containing 2A
ENSMUSG00000040035	Disp2	-4.72963	1.30743	895.922	7.55739e-197	2.9431e-195	DOWN	dispatched RND tramsporter family member 2
ENSMUSG00000026414	Tnnt2	0.869276	7.43779	894.028	1.95004e-196	7.57457e-195	UP	troponin T2, cardiac
ENSMUSG00000063410	Stk24	-0.928584	6.6906	893.892	2.08736e-196	8.08718e-195	DOWN	serine/threonine kinase 24
ENSMUSG00000025650	Col7a1	1.65222	7.20762	893.844	2.13877e-196	8.26518e-195	UP	collagen, type VII, alpha 1
ENSMUSG00000033308	Dpyd	6.19691	0.697312	891.281	7.71159e-196	2.9725e-194	UP	dihydropyrimidine dehydrogenase
ENSMUSG00000031990	Jam3	1.84511	3.37947	891.226	7.92671e-196	3.04765e-194	UP	junction adhesion molecule 3
ENSMUSG00000031066	Usp11	-1.92024	3.99076	889.67	1.72801e-195	6.62697e-194	DOWN	ubiquitin specific peptidase 11
ENSMUSG00000023043	Krt18	-1.07537	10.3718	888.389	3.27997e-195	1.25469e-193	DOWN	keratin 18
ENSMUSG00000038168	P3h2	1.5265	4.52523	887.569	4.94483e-195	1.88678e-193	UP	prolyl 3-hydroxylase 2
ENSMUSG00000058743	Kcnj14	3.07265	2.25047	886.687	7.69169e-195	2.92749e-193	UP	potassium inwardly-rectifying channel, subfamily J, member 14
ENSMUSG00000040289	Hey1	-3.70094	1.42465	886.173	9.94417e-195	3.77529e-193	DOWN	hairy/enhancer-of-split related with YRPW motif 1
ENSMUSG00000040254	Sema3d	3.68192	4.07193	880.983	1.33671e-193	5.06209e-192	UP	sema domain, immunoglobulin domain (Ig), short basic domain, secreted, (semaphorin) 3D
ENSMUSG00000032841	Prr5l	2.4881	2.92428	879.699	2.54135e-193	9.59996e-192	UP	proline rich 5 like
ENSMUSG00000036158	Prickle1	1.34109	5.39284	878.712	4.16464e-193	1.56927e-191	UP	prickle planar cell polarity protein 1
ENSMUSG00000024140	Epas1	-3.98293	1.17425	878.589	4.43079e-193	1.6654e-191	DOWN	endothelial PAS domain protein 1
ENSMUSG00000030616	Sytl2	-0.931989	6.8411	876.969	9.96819e-193	3.73745e-191	DOWN	synaptotagmin-like 2
ENSMUSG00000000385	Tmprss2	-2.62938	1.91947	873.751	4.98957e-192	1.86615e-190	DOWN	transmembrane protease, serine 2
ENSMUSG00000024304	Cdh2	0.952584	8.63542	872.21	1.07928e-191	4.02664e-190	UP	cadherin 2
ENSMUSG00000000957	Mmp14	1.06251	8.80704	869.985	3.28683e-191	1.22325e-189	UP	matrix metallopeptidase 14 (membrane-inserted)
ENSMUSG00000034320	Slc26a2	-1.08892	6.00233	865.502	3.1007e-190	1.15114e-188	DOWN	solute carrier family 26 (sulfate transporter), member 2
ENSMUSG00000022750	Klhl22	0.893901	6.88449	864.836	4.32758e-190	1.60269e-188	UP	kelch-like 22
ENSMUSG00000040570	Rundc3b	-2.26084	2.89128	864.735	4.55217e-190	1.68174e-188	DOWN	RUN domain containing 3B
ENSMUSG00000034171	Faah	-3.39134	1.9848	862.895	1.14351e-189	4.21426e-188	DOWN	fatty acid amide hydrolase
ENSMUSG00000032363	Adamts7	1.50451	4.34987	860.009	4.84746e-189	1.78212e-187	UP	a disintegrin-like and metallopeptidase (reprolysin type) with thrombospondin type 1 motif, 7
ENSMUSG00000041696	Rasl12	-3.80212	0.840081	859.594	5.96771e-189	2.18864e-187	DOWN	RAS-like, family 12
ENSMUSG00000032348	Gsta4	-2.23272	3.57085	856.518	2.78273e-188	1.01809e-186	DOWN	glutathione S-transferase, alpha 4
ENSMUSG00000050627	Gpd1l	-1.5141	4.47526	850.898	4.63801e-187	1.69276e-185	DOWN	glycerol-3-phosphate dehydrogenase 1-like
ENSMUSG00000056380	Gpr50	-5.7121	0.543134	850.173	6.66859e-187	2.42801e-185	DOWN	G-protein-coupled receptor 50
ENSMUSG00000039601	Rcan2	2.20347	2.95412	849.757	8.21187e-187	2.98273e-185	UP	regulator of calcineurin 2
ENSMUSG00000038916	Soga3	-1.64451	3.30485	849.496	9.3561e-187	3.39018e-185	DOWN	SOGA family member 3
ENSMUSG00000028780	Sema3c	1.07945	9.12737	848.955	1.22681e-186	4.4347e-185	UP	sema domain, immunoglobulin domain (Ig), short basic domain, secreted, (semaphorin) 3C
ENSMUSG00000056679	Gpr173	3.22975	1.51756	847.472	2.57731e-186	9.29431e-185	UP	G-protein coupled receptor 173
ENSMUSG00000049604	Hoxb13	4.18526	1.15298	846.99	3.28084e-186	1.18032e-184	UP	homeobox B13
ENSMUSG00000025321	Itgb8	2.80692	2.70668	845.162	8.18989e-186	2.93941e-184	UP	integrin beta 8
ENSMUSG00000000690	Hoxb6	2.25444	3.11989	838.994	1.79611e-184	6.4311e-183	UP	homeobox B6
ENSMUSG00000051043	Gprc5c	-3.65679	1.71277	837.996	2.96055e-184	1.05754e-182	DOWN	G protein-coupled receptor, family C, group 5, member C
ENSMUSG00000092060	Bend4	-1.9728	2.75327	837.401	3.9869e-184	1.4208e-182	DOWN	BEN domain containing 4
ENSMUSG00000024663	Rab3il1	2.37235	2.08005	836.519	6.2006e-184	2.2045e-182	UP	RAB3A interacting protein (rabin3)-like 1
ENSMUSG00000038370	Pcp4l1	-4.74328	0.818694	831.582	7.34063e-183	2.60368e-181	DOWN	Purkinje cell protein 4-like 1
ENSMUSG00000038119	Cdon	1.26156	6.16527	828.918	2.78517e-182	9.85572e-181	UP	cell adhesion molecule-related/down-regulated by oncogenes
ENSMUSG00000031112	Stk26	-5.68373	0.712082	827.163	6.70729e-182	2.36793e-180	DOWN	serine/threonine kinase 26
ENSMUSG00000028019	Pdgfc	1.05292	6.72954	824.066	3.16105e-181	1.11337e-179	UP	platelet-derived growth factor, C polypeptide
ENSMUSG00000020123	Avpr1a	4.75295	0.340264	823.383	4.44802e-181	1.56301e-179	UP	arginine vasopressin receptor 1A
ENSMUSG00000028337	Coro2a	-1.6932	3.48525	820.913	1.53172e-180	5.36991e-179	DOWN	coronin, actin binding protein 2A
ENSMUSG00000041649	Klf8	2.48215	1.8372	817.732	7.53148e-180	2.63427e-178	UP	Kruppel-like factor 8
ENSMUSG00000036611	Eepd1	-1.97442	3.178	817.104	1.03114e-179	3.59828e-178	DOWN	endonuclease/exonuclease/phosphatase family domain containing 1
ENSMUSG00000050640	Tmem150c	-5.43378	0.787477	814.343	4.10877e-179	1.43049e-177	DOWN	transmembrane protein 150C
ENSMUSG00000050064	Zfp697	-1.19994	4.9053	811.187	1.99479e-178	6.92904e-177	DOWN	zinc finger protein 697
ENSMUSG00000003411	Rab3b	1.31698	4.78073	811.033	2.15458e-178	7.46691e-177	UP	RAB3B, member RAS oncogene family
ENSMUSG00000025348	Itga7	2.05318	3.5331	808.993	5.98105e-178	2.06805e-176	UP	integrin alpha 7
ENSMUSG00000055850	Rnf181	-0.849325	6.53142	808.986	6.00348e-178	2.07106e-176	DOWN	ring finger protein 181
ENSMUSG00000025810	Nrp1	1.30139	6.45953	806.244	2.36813e-177	8.15089e-176	UP	neuropilin 1
ENSMUSG00000020846	Rflnb	1.41426	4.6428	803.591	8.93873e-177	3.06964e-175	UP	refilin B
ENSMUSG00000028487	Bnc2	2.6179	2.59729	802.248	1.75132e-176	6.00055e-175	UP	basonuclin 2
ENSMUSG00000022114	Spry2	-1.40375	5.52311	798.674	1.04794e-175	3.58243e-174	DOWN	sprouty RTK signaling antagonist 2
ENSMUSG00000042961	Egflam	-6.30013	1.43024	797.324	2.06011e-175	7.0267e-174	DOWN	EGF-like, fibronectin type III and laminin G domains
ENSMUSG00000037386	Rims2	1.5992	3.11822	796.471	3.15812e-175	1.07476e-173	UP	regulating synaptic membrane exocytosis 2
ENSMUSG00000057967	Fgf18	-2.83976	1.64782	795.974	4.04921e-175	1.37491e-173	DOWN	fibroblast growth factor 18
ENSMUSG00000037119	Fam91a1	-0.885841	8.21083	793.202	1.62215e-174	5.49567e-173	DOWN	family with sequence similarity 91, member A1
ENSMUSG00000042312	S100a13	-1.20313	4.79109	792.948	1.8422e-174	6.2272e-173	DOWN	S100 calcium binding protein A13
ENSMUSG00000006567	Atp7b	-2.59203	1.85839	791.648	3.53072e-174	1.19083e-172	DOWN	ATPase, Cu++ transporting, beta polypeptide
ENSMUSG00000031965	Tbx20	3.18112	1.64642	791.595	3.62573e-174	1.22015e-172	UP	T-box 20
ENSMUSG00000031877	Ces2g	-4.33476	0.838415	786.647	4.31805e-173	1.44991e-171	DOWN	carboxylesterase 2G
ENSMUSG00000061353	Cxcl12	1.13056	7.61324	785.656	7.09022e-173	2.37546e-171	UP	chemokine (C-X-C motif) ligand 12
ENSMUSG00000056481	Cd248	2.15046	2.72652	783.28	2.33033e-172	7.79012e-171	UP	CD248 antigen, endosialin
ENSMUSG00000049511	Htr1b	-1.0986	4.84961	783.053	2.61091e-172	8.70879e-171	DOWN	5-hydroxytryptamine (serotonin) receptor 1B
ENSMUSG00000046245	Pilra	-6.96855	0.542787	775.397	1.2058e-170	4.01314e-169	DOWN	paired immunoglobin-like type 2 receptor alpha
ENSMUSG00000028883	Sema3a	1.65153	3.46059	769.576	2.22311e-169	7.38269e-168	UP	sema domain, immunoglobulin domain (Ig), short basic domain, secreted, (semaphorin) 3A
ENSMUSG00000027377	Mall	-6.19881	0.432903	769.437	2.38297e-169	7.89619e-168	DOWN	mal, T cell differentiation protein-like
ENSMUSG00000027890	Gstm4	-2.70664	1.87345	768.473	3.86095e-169	1.27656e-167	DOWN	glutathione S-transferase, mu 4
ENSMUSG00000024855	Pacs1	0.855918	6.57356	767.963	4.98597e-169	1.64493e-167	UP	phosphofurin acidic cluster sorting protein 1
ENSMUSG00000052854	Nrk	-2.1516	3.33194	766.702	9.37264e-169	3.08542e-167	DOWN	Nik related kinase
ENSMUSG00000025497	Cdhr5	-5.96467	0.485966	766.681	9.47213e-169	3.11139e-167	DOWN	cadherin-related family member 5
ENSMUSG00000040321	Zfp770	-1.44044	4.0547	765.759	1.50242e-168	4.9244e-167	DOWN	zinc finger protein 770
ENSMUSG00000029994	Anxa4	-0.944506	8.52971	765.559	1.6606e-168	5.4311e-167	DOWN	annexin A4
ENSMUSG00000038805	Six3	1.95149	2.38417	764.102	3.44512e-168	1.12432e-166	UP	sine oculis-related homeobox 3
ENSMUSG00000031298	Adgrg2	1.7693	2.90607	762.077	9.49294e-168	3.09134e-166	UP	adhesion G protein-coupled receptor G2
ENSMUSG00000093661	Eif4e3	-1.73208	3.71553	757.76	8.24354e-167	2.67871e-165	DOWN	eukaryotic translation initiation factor 4E member 3
ENSMUSG00000035493	Tgfbi	2.46716	4.05804	756.235	1.76862e-166	5.73472e-165	UP	transforming growth factor, beta induced
ENSMUSG00000104063	Pcdhgb7	3.25968	1.41989	754.626	3.95954e-166	1.28113e-164	UP	protocadherin gamma subfamily B, 7
ENSMUSG00000050931	Sgms2	-1.10014	7.10263	753.507	6.93153e-166	2.23794e-164	DOWN	sphingomyelin synthase 2
ENSMUSG00000034714	Ttyh2	-1.17325	5.59699	752.245	1.30427e-165	4.20202e-164	DOWN	tweety family member 2
ENSMUSG00000025867	Cplx2	1.28886	4.23773	750.18	3.66627e-165	1.17867e-163	UP	complexin 2
ENSMUSG00000091387	Gcnt4	-1.63846	3.13034	748.929	6.85978e-165	2.20067e-163	DOWN	glucosaminyl (N-acetyl) transferase 4, core 2 (beta-1,6-N-acetylglucosaminyltransferase)
ENSMUSG00000025555	Farp1	-0.88291	7.80751	747.847	1.17931e-164	3.7753e-163	DOWN	FERM, RhoGEF (Arhgef) and pleckstrin domain protein 1 (chondrocyte-derived)
ENSMUSG00000025856	Pdgfa	1.14499	5.20226	746.746	2.04623e-164	6.53669e-163	UP	platelet derived growth factor, alpha
ENSMUSG00000037972	Snn	1.03416	6.6271	745.462	3.89232e-164	1.24078e-162	UP	stannin
ENSMUSG00000022816	Fstl1	1.40762	9.18311	743.458	1.06128e-163	3.37598e-162	UP	follistatin-like 1
ENSMUSG00000071847	Apcdd1	1.283	4.58002	743.028	1.31621e-163	4.17815e-162	UP	adenomatosis polyposis coli down-regulated 1
ENSMUSG00000022415	Syngr1	-1.61489	3.41474	742.723	1.53322e-163	4.85679e-162	DOWN	synaptogyrin 1
ENSMUSG00000029651	Mtus2	-5.94122	0.287565	740.745	4.12823e-163	1.30497e-161	DOWN	microtubule associated tumor suppressor candidate 2
ENSMUSG00000013367	Iglon5	1.93174	3.1374	740.587	4.46813e-163	1.40947e-161	UP	IgLON family member 5
ENSMUSG00000038843	Gcnt1	-2.05831	2.57228	740.515	4.63234e-163	1.45822e-161	DOWN	glucosaminyl (N-acetyl) transferase 1, core 2
ENSMUSG00000004952	Rasa4	1.69224	3.59845	740.141	5.58764e-163	1.75529e-161	UP	RAS p21 protein activator 4
ENSMUSG00000016262	Sertad4	1.23404	4.95569	738.902	1.03902e-162	3.25718e-161	UP	SERTA domain containing 4
ENSMUSG00000028073	Pear1	-1.26101	5.57886	738.148	1.51523e-162	4.74019e-161	DOWN	platelet endothelial aggregation receptor 1
ENSMUSG00000025431	Crisp1	-3.07061	1.49404	736.818	2.94966e-162	9.20854e-161	DOWN	cysteine-rich secretory protein 1
ENSMUSG00000111977	Gm47163	-5.07605	0.664697	736.142	4.1372e-162	1.28893e-160	DOWN	predicted gene, 47163
ENSMUSG00000032374	Plod2	1.08004	6.73575	735.754	5.02267e-162	1.56157e-160	UP	procollagen lysine, 2-oxoglutarate 5-dioxygenase 2
ENSMUSG00000041073	Nacad	2.22761	2.56731	732.4	2.69386e-161	8.35817e-160	UP	NAC alpha domain containing
ENSMUSG00000036273	Lrrk2	-1.17308	5.53421	732.199	2.97945e-161	9.22529e-160	DOWN	leucine-rich repeat kinase 2
ENSMUSG00000003051	Elf3	-1.89619	2.6557	731.003	5.42217e-161	1.67544e-159	DOWN	E74-like factor 3
ENSMUSG00000034551	Hdx	2.57812	2.41276	727.301	3.46082e-160	1.0672e-158	UP	highly divergent homeobox
ENSMUSG00000091337	Eid1	1.04197	6.45275	726.489	5.19691e-160	1.59929e-158	UP	EP300 interacting inhibitor of differentiation 1
ENSMUSG00000003617	Cp	-2.9898	6.58865	725.841	7.18535e-160	2.20672e-158	DOWN	ceruloplasmin
ENSMUSG00000038070	Cntln	1.14962	4.6016	723.721	2.07794e-159	6.36868e-158	UP	centlein, centrosomal protein
ENSMUSG00000024558	Mapk4	-1.64922	3.00701	722.432	3.96159e-159	1.21173e-157	DOWN	mitogen-activated protein kinase 4
ENSMUSG00000039831	Arhgap29	1.3049	5.17791	722.051	4.79423e-159	1.46345e-157	UP	Rho GTPase activating protein 29
ENSMUSG00000034780	B3galt1	2.03072	2.32186	721.35	6.81002e-159	2.07459e-157	UP	UDP-Gal:betaGlcNAc beta 1,3-galactosyltransferase, polypeptide 1
ENSMUSG00000038058	Nod1	-2.52006	1.7569	719.539	1.68637e-158	5.12697e-157	DOWN	nucleotide-binding oligomerization domain containing 1
ENSMUSG00000004105	Angptl2	0.893051	7.01952	713.747	3.06522e-157	9.30031e-156	UP	angiopoietin-like 2
ENSMUSG00000031451	Gas6	1.16372	6.06907	713.187	4.05661e-157	1.22837e-155	UP	growth arrest specific 6
ENSMUSG00000027356	Fermt1	-1.32444	6.21129	712.248	6.4915e-157	1.96173e-155	DOWN	fermitin family member 1
ENSMUSG00000047044	D030056L22Rik	1.15569	6.38403	712.09	7.02528e-157	2.1188e-155	UP	RIKEN cDNA D030056L22 gene
ENSMUSG00000031853	Map3k21	-6.79487	0.00338416	711.588	9.03146e-157	2.71843e-155	DOWN	mitogen-activated protein kinase kinase kinase 21
ENSMUSG00000000058	Cav2	-0.931204	7.30203	711.37	1.00752e-156	3.02656e-155	DOWN	caveolin 2
ENSMUSG00000029161	Cgref1	-1.73371	2.82362	711.345	1.02001e-156	3.05801e-155	DOWN	cell growth regulator with EF hand domain 1
ENSMUSG00000040606	Kazn	-7.30658	0.279652	707.248	7.935e-156	2.37421e-154	DOWN	kazrin, periplakin interacting protein
ENSMUSG00000016458	Wt1	-9.8612	-0.128289	706.369	1.23254e-155	3.68056e-154	DOWN	Wilms tumor 1 homolog
ENSMUSG00000037813	D630003M21Rik	-1.83036	4.85307	705.618	1.79449e-155	5.34809e-154	DOWN	RIKEN cDNA D630003M21 gene
ENSMUSG00000052430	Bmpr1b	3.44438	0.925893	705.526	1.8792e-155	5.58952e-154	UP	bone morphogenetic protein receptor, type 1B
ENSMUSG00000030468	Siglecg	3.00974	2.57192	704.565	3.04162e-155	9.02926e-154	UP	sialic acid binding Ig-like lectin G
ENSMUSG00000042428	Mgat3	-0.955197	6.02632	703.266	5.82763e-155	1.72658e-153	DOWN	mannoside acetylglucosaminyltransferase 3
ENSMUSG00000078234	Klhdc7a	-6.30108	0.184118	702.103	1.04341e-154	3.0853e-153	DOWN	kelch domain containing 7A
ENSMUSG00000048728	Zfp454	-8.19204	0.0930384	701.86	1.17834e-154	3.47748e-153	DOWN	zinc finger protein 454
ENSMUSG00000038236	Hoxa7	1.25357	4.26601	700.151	2.77204e-154	8.16483e-153	UP	homeobox A7
ENSMUSG00000001655	Hoxc13	5.38099	0.199568	699.494	3.85154e-154	1.13223e-152	UP	homeobox C13
ENSMUSG00000018166	Erbb3	-2.83797	1.7269	699.252	4.34877e-154	1.27592e-152	DOWN	erb-b2 receptor tyrosine kinase 3
ENSMUSG00000022883	Robo1	1.23067	5.50472	693.638	7.22971e-153	2.11707e-151	UP	roundabout guidance receptor 1
ENSMUSG00000051817	Sox12	1.46183	3.95987	692.93	1.03061e-152	3.0121e-151	UP	SRY (sex determining region Y)-box 12
ENSMUSG00000052776	Oas1a	-4.39512	0.440965	691.084	2.59796e-152	7.57822e-151	DOWN	2'-5' oligoadenylate synthetase 1A
ENSMUSG00000018417	Myo1b	-1.13188	6.3239	688.859	7.91359e-152	2.30394e-150	DOWN	myosin IB
ENSMUSG00000044162	Tnip3	2.26314	3.16622	688.542	9.27518e-152	2.69515e-150	UP	TNFAIP3 interacting protein 3
ENSMUSG00000046668	Cxxc5	-1.09161	5.92499	686.719	2.31126e-151	6.7031e-150	DOWN	CXXC finger 5
ENSMUSG00000021638	Ocln	-4.8033	0.186926	685.505	4.24489e-151	1.22874e-149	DOWN	occludin
ENSMUSG00000032470	Mras	1.0118	4.78765	685.474	4.30946e-151	1.24505e-149	UP	muscle and microspikes RAS
ENSMUSG00000047759	Hs3st3a1	1.78433	2.99009	684.352	7.56088e-151	2.18025e-149	UP	heparan sulfate (glucosamine) 3-O-sulfotransferase 3A1
ENSMUSG00000039717	Ralyl	4.54527	0.256997	680.96	4.13238e-150	1.18934e-148	UP	RALY RNA binding protein-like
ENSMUSG00000021367	Edn1	3.47035	3.39359	675.447	6.53262e-149	1.87658e-147	UP	endothelin 1
ENSMUSG00000086427	Hoxa11os	2.12382	2.20725	673.714	1.55577e-148	4.46066e-147	UP	homeobox A11, opposite strand
ENSMUSG00000037940	Inpp4b	-1.48855	4.05544	670.693	7.06065e-148	2.02058e-146	DOWN	inositol polyphosphate-4-phosphatase, type II
ENSMUSG00000022528	Hes1	-1.17307	5.21505	670.479	7.85976e-148	2.24501e-146	DOWN	hes family bHLH transcription factor 1
ENSMUSG00000026259	Ngef	-2.87276	1.17437	670.266	8.74397e-148	2.49286e-146	DOWN	neuronal guanine nucleotide exchange factor
ENSMUSG00000038658	Ric1	0.982579	5.96721	669.77	1.12107e-147	3.1901e-146	UP	RAB6A GEF complex partner 1
ENSMUSG00000032564	Cpne4	2.52418	2.76847	669.517	1.27223e-147	3.61343e-146	UP	copine IV
ENSMUSG00000041842	Fhdc1	-1.02843	4.74179	669.379	1.36357e-147	3.86558e-146	DOWN	FH2 domain containing 1
ENSMUSG00000033760	Rbm4b	1.22124	4.7795	668.233	2.4209e-147	6.85014e-146	UP	RNA binding motif protein 4B
ENSMUSG00000023966	Rsph9	-8.24243	0.136127	667.612	3.30334e-147	9.32963e-146	DOWN	radial spoke head 9 homolog (Chlamydomonas)
ENSMUSG00000030662	Ipo5	-0.871177	8.22193	666.68	5.26844e-147	1.48519e-145	DOWN	importin 5
ENSMUSG00000042364	Snx18	0.81094	5.85507	665.481	9.59961e-147	2.70112e-145	UP	sorting nexin 18
ENSMUSG00000029093	Sorcs2	1.83822	4.88241	664.63	1.47025e-146	4.12928e-145	UP	sortilin-related VPS10 domain containing receptor 2
ENSMUSG00000031355	Arhgap6	-2.25307	2.66329	663.575	2.4943e-146	6.99236e-145	DOWN	Rho GTPase activating protein 6
ENSMUSG00000014077	Chp1	-0.869444	7.8762	658.368	3.38233e-145	9.46427e-144	DOWN	calcineurin-like EF hand protein 1
ENSMUSG00000050359	Sprr1a	-1.63861	5.11382	658.062	3.94225e-145	1.10106e-143	DOWN	small proline-rich protein 1A
ENSMUSG00000044433	Camsap3	-3.8752	0.958375	655.929	1.14713e-144	3.198e-143	DOWN	calmodulin regulated spectrin-associated protein family, member 3
ENSMUSG00000066607	Insyn1	1.60474	3.72314	655.763	1.24657e-144	3.46882e-143	UP	inhibitory synaptic factor 1
ENSMUSG00000045868	Gvin1	1.711	4.30013	655.339	1.5416e-144	4.2819e-143	UP	GTPase, very large interferon inducible 1
ENSMUSG00000030739	Myh14	-5.00799	0.561166	654.917	1.90477e-144	5.28092e-143	DOWN	myosin, heavy polypeptide 14
ENSMUSG00000026473	Glul	-0.914682	7.24595	654.539	2.30097e-144	6.36769e-143	DOWN	glutamate-ammonia ligase (glutamine synthetase)
ENSMUSG00000044254	Pcsk9	1.34169	6.27171	653.493	3.88579e-144	1.07339e-142	UP	proprotein convertase subtilisin/kexin type 9
ENSMUSG00000056486	Chn1	-0.98278	5.29486	653.167	4.57446e-144	1.26132e-142	DOWN	chimerin 1
ENSMUSG00000047250	Ptgs1	-1.46966	4.56475	651.862	8.79368e-144	2.42026e-142	DOWN	prostaglandin-endoperoxide synthase 1
ENSMUSG00000050447	Lypd6	2.93057	1.20269	651.27	1.18262e-143	3.24898e-142	UP	LY6/PLAUR domain containing 6
ENSMUSG00000044258	Ctla2a	1.8061	5.54909	649.599	2.7304e-143	7.48755e-142	UP	cytotoxic T lymphocyte-associated protein 2 alpha
ENSMUSG00000031827	Cotl1	-1.50755	5.94167	648.78	4.11532e-143	1.12649e-141	DOWN	coactosin-like 1 (Dictyostelium)
ENSMUSG00000034177	Rnf43	-2.71156	1.15241	646.62	1.21372e-142	3.31633e-141	DOWN	ring finger protein 43
ENSMUSG00000022150	Dab2	1.1732	4.83541	645.511	2.11582e-142	5.77077e-141	UP	disabled 2, mitogen-responsive phosphoprotein
ENSMUSG00000027801	Tm4sf4	-1.10975	7.363	642.197	1.11183e-141	3.027e-140	DOWN	transmembrane 4 superfamily member 4
ENSMUSG00000027833	Shox2	2.44491	1.54394	641.896	1.29285e-141	3.51349e-140	UP	short stature homeobox 2
ENSMUSG00000069170	Adgrv1	-1.84767	3.1058	640.931	2.09626e-141	5.68662e-140	DOWN	adhesion G protein-coupled receptor V1
ENSMUSG00000038774	Ascc3	-0.872693	6.91514	637.385	1.23767e-140	3.35146e-139	DOWN	activating signal cointegrator 1 complex subunit 3
ENSMUSG00000060703	Cd302	-2.98125	1.59888	635.676	2.91332e-140	7.87482e-139	DOWN	CD302 antigen
ENSMUSG00000020027	Socs2	-1.02566	5.57253	634.849	4.40677e-140	1.18904e-138	DOWN	suppressor of cytokine signaling 2
ENSMUSG00000040270	Bach2	2.72918	2.88817	634.519	5.19856e-140	1.40018e-138	UP	BTB and CNC homology, basic leucine zipper transcription factor 2
ENSMUSG00000032118	Fez1	1.62497	3.01641	632.103	1.74358e-139	4.68781e-138	UP	fasciculation and elongation protein zeta 1 (zygin I)
ENSMUSG00000001123	Lgals9	-1.00518	7.17776	632.002	1.83392e-139	4.92195e-138	DOWN	lectin, galactose binding, soluble 9
ENSMUSG00000038700	Hoxb5	2.78514	1.04922	631.846	1.98257e-139	5.31145e-138	UP	homeobox B5
ENSMUSG00000051065	Mb21d2	2.4617	1.80017	626.798	2.48487e-138	6.64539e-137	UP	Mab-21 domain containing 2
ENSMUSG00000026837	Col5a1	1.27346	7.23619	625.946	3.80637e-138	1.01615e-136	UP	collagen, type V, alpha 1
ENSMUSG00000026923	Notch1	1.12913	5.00511	625.143	5.69142e-138	1.51671e-136	UP	notch 1
ENSMUSG00000106957	Gm43085	4.33849	0.948164	624.941	6.29656e-138	1.67502e-136	UP	predicted gene 43085
ENSMUSG00000037341	Slc9a7	2.07589	2.07274	623.933	1.04325e-137	2.7704e-136	UP	solute carrier family 9 (sodium/hydrogen exchanger), member 7
ENSMUSG00000040133	Gpr176	1.50606	3.41794	623.673	1.18852e-137	3.15061e-136	UP	G protein-coupled receptor 176
ENSMUSG00000033004	Mycbp2	-0.92625	5.9532	622.862	1.78377e-137	4.72028e-136	DOWN	MYC binding protein 2, E3 ubiquitin protein ligase
ENSMUSG00000012017	Scarf2	-2.82731	1.63791	621.741	3.12754e-137	8.26174e-136	DOWN	scavenger receptor class F, member 2
ENSMUSG00000091721	Gimd1	-7.46703	-0.172641	621.625	3.31457e-137	8.74051e-136	DOWN	GIMAP family P-loop NTPase domain containing 1
ENSMUSG00000027082	Tfpi	-3.46841	0.961166	621.431	3.65217e-137	9.614e-136	DOWN	tissue factor pathway inhibitor
ENSMUSG00000010175	Prox1	-3.31684	1.56484	618.314	1.73951e-136	4.57114e-135	DOWN	prospero homeobox 1
ENSMUSG00000054843	Atrnl1	1.04539	6.85359	618	2.03563e-136	5.34001e-135	UP	attractin like 1
ENSMUSG00000046387	Pcdhb17	2.43853	2.72228	617.885	2.15703e-136	5.64866e-135	UP	protocadherin beta 17
ENSMUSG00000022136	Dnajc3	-0.804827	6.21461	616.439	4.44887e-136	1.16302e-134	DOWN	DnaJ heat shock protein family (Hsp40) member C3
ENSMUSG00000078945	Naip2	-3.0812	1.45387	616.416	4.50006e-136	1.17437e-134	DOWN	NLR family, apoptosis inhibitory protein 2
ENSMUSG00000020814	Mxra7	1.07156	4.85675	616.119	5.22218e-136	1.36047e-134	UP	matrix-remodelling associated 7
ENSMUSG00000069806	Cacng7	2.72001	1.16906	613.45	1.98745e-135	5.16875e-134	UP	calcium channel, voltage-dependent, gamma subunit 7
ENSMUSG00000087095	Emx2os	4.05351	0.950879	613.394	2.04413e-135	5.30701e-134	UP	Emx2 opposite strand/antisense transcript (non-protein coding)
ENSMUSG00000036856	Wnt4	-2.6119	2.44785	613.261	2.18514e-135	5.66337e-134	DOWN	wingless-type MMTV integration site family, member 4
ENSMUSG00000055717	Slain1	-3.24578	0.68184	609.54	1.40857e-134	3.64443e-133	DOWN	SLAIN motif family, member 1
ENSMUSG00000084128	Esrp2	-1.32742	4.43744	609.409	1.50431e-134	3.8855e-133	DOWN	epithelial splicing regulatory protein 2
ENSMUSG00000025586	Cpeb1	2.17464	2.18559	607.301	4.32381e-134	1.11489e-132	UP	cytoplasmic polyadenylation element binding protein 1
ENSMUSG00000026043	Col3a1	3.96935	1.42647	606.628	6.05464e-134	1.55853e-132	UP	collagen, type III, alpha 1
ENSMUSG00000024036	Slc37a1	-4.73554	0.451113	602.024	6.07434e-133	1.56094e-131	DOWN	solute carrier family 37 (glycerol-3-phosphate transporter), member 1
ENSMUSG00000003271	Sult2b1	-1.53626	3.16504	597.002	7.5138e-132	1.92756e-130	DOWN	sulfotransferase family, cytosolic, 2B, member 1
ENSMUSG00000030096	Slc6a6	-0.88674	9.12529	596.741	8.56515e-132	2.19355e-130	DOWN	solute carrier family 6 (neurotransmitter transporter, taurine), member 6
ENSMUSG00000021464	Ror2	-2.47577	1.69948	595.919	1.29274e-131	3.30512e-130	DOWN	receptor tyrosine kinase-like orphan receptor 2
ENSMUSG00000028599	Tnfrsf1b	0.892096	5.68003	594.717	2.35965e-131	6.0227e-130	UP	tumor necrosis factor receptor superfamily, member 1b
ENSMUSG00000019189	Rnf145	0.952159	7.27135	593.624	4.07924e-131	1.03942e-129	UP	ring finger protein 145
ENSMUSG00000028463	Car9	-1.85987	2.88035	592.555	6.96853e-131	1.77263e-129	DOWN	carbonic anhydrase 9
ENSMUSG00000038702	Dsel	1.10326	5.17686	591.609	1.11945e-130	2.84283e-129	UP	dermatan sulfate epimerase-like
ENSMUSG00000021846	Peli2	1.95064	2.00595	591.539	1.15918e-130	2.93879e-129	UP	pellino 2
ENSMUSG00000090958	Lrrc32	1.61468	3.13343	590.793	1.68461e-130	4.26372e-129	UP	leucine rich repeat containing 32
ENSMUSG00000038712	Mindy1	-0.726348	6.11205	589.92	2.60778e-130	6.58921e-129	DOWN	MINDY lysine 48 deubiquitinase 1
ENSMUSG00000021003	Galc	0.767483	6.59308	589.801	2.76805e-130	6.98251e-129	UP	galactosylceramidase
ENSMUSG00000024565	Sall3	3.04549	1.36872	589.796	2.7753e-130	6.98912e-129	UP	spalt like transcription factor 3
ENSMUSG00000041362	Shtn1	-0.947945	5.23145	589.449	3.30264e-130	8.30331e-129	DOWN	shootin 1
ENSMUSG00000070044	Fam149a	-0.85315	6.27253	588.755	4.67527e-130	1.17348e-128	DOWN	family with sequence similarity 149, member A
ENSMUSG00000049916	2610318N02Rik	-6.02881	0.0506863	588.567	5.13623e-130	1.28704e-128	DOWN	RIKEN cDNA 2610318N02 gene
ENSMUSG00000027312	Atrn	0.73001	6.87157	587.178	1.02974e-129	2.57606e-128	UP	attractin
ENSMUSG00000045932	Ifit2	0.875406	5.63678	586.2	1.68047e-129	4.197e-128	UP	interferon-induced protein with tetratricopeptide repeats 2
ENSMUSG00000060512	0610040J01Rik	-4.74507	0.505007	583.751	5.72892e-129	1.42845e-127	DOWN	RIKEN cDNA 0610040J01 gene
ENSMUSG00000024427	Spry4	-1.3784	3.63536	581.842	1.49105e-128	3.71167e-127	DOWN	sprouty RTK signaling antagonist 4
ENSMUSG00000022037	Clu	-1.58452	11.8536	581.762	1.55145e-128	3.85567e-127	DOWN	clusterin
ENSMUSG00000036545	Adamts2	-4.56513	0.0970605	580.746	2.58054e-128	6.40263e-127	DOWN	a disintegrin-like and metallopeptidase (reprolysin type) with thrombospondin type 1 motif, 2
ENSMUSG00000040451	Sgms1	0.920084	6.38163	580.7	2.64147e-128	6.54306e-127	UP	sphingomyelin synthase 1
ENSMUSG00000004371	Il11	-1.51163	4.44744	579.41	5.03906e-128	1.24616e-126	DOWN	interleukin 11
ENSMUSG00000057363	Uxs1	0.711464	6.80746	578.402	8.34985e-128	2.06154e-126	UP	UDP-glucuronate decarboxylase 1
ENSMUSG00000033207	Mamdc2	5.85598	-0.214495	576.225	2.48405e-127	6.123e-126	UP	MAM domain containing 2
ENSMUSG00000027792	Bche	-3.25242	1.15931	575.351	3.84923e-127	9.47262e-126	DOWN	butyrylcholinesterase
ENSMUSG00000024866	Acy3	-1.78539	3.03231	575.321	3.90817e-127	9.60204e-126	DOWN	aspartoacylase (aminoacylase) 3
ENSMUSG00000028572	Hook1	-1.24909	3.95701	573.468	9.88328e-127	2.42429e-125	DOWN	hook microtubule tethering protein 1
ENSMUSG00000025558	Dock9	-0.902279	4.908	573.192	1.13468e-126	2.77877e-125	DOWN	dedicator of cytokinesis 9
ENSMUSG00000032372	Plscr2	0.940835	5.78802	572.531	1.58046e-126	3.8642e-125	UP	phospholipid scramblase 2
ENSMUSG00000031333	Abcb7	-0.811064	5.71254	572.469	1.63055e-126	3.98022e-125	DOWN	ATP-binding cassette, sub-family B (MDR/TAP), member 7
ENSMUSG00000030657	Xylt1	-8.25793	-0.477875	572.298	1.77576e-126	4.32769e-125	DOWN	xylosyltransferase 1
ENSMUSG00000014773	Dll1	-4.30783	0.171358	571.174	3.11791e-126	7.58642e-125	DOWN	delta like canonical Notch ligand 1
ENSMUSG00000032350	Gclc	-0.944632	6.10987	569.033	9.11529e-126	2.21434e-124	DOWN	glutamate-cysteine ligase, catalytic subunit
ENSMUSG00000055044	Pdlim1	0.877858	6.93497	568.846	1.00096e-125	2.42769e-124	UP	PDZ and LIM domain 1 (elfin)
ENSMUSG00000056737	Capg	0.842855	6.30723	565.761	4.69239e-125	1.13625e-123	UP	capping protein (actin filament), gelsolin-like
ENSMUSG00000024479	Mal2	-1.13237	4.98452	565.504	5.33723e-125	1.29033e-123	DOWN	mal, T cell differentiation protein 2
ENSMUSG00000033998	Kcnk1	-7.23155	-0.40086	564.008	1.12925e-124	2.72573e-123	DOWN	potassium channel, subfamily K, member 1
ENSMUSG00000070576	Mn1	2.94149	1.74507	563.103	1.77668e-124	4.28161e-123	UP	meningioma 1
ENSMUSG00000020473	Aebp1	-2.3835	1.64464	563.067	1.80931e-124	4.35329e-123	DOWN	AE binding protein 1
ENSMUSG00000006301	Tmbim1	-0.747325	6.66631	561.762	3.47761e-124	8.354e-123	DOWN	transmembrane BAX inhibitor motif containing 1
ENSMUSG00000028339	Col15a1	-3.64096	0.756682	561.538	3.89062e-124	9.33132e-123	DOWN	collagen, type XV, alpha 1
ENSMUSG00000032418	Me1	-0.860449	7.85341	560.9	5.35481e-124	1.28227e-122	DOWN	malic enzyme 1, NADP(+)-dependent, cytosolic
ENSMUSG00000038963	Slco4a1	-1.69571	4.34525	560.378	6.95767e-124	1.66345e-122	DOWN	solute carrier organic anion transporter family, member 4a1
ENSMUSG00000113642	Gm49329	-5.72721	-0.364689	559.597	1.02858e-123	2.45526e-122	DOWN	predicted gene, 49329
ENSMUSG00000044220	Nkx2-3	2.9082	0.751057	556.834	4.10606e-123	9.78589e-122	UP	NK2 homeobox 3
ENSMUSG00000024968	Rcor2	0.95936	4.95892	556.659	4.48017e-123	1.06607e-121	UP	REST corepressor 2
ENSMUSG00000005973	Rcn1	1.13444	6.86529	556.233	5.5467e-123	1.31778e-121	UP	reticulocalbin 1
ENSMUSG00000075394	Hoxc4	2.8174	1.04899	555.728	7.14402e-123	1.6946e-121	UP	homeobox C4
ENSMUSG00000026994	Galnt3	-1.07275	4.87491	555.706	7.22148e-123	1.71029e-121	DOWN	polypeptide N-acetylgalactosaminyltransferase 3
ENSMUSG00000048279	Sacs	0.89453	6.40501	555.532	7.88044e-123	1.86344e-121	UP	sacsin
ENSMUSG00000022261	Sdc2	0.866527	6.63053	554.487	1.33026e-122	3.14066e-121	UP	syndecan 2
ENSMUSG00000053559	Smagp	-2.80992	1.25736	554.284	1.47243e-122	3.47089e-121	DOWN	small cell adhesion glycoprotein
ENSMUSG00000053647	Gper1	3.42551	0.548951	554.245	1.50145e-122	3.5338e-121	UP	G protein-coupled estrogen receptor 1
ENSMUSG00000028207	Asph	0.75759	6.81802	553.034	2.75373e-122	6.47104e-121	UP	aspartate-beta-hydroxylase
ENSMUSG00000027506	Tpd52	-0.899145	7.10377	553	2.80196e-122	6.57418e-121	DOWN	tumor protein D52
ENSMUSG00000020376	Rnf130	-1.19201	5.21435	552.509	3.58176e-122	8.39075e-121	DOWN	ring finger protein 130
ENSMUSG00000009418	Nav1	0.901119	5.86881	550.547	9.57121e-122	2.23872e-120	UP	neuron navigator 1
ENSMUSG00000070473	Cldn3	-10.0729	0.0745763	550.344	1.05956e-121	2.47449e-120	DOWN	claudin 3
ENSMUSG00000029810	Tmem176b	-1.17809	7.88028	549.495	1.62122e-121	3.78035e-120	DOWN	transmembrane protein 176B
ENSMUSG00000000296	Tpd52l1	-1.20187	4.45351	549.34	1.75253e-121	4.08024e-120	DOWN	tumor protein D52-like 1
ENSMUSG00000000631	Myo18a	-0.809548	7.97626	548.564	2.58414e-121	6.00712e-120	DOWN	myosin XVIIIA
ENSMUSG00000056019	Zfp709	-6.76934	-0.24292	546.283	8.10113e-121	1.88031e-119	DOWN	zinc finger protein 709
ENSMUSG00000038264	Sema7a	2.39845	2.07436	546.084	8.94938e-121	2.07401e-119	UP	sema domain, immunoglobulin domain (Ig), and GPI membrane anchor, (semaphorin) 7A
ENSMUSG00000028124	Gclm	-0.716828	6.599	546.022	9.23513e-121	2.13695e-119	DOWN	glutamate-cysteine ligase, modifier subunit
ENSMUSG00000033577	Myo6	-1.13041	6.22795	545.436	1.23811e-120	2.86054e-119	DOWN	myosin VI
ENSMUSG00000022884	Eif4a2	0.931464	8.16633	543.677	2.98951e-120	6.89641e-119	UP	eukaryotic translation initiation factor 4A2
ENSMUSG00000024593	Megf10	1.47195	4.55468	539.797	2.0875e-119	4.80825e-118	UP	multiple EGF-like-domains 10
ENSMUSG00000039375	Wdr17	2.90298	1.04802	538.201	4.64348e-119	1.06793e-117	UP	WD repeat domain 17
ENSMUSG00000045287	Rtn4rl1	-4.20554	0.318694	537.221	7.58629e-119	1.74208e-117	DOWN	reticulon 4 receptor-like 1
ENSMUSG00000048186	Bend7	-1.93954	1.63633	536.627	1.02136e-118	2.34184e-117	DOWN	BEN domain containing 7
ENSMUSG00000071650	Ganab	0.787123	9.39747	536.127	1.3119e-118	3.00346e-117	UP	alpha glucosidase 2 alpha neutral subunit
ENSMUSG00000017453	Pipox	-6.53469	0.123137	535.999	1.39907e-118	3.19818e-117	DOWN	pipecolic acid oxidase
ENSMUSG00000032271	Nnmt	1.68395	2.61356	535.506	1.79096e-118	4.08784e-117	UP	nicotinamide N-methyltransferase
ENSMUSG00000078771	Evi2a	3.39379	0.320526	534.982	2.329e-118	5.30786e-117	UP	ecotropic viral integration site 2a
ENSMUSG00000037942	Crp	-6.57619	0.168114	534.618	2.79487e-118	6.36001e-117	DOWN	C-reactive protein, pentraxin-related
ENSMUSG00000074582	Arfgef2	-0.73309	6.2023	533.94	3.92475e-118	8.91775e-117	DOWN	ADP-ribosylation factor guanine nucleotide-exchange factor 2 (brefeldin A-inhibited)
ENSMUSG00000074300	Smim31	-5.21667	-0.502474	533.418	5.09847e-118	1.15672e-116	DOWN	small integral membrane protein 31
ENSMUSG00000021696	Elovl7	-1.04102	4.59572	532.15	9.61868e-118	2.17898e-116	DOWN	ELOVL family member 7, elongation of long chain fatty acids (yeast)
ENSMUSG00000050854	Tmem125	-8.04628	-0.680852	531.992	1.04109e-117	2.35492e-116	DOWN	transmembrane protein 125
ENSMUSG00000001870	Ltbp1	0.818809	8.35502	530.981	1.72789e-117	3.90261e-116	UP	latent transforming growth factor beta binding protein 1
ENSMUSG00000035540	Gc	-6.37414	-0.619395	529.902	2.96684e-117	6.6909e-116	DOWN	vitamin D binding protein
ENSMUSG00000031561	Tenm3	0.85647	5.43056	529.504	3.62153e-117	8.1552e-116	UP	teneurin transmembrane protein 3
ENSMUSG00000045095	Magi1	-0.769096	6.20503	528.749	5.28567e-117	1.18849e-115	DOWN	membrane associated guanylate kinase, WW and PDZ domain containing 1
ENSMUSG00000025854	Fam20c	0.868567	5.57533	528.511	5.9557e-117	1.33716e-115	UP	FAM20C, golgi associated secretory pathway kinase
ENSMUSG00000035314	Gdpd5	1.51597	3.91066	525.152	3.20348e-116	7.18169e-115	UP	glycerophosphodiester phosphodiesterase domain containing 5
ENSMUSG00000034403	Pja1	-0.677239	6.90005	524.065	5.52258e-116	1.23624e-114	DOWN	praja ring finger ubiquitin ligase 1
ENSMUSG00000047842	Diras2	-5.45045	-0.0930949	523.736	6.51224e-116	1.45562e-114	DOWN	DIRAS family, GTP-binding RAS-like 2
ENSMUSG00000029727	Cyp3a13	-5.6387	0.091968	522.995	9.44093e-116	2.10713e-114	DOWN	cytochrome P450, family 3, subfamily a, polypeptide 13
ENSMUSG00000044080	S100a1	-1.15553	5.31539	522.029	1.53109e-115	3.41221e-114	DOWN	S100 calcium binding protein A1
ENSMUSG00000042082	Arsb	0.742824	6.10981	521.019	2.53989e-115	5.6521e-114	UP	arylsulfatase B
ENSMUSG00000022747	St3gal6	-3.51065	0.366603	520.19	3.84731e-115	8.54894e-114	DOWN	ST3 beta-galactoside alpha-2,3-sialyltransferase 6
ENSMUSG00000045659	Plekha7	-1.55327	3.63118	519.679	4.96946e-115	1.10262e-113	DOWN	pleckstrin homology domain containing, family A member 7
ENSMUSG00000042498	Radx	-5.65348	-0.0891522	519.602	5.16676e-115	1.14472e-113	DOWN	RPA1 related single stranded DNA binding protein, X-linked
ENSMUSG00000056870	Gulp1	1.16914	5.65881	519.376	5.78396e-115	1.27958e-113	UP	GULP, engulfment adaptor PTB domain containing 1
ENSMUSG00000036019	Tmtc2	-2.5144	1.44072	518.538	8.80149e-115	1.94431e-113	DOWN	transmembrane and tetratricopeptide repeat containing 2
ENSMUSG00000015627	Gata5	-6.18528	0.0819253	518.056	1.12051e-114	2.47166e-113	DOWN	GATA binding protein 5
ENSMUSG00000071656	Lrrn4cl	3.03955	1.20939	518.032	1.13429e-114	2.49841e-113	UP	LRRN4 C-terminal like
ENSMUSG00000079037	Prnp	0.729102	6.54913	518.005	1.14992e-114	2.52914e-113	UP	prion protein
ENSMUSG00000021359	Tfap2a	1.55553	3.2338	517.614	1.39867e-114	3.07178e-113	UP	transcription factor AP-2, alpha
ENSMUSG00000041261	Car8	1.59935	5.62956	516.765	2.13957e-114	4.69215e-113	UP	carbonic anhydrase 8
ENSMUSG00000033730	Egr3	-3.57551	0.644757	516.099	2.98792e-114	6.5431e-113	DOWN	early growth response 3
ENSMUSG00000086903	Hotair	6.59152	-0.280778	515.875	3.34163e-114	7.30709e-113	UP	HOX transcript antisense RNA (non-protein coding)
ENSMUSG00000010476	Ebf3	1.52131	2.97015	515.258	4.55275e-114	9.94104e-113	UP	early B cell factor 3
ENSMUSG00000047638	Nr1h4	-1.63429	2.47678	514.484	6.70872e-114	1.46275e-112	DOWN	nuclear receptor subfamily 1, group H, member 4
ENSMUSG00000056413	Adap1	-3.53895	0.780327	513.794	9.48086e-114	2.06421e-112	DOWN	ArfGAP with dual PH domains 1
ENSMUSG00000079465	Col4a3	4.61885	-0.178846	513.741	9.73202e-114	2.11584e-112	UP	collagen, type IV, alpha 3
ENSMUSG00000023571	C1qtnf12	-3.67946	0.479713	513.458	1.12146e-113	2.43466e-112	DOWN	C1q and tumor necrosis factor related 12
ENSMUSG00000042793	Lgr6	-1.07502	4.97988	512.862	1.51229e-113	3.27844e-112	DOWN	leucine-rich repeat-containing G protein-coupled receptor 6
ENSMUSG00000030000	Add2	-1.09649	6.15504	512.799	1.56041e-113	3.37791e-112	DOWN	adducin 2 (beta)
ENSMUSG00000035547	Capn5	-0.855637	6.42364	511.455	3.06022e-113	6.61515e-112	DOWN	calpain 5
ENSMUSG00000032009	Sesn3	1.49279	7.90061	511.36	3.2087e-113	6.92621e-112	UP	sestrin 3
ENSMUSG00000034205	Loxl2	0.804901	9.11526	509.599	7.75382e-113	1.67133e-111	UP	lysyl oxidase-like 2
ENSMUSG00000021318	Gli3	0.822915	5.55326	508.083	1.65715e-112	3.56689e-111	UP	GLI-Kruppel family member GLI3
ENSMUSG00000028020	Glrb	1.69698	2.4665	507.742	1.96555e-112	4.22467e-111	UP	glycine receptor, beta subunit
ENSMUSG00000022676	Snai2	1.25731	4.17273	506.75	3.23095e-112	6.93462e-111	UP	snail family zinc finger 2
ENSMUSG00000052105	Mtcl1	-0.904561	6.44376	506.479	3.7005e-112	7.93114e-111	DOWN	microtubule crosslinking factor 1
ENSMUSG00000020140	Lgr5	2.06216	1.717	505.904	4.93504e-112	1.05621e-110	UP	leucine rich repeat containing G protein coupled receptor 5
ENSMUSG00000029102	Hgfac	-2.55892	1.27757	505.433	6.25124e-112	1.33601e-110	DOWN	hepatocyte growth factor activator
ENSMUSG00000041624	Gucy1a2	2.46539	1.14985	505.015	7.70623e-112	1.64465e-110	UP	guanylate cyclase 1, soluble, alpha 2
ENSMUSG00000030538	Cib1	-0.841664	5.31649	502.581	2.60818e-111	5.55847e-110	DOWN	calcium and integrin binding 1 (calmyrin)
ENSMUSG00000025159	Mms19	0.720457	6.70473	502.516	2.69504e-111	5.73549e-110	UP	MMS19 cytosolic iron-sulfur assembly component
ENSMUSG00000004891	Nes	-0.857896	7.32227	501.853	3.75675e-111	7.98375e-110	DOWN	nestin
ENSMUSG00000041765	Ubac2	-0.928663	4.86979	501.713	4.02872e-111	8.54971e-110	DOWN	ubiquitin associated domain containing 2
ENSMUSG00000040022	Rab11fip2	0.813279	5.49243	501.086	5.51699e-111	1.1685e-109	UP	RAB11 family interacting protein 2 (class I)
ENSMUSG00000067231	Cyp2c65	-9.28585	-0.683523	501.084	5.52159e-111	1.1685e-109	DOWN	cytochrome P450, family 2, subfamily c, polypeptide 65
ENSMUSG00000046449	Nexmif	-2.2269	1.40506	501.066	5.573e-111	1.17774e-109	DOWN	neurite extension and migration factor
ENSMUSG00000036109	Mbnl3	1.74187	3.2767	499.747	1.07893e-110	2.27691e-109	UP	muscleblind like splicing factor 3
ENSMUSG00000054612	Mgmt	-6.01697	-0.372616	499.529	1.20325e-110	2.53572e-109	DOWN	O-6-methylguanine-DNA methyltransferase
ENSMUSG00000025075	Habp2	-8.42353	-0.31945	498.521	1.99424e-110	4.19678e-109	DOWN	hyaluronic acid binding protein 2
ENSMUSG00000041849	Card6	-2.09378	1.95453	498.516	1.99898e-110	4.20093e-109	DOWN	caspase recruitment domain family, member 6
ENSMUSG00000004558	Ndrg2	-1.08167	5.08606	497.829	2.82099e-110	5.92015e-109	DOWN	N-myc downstream regulated gene 2
ENSMUSG00000025198	Erlin1	0.75703	6.28873	497.492	3.33981e-110	6.99925e-109	UP	ER lipid raft associated 1
ENSMUSG00000074457	S100a16	-0.779269	6.47044	497.173	3.91728e-110	8.19808e-109	DOWN	S100 calcium binding protein A16
ENSMUSG00000025035	Arl3	0.692101	6.23176	496.536	5.39073e-110	1.12661e-108	UP	ADP-ribosylation factor-like 3
ENSMUSG00000016664	Pacsin2	-0.706917	8.01353	496.374	5.8479e-110	1.22047e-108	DOWN	protein kinase C and casein kinase substrate in neurons 2
ENSMUSG00000018920	Cxcl16	-1.82511	2.92919	494.392	1.57806e-109	3.2889e-108	DOWN	chemokine (C-X-C motif) ligand 16
ENSMUSG00000049382	Krt8	-1.09999	10.5031	493.288	2.74391e-109	5.71082e-108	DOWN	keratin 8
ENSMUSG00000072066	6720489N17Rik	-2.37408	1.36498	492.591	3.89171e-109	8.08855e-108	DOWN	RIKEN cDNA 6720489N17 gene
ENSMUSG00000028931	Kcnab2	-1.43276	2.7963	491.818	5.72971e-109	1.18923e-107	DOWN	potassium voltage-gated channel, shaker-related subfamily, beta member 2
ENSMUSG00000030747	Dgat2	-1.84157	2.86943	491.662	6.19694e-109	1.28444e-107	DOWN	diacylglycerol O-acyltransferase 2
ENSMUSG00000035498	Cdcp1	-7.0586	-0.560672	491.259	7.58463e-109	1.56991e-107	DOWN	CUB domain containing protein 1
ENSMUSG00000048277	Syngr2	-0.785908	7.01668	491.01	8.59094e-109	1.77577e-107	DOWN	synaptogyrin 2
ENSMUSG00000023959	Clic5	-3.21191	0.823493	490.258	1.25212e-108	2.58463e-107	DOWN	chloride intracellular channel 5
ENSMUSG00000042429	Adora1	-7.26547	-0.363381	489.044	2.30064e-108	4.74252e-107	DOWN	adenosine A1 receptor
ENSMUSG00000038068	Rnf144b	-4.8097	-0.378856	484.381	2.37888e-107	4.89713e-106	DOWN	ring finger protein 144B
ENSMUSG00000070509	Rgma	1.63126	2.51474	482.798	5.25985e-107	1.08131e-105	UP	repulsive guidance molecule family member A
ENSMUSG00000041779	Tram2	0.889856	4.9382	482.213	7.04884e-107	1.44712e-105	UP	translocating chain-associating membrane protein 2
ENSMUSG00000013736	Trnt1	-0.78977	6.28377	481.136	1.2095e-106	2.47973e-105	DOWN	tRNA nucleotidyl transferase, CCA-adding, 1
ENSMUSG00000047040	Prr15l	-2.99257	0.279857	479.272	3.07785e-106	6.30167e-105	DOWN	proline rich 15-like
ENSMUSG00000024044	Epb41l3	-1.22514	3.45598	478.386	4.79662e-106	9.80744e-105	DOWN	erythrocyte membrane protein band 4.1 like 3
ENSMUSG00000001227	Sema6b	-3.69507	0.498525	478.3	5.00751e-106	1.02248e-104	DOWN	sema domain, transmembrane domain (TM), and cytoplasmic domain, (semaphorin) 6B
ENSMUSG00000027955	Gask1b	5.10623	-0.351126	478.082	5.58493e-106	1.13884e-104	UP	golgi associated kinase 1B
ENSMUSG00000032419	Tbx18	1.10434	4.13237	477.621	7.03721e-106	1.43305e-104	UP	T-box18
ENSMUSG00000034532	Fbxo16	-8.10376	-0.624754	477.447	7.67989e-106	1.56182e-104	DOWN	F-box protein 16
ENSMUSG00000030207	Fam234b	1.21373	3.37362	476.751	1.08843e-105	2.21052e-104	UP	family with sequence similarity 234, member B
ENSMUSG00000016552	Foxred2	0.924816	4.63738	475.251	2.30691e-105	4.67886e-104	UP	FAD-dependent oxidoreductase domain containing 2
ENSMUSG00000001467	Cyp51	-0.78309	7.54885	475.23	2.33148e-105	4.72234e-104	DOWN	cytochrome P450, family 51
ENSMUSG00000027669	Gnb4	0.845765	5.13045	475.153	2.42402e-105	4.9032e-104	UP	guanine nucleotide binding protein (G protein), beta 4
ENSMUSG00000022144	Gdnf	2.88175	1.57174	474.877	2.78251e-105	5.62082e-104	UP	glial cell line derived neurotrophic factor
ENSMUSG00000031904	Slc7a6	-0.763606	7.65664	473.328	6.04786e-105	1.22007e-103	DOWN	solute carrier family 7 (cationic amino acid transporter, y+ system), member 6
ENSMUSG00000021994	Wnt5a	0.931649	5.59507	473.291	6.16183e-105	1.2414e-103	UP	wingless-type MMTV integration site family, member 5A
ENSMUSG00000039231	Suv39h1	-0.664597	6.79629	472.63	8.57895e-105	1.72607e-103	DOWN	suppressor of variegation 3-9 1
ENSMUSG00000050908	Tvp23a	-2.2541	1.52885	471.471	1.53373e-104	3.08175e-103	DOWN	trans-golgi network vesicle protein 23A
ENSMUSG00000066441	Rdh11	-0.867341	5.67855	470.981	1.96017e-104	3.93336e-103	DOWN	retinol dehydrogenase 11
ENSMUSG00000000126	Wnt9a	2.58549	1.08146	470.049	3.12658e-104	6.2656e-103	UP	wingless-type MMTV integration site family, member 9A
ENSMUSG00000048078	Tenm4	1.31509	5.52265	469.926	3.32533e-104	6.65507e-103	UP	teneurin transmembrane protein 4
ENSMUSG00000006369	Fbln1	-2.52622	1.34862	469.084	5.07075e-104	1.01348e-102	DOWN	fibulin 1
ENSMUSG00000073002	Vamp5	-0.919058	4.69149	468.94	5.4514e-104	1.08812e-102	DOWN	vesicle-associated membrane protein 5
ENSMUSG00000024911	Fibp	0.680609	6.22038	466.005	2.37153e-103	4.72741e-102	UP	fibroblast growth factor (acidic) intracellular binding protein
ENSMUSG00000026179	Pnkd	-0.805456	5.94306	464.155	5.99404e-103	1.19328e-101	DOWN	paroxysmal nonkinesiogenic dyskinesia
ENSMUSG00000038776	Ephx1	-1.4685	3.67028	464.149	6.01279e-103	1.19544e-101	DOWN	epoxide hydrolase 1, microsomal
ENSMUSG00000028541	B4galt2	0.746459	5.34019	463.826	7.06965e-103	1.40371e-101	UP	UDP-Gal:betaGlcNAc beta 1,4- galactosyltransferase, polypeptide 2
ENSMUSG00000021469	Msx2	1.4441	3.55917	463.382	8.82963e-103	1.75086e-101	UP	msh homeobox 2
ENSMUSG00000036334	Igsf10	2.98354	1.3393	461.774	1.97661e-102	3.91435e-101	UP	immunoglobulin superfamily, member 10
ENSMUSG00000022817	Itgb5	0.679281	7.81329	460.842	3.15312e-102	6.23608e-101	UP	integrin beta 5
ENSMUSG00000022130	Tgds	-1.02315	4.16961	458.552	9.93258e-102	1.96185e-100	DOWN	TDP-glucose 4,6-dehydratase
ENSMUSG00000015090	Ptgds	-4.51817	-0.125312	457.785	1.4586e-101	2.87505e-100	DOWN	prostaglandin D2 synthase (brain)
ENSMUSG00000029822	Osbpl3	-0.634921	6.55263	457.784	1.45941e-101	2.87505e-100	DOWN	oxysterol binding protein-like 3
ENSMUSG00000048337	Npy4r	-3.99005	0.547498	457.705	1.5185e-101	2.98757e-100	DOWN	neuropeptide Y receptor Y4
ENSMUSG00000030278	Cidec	-7.9901	-0.731317	457.522	1.66369e-101	3.26896e-100	DOWN	cell death-inducing DFFA-like effector c
ENSMUSG00000026638	Irf6	-6.03094	-0.537776	457.368	1.7976e-101	3.52749e-100	DOWN	interferon regulatory factor 6
ENSMUSG00000074183	Gsta1	-4.55207	0.116365	457.084	2.07225e-101	4.06119e-100	DOWN	glutathione S-transferase, alpha 1 (Ya)
ENSMUSG00000030671	Pde3b	-0.873068	5.86068	456.372	2.96023e-101	5.79393e-100	DOWN	phosphodiesterase 3B, cGMP-inhibited
ENSMUSG00000020592	Sdc1	-0.686589	8.36411	455.337	4.97441e-101	9.7236e-100	DOWN	syndecan 1
ENSMUSG00000053930	Shisa6	-10.0254	0.0364409	455.141	5.48741e-101	1.07125e-99	DOWN	shisa family member 6
ENSMUSG00000035112	Wnk4	-1.58173	2.96334	454.928	6.10365e-101	1.19002e-99	DOWN	WNK lysine deficient protein kinase 4
ENSMUSG00000052920	Prkg1	2.39578	3.30577	454.591	7.22867e-101	1.40754e-99	UP	protein kinase, cGMP-dependent, type I
ENSMUSG00000015023	Ddx19a	-0.651936	7.08348	454.36	8.11537e-101	1.57816e-99	DOWN	DEAD box helicase 19a
ENSMUSG00000047420	Fam180a	4.11716	-0.00409876	452.917	1.67185e-100	3.247e-99	UP	family with sequence similarity 180, member A
ENSMUSG00000026617	Bpnt1	-0.837038	5.75378	451.954	2.70996e-100	5.25642e-99	DOWN	3'(2'), 5'-bisphosphate nucleotidase 1
ENSMUSG00000026875	Traf1	-1.61514	2.24536	451.356	3.65554e-100	7.08144e-99	DOWN	TNF receptor-associated factor 1
ENSMUSG00000057346	Apol9a	1.13895	3.88517	450.377	5.97184e-100	1.15537e-98	UP	apolipoprotein L 9a
ENSMUSG00000027173	Depdc7	-1.56184	2.48605	450.181	6.58611e-100	1.27258e-98	DOWN	DEP domain containing 7
ENSMUSG00000042745	Id1	-1.94171	5.39327	450.061	6.99482e-100	1.34983e-98	DOWN	inhibitor of DNA binding 1, HLH protein
ENSMUSG00000020681	Ace	-3.73338	0.927761	449.756	8.1496e-100	1.57067e-98	DOWN	angiotensin I converting enzyme (peptidyl-dipeptidase A) 1
ENSMUSG00000019891	Dcbld1	-0.84954	4.89272	449.559	8.9959e-100	1.73157e-98	DOWN	discoidin, CUB and LCCL domain containing 1
ENSMUSG00000034586	Hid1	-0.966013	5.06428	449.334	1.00696e-99	1.93578e-98	DOWN	HID1 domain containing
ENSMUSG00000038253	Hoxa5	1.46001	2.38725	448.786	1.32559e-99	2.54506e-98	UP	homeobox A5
ENSMUSG00000027087	Itgav	0.822771	8.56494	448.553	1.48973e-99	2.85658e-98	UP	integrin alpha V
ENSMUSG00000021458	Aopep	0.728349	5.46634	448.085	1.88279e-99	3.6057e-98	UP	aminopeptidase O
ENSMUSG00000040183	Ankrd6	1.6872	2.15071	447.238	2.87863e-99	5.50584e-98	UP	ankyrin repeat domain 6
ENSMUSG00000074604	Mgst2	-3.37928	1.1587	447.202	2.93138e-99	5.59964e-98	DOWN	microsomal glutathione S-transferase 2
ENSMUSG00000030852	Tacc2	-0.689702	6.50318	446.822	3.54658e-99	6.76626e-98	DOWN	transforming, acidic coiled-coil containing protein 2
ENSMUSG00000045912	C2cd4c	-5.05598	-0.552073	446.215	4.80755e-99	9.16042e-98	DOWN	C2 calcium-dependent domain containing 4C
ENSMUSG00000031586	Rbpms	-0.728289	6.612	445.856	5.75494e-99	1.09518e-97	DOWN	RNA binding protein gene with multiple splicing
ENSMUSG00000033377	Palmd	-1.54514	7.14739	445.382	7.29809e-99	1.3871e-97	DOWN	palmdelphin
ENSMUSG00000033161	Atp1a1	-0.775957	9.43689	445.076	8.50423e-99	1.61431e-97	DOWN	ATPase, Na+/K+ transporting, alpha 1 polypeptide
ENSMUSG00000032366	Tpm1	0.758343	11.0286	444.885	9.35975e-99	1.77448e-97	UP	tropomyosin 1, alpha
ENSMUSG00000021895	Arhgef3	-0.846546	4.98252	444.575	1.09325e-98	2.07005e-97	DOWN	Rho guanine nucleotide exchange factor (GEF) 3
ENSMUSG00000041594	Tmtc4	-0.981296	5.78731	443.214	2.16212e-98	4.08881e-97	DOWN	transmembrane and tetratricopeptide repeat containing 4
ENSMUSG00000024511	Rab27b	-0.876387	5.78761	442.67	2.83994e-98	5.36394e-97	DOWN	RAB27B, member RAS oncogene family
ENSMUSG00000003228	Grk5	1.13491	4.19803	442.465	3.14756e-98	5.93753e-97	UP	G protein-coupled receptor kinase 5
ENSMUSG00000022124	Fbxl3	-0.929982	5.90973	440.9	6.89456e-98	1.29896e-96	DOWN	F-box and leucine-rich repeat protein 3
ENSMUSG00000054408	Spcs3	0.638643	7.96373	440.193	9.82987e-98	1.84968e-96	UP	signal peptidase complex subunit 3 homolog (S. cerevisiae)
ENSMUSG00000022324	Matn2	1.14994	5.23089	439.804	1.19397e-97	2.2439e-96	UP	matrilin 2
ENSMUSG00000064105	Cnnm2	1.25688	3.41739	438.686	2.09119e-97	3.9252e-96	UP	cyclin M2
ENSMUSG00000036943	Rab8b	0.873254	5.72615	438.351	2.47375e-97	4.63752e-96	UP	RAB8B, member RAS oncogene family
ENSMUSG00000024639	Gnaq	0.693893	6.66437	438.264	2.58389e-97	4.83799e-96	UP	guanine nucleotide binding protein, alpha q polypeptide
ENSMUSG00000022090	Pdlim2	0.935529	4.87884	437.844	3.18929e-97	5.96413e-96	UP	PDZ and LIM domain 2
ENSMUSG00000037347	Chst7	2.52085	1.07651	437.381	4.0224e-97	7.51279e-96	UP	carbohydrate (N-acetylglucosamino) sulfotransferase 7
ENSMUSG00000023809	Rps6ka2	0.80968	5.82559	437.04	4.7709e-97	8.89979e-96	UP	ribosomal protein S6 kinase, polypeptide 2
ENSMUSG00000064210	Ano6	-0.824092	8.12291	436.887	5.15264e-97	9.60006e-96	DOWN	anoctamin 6
ENSMUSG00000036437	Npy1r	3.71985	0.159857	435.897	8.46136e-97	1.57452e-95	UP	neuropeptide Y receptor Y1
ENSMUSG00000050395	Tnfsf15	4.08473	-0.398753	435.127	1.24466e-96	2.31326e-95	UP	tumor necrosis factor (ligand) superfamily, member 15
ENSMUSG00000006731	B4galnt1	-0.857627	5.60874	433.961	2.23289e-96	4.14483e-95	DOWN	beta-1,4-N-acetyl-galactosaminyl transferase 1
ENSMUSG00000000416	Cttnbp2	-6.0448	-0.704998	433.515	2.79107e-96	5.17461e-95	DOWN	cortactin binding protein 2
ENSMUSG00000031163	Glod5	-3.51603	0.82564	433.498	2.8159e-96	5.21425e-95	DOWN	glyoxalase domain containing 5
ENSMUSG00000067158	Col4a4	4.23693	-0.392688	432.726	4.14584e-96	7.66752e-95	UP	collagen, type IV, alpha 4
ENSMUSG00000053536	Cstf2t	0.733001	6.49854	432.217	5.35021e-96	9.88285e-95	UP	cleavage stimulation factor, 3' pre-RNA subunit 2, tau
ENSMUSG00000004843	Chmp2b	0.83725	6.52743	430.906	1.032e-95	1.90397e-94	UP	charged multivesicular body protein 2B
ENSMUSG00000049119	Fam110b	2.249	1.56172	430.676	1.15836e-95	2.13448e-94	UP	family with sequence similarity 110, member B
ENSMUSG00000032788	Pdxk	-0.89266	4.5531	429.258	2.35771e-95	4.33923e-94	DOWN	pyridoxal (pyridoxine, vitamin B6) kinase
ENSMUSG00000055407	Map6	1.07984	4.81795	429.033	2.63867e-95	4.8504e-94	UP	microtubule-associated protein 6
ENSMUSG00000049929	Lpar4	2.69767	1.67195	428.423	3.58245e-95	6.57725e-94	UP	lysophosphatidic acid receptor 4
ENSMUSG00000059901	Adamts14	1.15637	4.65717	428.305	3.80062e-95	6.96934e-94	UP	a disintegrin-like and metallopeptidase (reprolysin type) with thrombospondin type 1 motif, 14
ENSMUSG00000032584	Mst1r	-4.53623	-0.37488	426.105	1.14447e-94	2.09612e-93	DOWN	macrophage stimulating 1 receptor (c-met-related tyrosine kinase)
ENSMUSG00000034220	Gpc1	1.07332	7.11312	426.014	1.19779e-94	2.19112e-93	UP	glypican 1
ENSMUSG00000035799	Twist1	1.35193	3.4316	425.462	1.57962e-94	2.8861e-93	UP	twist basic helix-loop-helix transcription factor 1
ENSMUSG00000024810	Il33	-0.749887	5.44917	424.036	3.2286e-94	5.8918e-93	DOWN	interleukin 33
ENSMUSG00000063767	S100a7a	-2.67548	2.48219	423.993	3.29836e-94	6.01185e-93	DOWN	S100 calcium binding protein A7A
ENSMUSG00000043004	Gng2	2.23163	1.76923	423.686	3.84712e-94	7.00361e-93	UP	guanine nucleotide binding protein (G protein), gamma 2
ENSMUSG00000072949	Acot1	-2.08521	1.50455	423.62	3.97664e-94	7.23069e-93	DOWN	acyl-CoA thioesterase 1
ENSMUSG00000039116	Adgrg6	0.801078	7.19888	423.196	4.9188e-94	8.93307e-93	UP	adhesion G protein-coupled receptor G6
ENSMUSG00000040249	Lrp1	1.35228	7.38863	422.054	8.71566e-94	1.58096e-92	UP	low density lipoprotein receptor-related protein 1
ENSMUSG00000029861	Fam131b	1.42712	2.62794	421.5	1.15071e-93	2.0848e-92	UP	family with sequence similarity 131, member B
ENSMUSG00000025473	Adam8	-1.10242	4.40969	421.365	1.23132e-93	2.22816e-92	DOWN	a disintegrin and metallopeptidase domain 8
ENSMUSG00000024388	Myo7b	-5.0565	-0.0193676	421.136	1.38074e-93	2.49557e-92	DOWN	myosin VIIB
ENSMUSG00000004360	9330159F19Rik	-2.26358	2.21349	420.848	1.59537e-93	2.88005e-92	DOWN	RIKEN cDNA 9330159F19 gene
ENSMUSG00000029556	Hnf1a	-9.22378	-0.740115	420.808	1.62748e-93	2.93451e-92	DOWN	HNF1 homeobox A
ENSMUSG00000024533	Spire1	-0.714797	5.62255	420.487	1.91168e-93	3.43874e-92	DOWN	spire type actin nucleation factor 1
ENSMUSG00000042700	Sipa1l1	0.609263	7.27529	420.489	1.91001e-93	3.43874e-92	UP	signal-induced proliferation-associated 1 like 1
ENSMUSG00000043003	Rasef	-9.24151	-0.724723	420.483	1.9156e-93	3.4417e-92	DOWN	RAS and EF hand domain containing
ENSMUSG00000024063	Lbh	0.736666	5.29012	420.296	2.10344e-93	3.77471e-92	UP	limb-bud and heart
ENSMUSG00000038267	Slc22a23	0.73595	5.67647	418.277	5.78608e-93	1.0371e-91	UP	solute carrier family 22, member 23
ENSMUSG00000033192	Lpcat2	-5.72575	-0.650133	418.102	6.31922e-93	1.13132e-91	DOWN	lysophosphatidylcholine acyltransferase 2
ENSMUSG00000031628	Casp3	-0.710765	7.32956	417.936	6.86516e-93	1.2276e-91	DOWN	caspase 3
ENSMUSG00000062591	Tubb4a	-1.43626	3.00012	416.787	1.22094e-92	2.18066e-91	DOWN	tubulin, beta 4A class IVA
ENSMUSG00000022438	Parvb	-0.638669	7.40046	415.968	1.84081e-92	3.28389e-91	DOWN	parvin, beta
ENSMUSG00000044676	Zfp612	-9.18452	-0.776631	415.045	2.92326e-92	5.20878e-91	DOWN	zinc finger protein 612
ENSMUSG00000020186	Csrp2	-0.729198	5.08903	414.464	3.91256e-92	6.96334e-91	DOWN	cysteine and glycine-rich protein 2
ENSMUSG00000030849	Fgfr2	-0.782268	5.3241	414.159	4.55969e-92	8.10553e-91	DOWN	fibroblast growth factor receptor 2
ENSMUSG00000063296	Tmem117	-1.77066	2.41722	412.813	8.95016e-92	1.58915e-90	DOWN	transmembrane protein 117
ENSMUSG00000035673	Sbno2	-0.825677	6.21489	412.791	9.04759e-92	1.60457e-90	DOWN	strawberry notch 2
ENSMUSG00000038903	Ccdc68	-1.18686	3.98185	412.045	1.31504e-91	2.32946e-90	DOWN	coiled-coil domain containing 68
ENSMUSG00000039943	Plcb4	1.05545	4.42194	411.397	1.82022e-91	3.22056e-90	UP	phospholipase C, beta 4
ENSMUSG00000025855	Prkar1b	-1.76941	3.12091	411.333	1.8796e-91	3.32173e-90	DOWN	protein kinase, cAMP dependent regulatory, type I beta
ENSMUSG00000024909	Efemp2	0.64288	8.21525	411.194	2.01463e-91	3.5562e-90	UP	epidermal growth factor-containing fibulin-like extracellular matrix protein 2
ENSMUSG00000117975	Itprip	0.703327	6.49299	411.129	2.08116e-91	3.66934e-90	UP	inositol 1,4,5-triphosphate receptor interacting protein
ENSMUSG00000028521	Slc35d1	-0.969995	4.17404	411.063	2.15114e-91	3.78831e-90	DOWN	solute carrier family 35 (UDP-glucuronic acid/UDP-N-acetylgalactosamine dual transporter), member D1
ENSMUSG00000025151	Maged1	0.754824	8.6779	410.61	2.70048e-91	4.75021e-90	UP	MAGE family member D1
ENSMUSG00000032547	Ryk	0.606117	7.41247	409.842	3.96815e-91	6.97195e-90	UP	receptor-like tyrosine kinase
ENSMUSG00000000627	Sema4f	-0.928193	5.41834	409.407	4.93514e-91	8.66086e-90	DOWN	sema domain, immunoglobulin domain (Ig), TM domain, and short cytoplasmic domain
ENSMUSG00000027544	Nfatc2	-4.83187	-0.584745	409.271	5.28283e-91	9.26028e-90	DOWN	nuclear factor of activated T cells, cytoplasmic, calcineurin dependent 2
ENSMUSG00000069892	9930111J21Rik2	-1.38118	3.94582	408.266	8.7401e-91	1.53028e-89	DOWN	RIKEN cDNA 9930111J21 gene 2
ENSMUSG00000033453	Adamts15	-4.3164	-0.520077	407.992	1.00273e-90	1.75362e-89	DOWN	a disintegrin-like and metallopeptidase (reprolysin type) with thrombospondin type 1 motif, 15
ENSMUSG00000042195	Slc35f2	1.88973	1.65783	405.182	4.10044e-90	7.16273e-89	UP	solute carrier family 35, member F2
ENSMUSG00000033581	Igf2bp2	0.633424	6.97635	404.986	4.52423e-90	7.89389e-89	UP	insulin-like growth factor 2 mRNA binding protein 2
ENSMUSG00000103088	Pcdhgb6	-3.23301	1.14112	404.371	6.15799e-90	1.07321e-88	DOWN	protocadherin gamma subfamily B, 6
ENSMUSG00000034282	Evpl	-4.48483	-0.203225	404.298	6.38903e-90	1.11219e-88	DOWN	envoplakin
ENSMUSG00000030760	Acer3	-0.700568	5.80476	404.045	7.25114e-90	1.26081e-88	DOWN	alkaline ceramidase 3
ENSMUSG00000051615	Rap2a	-0.80167	4.77041	403.979	7.49515e-90	1.30174e-88	DOWN	RAS related protein 2a
ENSMUSG00000057948	Unc13d	-2.24992	0.973297	402.997	1.22634e-89	2.12745e-88	DOWN	unc-13 homolog D
ENSMUSG00000020388	Pdlim4	-3.56846	-0.118927	402.052	1.96948e-89	3.41271e-88	DOWN	PDZ and LIM domain 4
ENSMUSG00000026623	Lpgat1	0.594493	7.3496	401.749	2.2924e-89	3.96772e-88	UP	lysophosphatidylglycerol acyltransferase 1
ENSMUSG00000059327	Eda	1.31346	3.00087	401.21	3.00338e-89	5.19235e-88	UP	ectodysplasin-A
ENSMUSG00000024766	Lipo3	-7.8551	-0.85627	400.59	4.09719e-89	7.07526e-88	DOWN	lipase, member O3
ENSMUSG00000040856	Dlk1	-4.25049	-0.374374	400.233	4.89996e-89	8.45188e-88	DOWN	delta like non-canonical Notch ligand 1
ENSMUSG00000115149	9330188P03Rik	-4.86753	-0.557106	399.329	7.70921e-89	1.32823e-87	DOWN	RIKEN cDNA 9330188P03 gene
ENSMUSG00000027309	4930402H24Rik	0.69319	6.73101	398.348	1.26028e-88	2.16888e-87	UP	RIKEN cDNA 4930402H24 gene
ENSMUSG00000027358	Bmp2	-1.44876	3.63491	397.725	1.72224e-88	2.96053e-87	DOWN	bone morphogenetic protein 2
ENSMUSG00000040717	Il17rd	1.22316	5.86302	397.718	1.72868e-88	2.96822e-87	UP	interleukin 17 receptor D
ENSMUSG00000039081	Zfp503	2.19142	1.87209	397.551	1.87998e-88	3.22434e-87	UP	zinc finger protein 503
ENSMUSG00000025272	Tro	2.74399	0.957724	395.701	4.7521e-88	8.14107e-87	UP	trophinin
ENSMUSG00000003418	St8sia6	-3.70162	0.0833344	395.54	5.14923e-88	8.81142e-87	DOWN	ST8 alpha-N-acetyl-neuraminide alpha-2,8-sialyltransferase 6
ENSMUSG00000057440	Mpp7	-1.18975	3.70823	395.423	5.46084e-88	9.33408e-87	DOWN	membrane protein, palmitoylated 7 (MAGUK p55 subfamily member 7)
ENSMUSG00000079259	Trim71	-6.18437	-0.79271	395.169	6.20414e-88	1.05926e-86	DOWN	tripartite motif-containing 71
ENSMUSG00000036186	Dipk1b	1.04292	3.17002	395.148	6.26898e-88	1.06912e-86	UP	divergent protein kinase domain 1B
ENSMUSG00000057182	Scn3a	4.23471	-0.385412	395.049	6.58912e-88	1.12245e-86	UP	sodium channel, voltage-gated, type III, alpha
ENSMUSG00000021360	Gcnt2	-0.84045	6.00456	393.801	1.2314e-87	2.09532e-86	DOWN	glucosaminyl (N-acetyl) transferase 2, I-branching enzyme
ENSMUSG00000027612	Mmp24	-2.38509	1.49548	393.336	1.55428e-87	2.64174e-86	DOWN	matrix metallopeptidase 24
ENSMUSG00000052516	Robo2	2.85034	0.690707	393.035	1.80813e-87	3.06975e-86	UP	roundabout guidance receptor 2
ENSMUSG00000012889	Podnl1	2.2188	1.18047	392.9	1.93473e-87	3.281e-86	UP	podocan-like 1
ENSMUSG00000039316	Rftn1	-9.05309	-0.904208	392.69	2.14898e-87	3.64026e-86	DOWN	raftlin lipid raft linker 1
ENSMUSG00000059878	Zfp422	-0.772858	5.57844	392.458	2.41421e-87	4.08497e-86	DOWN	zinc finger protein 422
ENSMUSG00000068246	Apol9b	1.0276	3.62511	392.455	2.41828e-87	4.08727e-86	UP	apolipoprotein L 9b
ENSMUSG00000019055	Plod1	0.789735	5.71788	392.04	2.97739e-87	5.02663e-86	UP	procollagen-lysine, 2-oxoglutarate 5-dioxygenase 1
ENSMUSG00000098207	Arl14	-1.55112	2.19904	392.025	2.99976e-87	5.05875e-86	DOWN	ADP-ribosylation factor-like 14
ENSMUSG00000031584	Gsr	-0.74309	7.29812	391.424	4.05392e-87	6.82885e-86	DOWN	glutathione reductase
ENSMUSG00000025889	Snca	-9.16216	-0.80068	391.243	4.43997e-87	7.47081e-86	DOWN	synuclein, alpha
ENSMUSG00000041481	Serpina3g	3.81149	0.484614	390.974	5.07887e-87	8.53634e-86	UP	serine (or cysteine) peptidase inhibitor, clade A, member 3G
ENSMUSG00000026946	Nmi	-1.58198	2.79995	390.948	5.14658e-87	8.64054e-86	DOWN	N-myc (and STAT) interactor
ENSMUSG00000032226	Gcnt3	-3.21296	0.414963	390.703	5.81771e-87	9.75644e-86	DOWN	glucosaminyl (N-acetyl) transferase 3, mucin type
ENSMUSG00000020777	Acox1	-0.723016	7.47906	390.668	5.92145e-87	9.91942e-86	DOWN	acyl-Coenzyme A oxidase 1, palmitoyl
ENSMUSG00000005580	Adcy9	-1.44428	2.40259	390.357	6.92216e-87	1.15829e-85	DOWN	adenylate cyclase 9
ENSMUSG00000031349	Nsdhl	-0.789592	6.23019	390.25	7.30178e-87	1.22046e-85	DOWN	NAD(P) dependent steroid dehydrogenase-like
ENSMUSG00000022119	Rbm26	-0.706089	5.34399	389.625	9.98794e-87	1.6676e-85	DOWN	RNA binding motif protein 26
ENSMUSG00000010660	Plcd1	1.06274	4.36288	388.998	1.36794e-86	2.28141e-85	UP	phospholipase C, delta 1
ENSMUSG00000026932	Nacc2	0.692557	6.34685	388.706	1.58309e-86	2.63731e-85	UP	nucleus accumbens associated 2, BEN and BTB (POZ) domain containing
ENSMUSG00000057421	Las1l	-0.621485	7.25011	388.536	1.72382e-86	2.8686e-85	DOWN	LAS1-like (S. cerevisiae)
ENSMUSG00000045664	Cdc42ep2	-0.774874	5.20427	388.033	2.21833e-86	3.68746e-85	DOWN	CDC42 effector protein (Rho GTPase binding) 2
ENSMUSG00000032666	1700025G04Rik	0.749756	5.78815	387.96	2.30197e-86	3.82228e-85	UP	RIKEN cDNA 1700025G04 gene
ENSMUSG00000024042	Sik1	-1.04066	4.39114	387.159	3.43903e-86	5.70404e-85	DOWN	salt inducible kinase 1
ENSMUSG00000045518	Onecut3	-2.49406	1.11083	386.622	4.50097e-86	7.4572e-85	DOWN	one cut domain, family member 3
ENSMUSG00000099966	2810402E24Rik	1.08407	3.22305	386.222	5.50062e-86	9.10343e-85	UP	RIKEN cDNA 2810402E24 gene
ENSMUSG00000068874	Selenbp1	-2.36703	2.00445	385.253	8.94051e-86	1.47802e-84	DOWN	selenium binding protein 1
ENSMUSG00000024747	Aldh1a7	2.44157	1.10732	383.191	2.51293e-85	4.14977e-84	UP	aldehyde dehydrogenase family 1, subfamily A7
ENSMUSG00000040136	Abcc8	-5.00771	-0.338963	383.136	2.58383e-85	4.26219e-84	DOWN	ATP-binding cassette, sub-family C (CFTR/MRP), member 8
ENSMUSG00000066684	Pilrb1	-6.40393	-0.84963	382.851	2.97982e-85	4.91004e-84	DOWN	paired immunoglobin-like type 2 receptor beta 1
ENSMUSG00000023904	Hcfc1r1	0.667086	7.39235	382.29	3.94724e-85	6.49703e-84	UP	host cell factor C1 regulator 1 (XPO1-dependent)
ENSMUSG00000061397	Krt79	-3.50424	-0.0134922	382.004	4.5567e-85	7.49203e-84	DOWN	keratin 79
ENSMUSG00000042379	Esm1	-7.12532	-0.930861	381.917	4.75881e-85	7.81582e-84	DOWN	endothelial cell-specific molecule 1
ENSMUSG00000049313	Sorl1	1.8127	2.01298	381.883	4.84162e-85	7.9432e-84	UP	sortilin-related receptor, LDLR class A repeats-containing
ENSMUSG00000038859	Baiap2l1	-0.625959	6.62101	381.768	5.12926e-85	8.40598e-84	DOWN	BAI1-associated protein 2-like 1
ENSMUSG00000038732	Mboat1	-0.635739	6.82468	381.603	5.57226e-85	9.12208e-84	DOWN	membrane bound O-acyltransferase domain containing 1
ENSMUSG00000041734	Kirrel	0.58793	7.88246	381.561	5.68979e-85	9.30441e-84	UP	kirre like nephrin family adhesion molecule 1
ENSMUSG00000027210	Meis2	0.702477	6.5479	381.5	5.86611e-85	9.58237e-84	UP	Meis homeobox 2
ENSMUSG00000021000	Mia2	-0.731875	6.47164	381.488	5.90218e-85	9.63087e-84	DOWN	MIA SH3 domain ER export factor 2
ENSMUSG00000021747	Cfap20dc	1.27833	2.68898	380.73	8.6321e-85	1.40702e-83	UP	CFAP20 domain containing
ENSMUSG00000071552	Tigit	-1.69809	2.11452	380.552	9.43783e-85	1.5367e-83	DOWN	T cell immunoreceptor with Ig and ITIM domains
ENSMUSG00000040875	Osbpl10	-3.15152	0.153355	379.794	1.37986e-84	2.24432e-83	DOWN	oxysterol binding protein-like 10
ENSMUSG00000019997	Ccn2	1.16353	9.85857	379.638	1.49188e-84	2.4239e-83	UP	cellular communication network factor 2
ENSMUSG00000056214	Pard6g	0.898765	4.3074	378.786	2.2875e-84	3.71258e-83	UP	par-6 family cell polarity regulator gamma
ENSMUSG00000020674	Pxdn	0.69146	8.43122	378.397	2.77923e-84	4.50581e-83	UP	peroxidasin
ENSMUSG00000030168	Adipor2	-0.746528	7.1761	378.07	3.27451e-84	5.30309e-83	DOWN	adiponectin receptor 2
ENSMUSG00000028078	Dclk2	1.77277	1.98221	377.841	3.67277e-84	5.94171e-83	UP	doublecortin-like kinase 2
ENSMUSG00000031790	Mmp15	1.30931	3.33942	377.833	3.68796e-84	5.9599e-83	UP	matrix metallopeptidase 15
ENSMUSG00000003644	Rps6ka1	-0.796555	4.85558	376.515	7.14124e-84	1.15282e-82	DOWN	ribosomal protein S6 kinase polypeptide 1
ENSMUSG00000037306	Man1c1	-1.13293	3.41997	375.674	1.08864e-83	1.75554e-82	DOWN	mannosidase, alpha, class 1C, member 1
ENSMUSG00000009376	Met	0.592119	8.57796	375.588	1.13645e-83	1.83067e-82	UP	met proto-oncogene
ENSMUSG00000053469	Tg	3.37004	-0.313461	375.499	1.1881e-83	1.91185e-82	UP	thyroglobulin
ENSMUSG00000023045	Soat2	-3.62562	0.0750089	375.22	1.36677e-83	2.19701e-82	DOWN	sterol O-acyltransferase 2
ENSMUSG00000034488	Edil3	1.98073	4.28771	374.964	1.55389e-83	2.49515e-82	UP	EGF-like repeats and discoidin I-like domains 3
ENSMUSG00000050071	Bex1	-4.21183	-0.406304	374.433	2.02793e-83	3.25286e-82	DOWN	brain expressed X-linked 1
ENSMUSG00000036606	Plxnb2	-0.701878	9.2563	374.251	2.2216e-83	3.55975e-82	DOWN	plexin B2
ENSMUSG00000026730	Pter	-0.975503	3.93406	374.198	2.28182e-83	3.65236e-82	DOWN	phosphotriesterase related
ENSMUSG00000062210	Tnfaip8	-0.642096	7.08086	374.173	2.30954e-83	3.69283e-82	DOWN	tumor necrosis factor, alpha-induced protein 8
ENSMUSG00000103332	Pcdhga2	-3.50088	-0.0163649	374.158	2.32788e-83	3.71822e-82	DOWN	protocadherin gamma subfamily A, 2
ENSMUSG00000030621	Me3	3.25552	-0.227947	373.826	2.74882e-83	4.38592e-82	UP	malic enzyme 3, NADP(+)-dependent, mitochondrial
ENSMUSG00000067006	Serpinb5	-5.95564	-1.01258	373.704	2.92305e-83	4.659e-82	DOWN	serine (or cysteine) peptidase inhibitor, clade B, member 5
ENSMUSG00000024948	Map4k2	0.788046	5.22984	373.047	4.06155e-83	6.46681e-82	UP	mitogen-activated protein kinase kinase kinase kinase 2
ENSMUSG00000054855	Rnd1	-1.11831	4.75736	372.568	5.16604e-83	8.21672e-82	DOWN	Rho family GTPase 1
ENSMUSG00000022451	Twf1	-0.604585	7.56836	372.462	5.44798e-83	8.65605e-82	DOWN	twinfilin actin binding protein 1
ENSMUSG00000031870	Pgr	4.41708	-0.517207	371.11	1.07266e-82	1.70251e-81	UP	progesterone receptor
ENSMUSG00000044164	Rnf182	-1.95146	1.45088	371.076	1.0915e-82	1.73059e-81	DOWN	ring finger protein 182
ENSMUSG00000003518	Dusp3	-0.710684	5.47801	370.64	1.35801e-82	2.15089e-81	DOWN	dual specificity phosphatase 3 (vaccinia virus phosphatase VH1-related)
ENSMUSG00000019539	Rcn3	1.34454	3.40445	370.344	1.57488e-82	2.49149e-81	UP	reticulocalbin 3, EF-hand calcium binding domain
ENSMUSG00000022485	Hoxc5	3.29131	0.50568	370.342	1.57635e-82	2.49149e-81	UP	homeobox C5
ENSMUSG00000030283	St8sia1	-3.01585	0.902357	370.217	1.67844e-82	2.65008e-81	DOWN	ST8 alpha-N-acetyl-neuraminide alpha-2,8-sialyltransferase 1
ENSMUSG00000002233	Rhoc	0.580451	8.11889	369.567	2.32554e-82	3.66794e-81	UP	ras homolog family member C
ENSMUSG00000034064	Poglut1	0.658328	6.25006	369.385	2.54749e-82	4.01383e-81	UP	protein O-glucosyltransferase 1
ENSMUSG00000032855	Pkd1	0.705649	7.09721	369.2	2.79433e-82	4.39816e-81	UP	polycystin 1, transient receptor poteintial channel interacting
ENSMUSG00000026547	Tagln2	-0.628816	9.43246	369.015	3.06633e-82	4.82126e-81	DOWN	transgelin 2
ENSMUSG00000024960	Plcb3	0.588592	7.89225	368.994	3.09842e-82	4.86664e-81	UP	phospholipase C, beta 3
ENSMUSG00000028926	Cdk14	1.04067	5.42902	368.056	4.95944e-82	7.78164e-81	UP	cyclin-dependent kinase 14
ENSMUSG00000039095	En2	1.73115	1.47624	368.05	4.97359e-82	7.79575e-81	UP	engrailed 2
ENSMUSG00000022285	Ywhaz	-0.621249	9.82224	367.468	6.66025e-82	1.04286e-80	DOWN	tyrosine 3-monooxygenase/tryptophan 5-monooxygenase activation protein, zeta polypeptide
ENSMUSG00000047434	Xxylt1	0.716971	5.33167	366.825	9.19569e-82	1.43837e-80	UP	xyloside xylosyltransferase 1
ENSMUSG00000028546	Elavl4	4.97132	-1.04088	366.661	9.98141e-82	1.55966e-80	UP	ELAV like RNA binding protein 4
ENSMUSG00000042156	Dzip1	-2.88013	0.459795	366.581	1.03886e-81	1.6216e-80	DOWN	DAZ interacting protein 1
ENSMUSG00000017781	Pitpna	-0.542374	7.42687	366.465	1.10125e-81	1.71723e-80	DOWN	phosphatidylinositol transfer protein, alpha
ENSMUSG00000000532	Acvr1b	-0.724972	5.9133	364.607	2.79588e-81	4.35523e-80	DOWN	activin A receptor, type 1B
ENSMUSG00000037206	Islr	3.24431	-0.155814	364.541	2.88932e-81	4.49616e-80	UP	immunoglobulin superfamily containing leucine-rich repeat
ENSMUSG00000059316	Slc27a4	-0.714133	5.51414	363.834	4.11941e-81	6.40373e-80	DOWN	solute carrier family 27 (fatty acid transporter), member 4
ENSMUSG00000037656	Slc20a2	-0.72082	6.854	363.715	4.3722e-81	6.78972e-80	DOWN	solute carrier family 20, member 2
ENSMUSG00000025008	Tctn3	0.963344	3.71721	363.677	4.45486e-81	6.91098e-80	UP	tectonic family member 3
ENSMUSG00000036908	Unc93b1	-1.88073	1.90286	362.426	8.34301e-81	1.29295e-79	DOWN	unc-93 homolog B1, TLR signaling regulator
ENSMUSG00000041658	Rragb	1.10041	3.51526	362.137	9.64299e-81	1.49288e-79	UP	Ras-related GTP binding B
ENSMUSG00000036885	Arhgef26	-1.16554	3.19973	361.575	1.27823e-80	1.97687e-79	DOWN	Rho guanine nucleotide exchange factor (GEF) 26
ENSMUSG00000068923	Syt11	0.620834	6.12504	361.038	1.6731e-80	2.58493e-79	UP	synaptotagmin XI
ENSMUSG00000050822	Slc29a4	-4.69878	-0.707444	361.006	1.70057e-80	2.62468e-79	DOWN	solute carrier family 29 (nucleoside transporters), member 4
ENSMUSG00000022537	Tmem44	1.41258	4.05503	360.836	1.85152e-80	2.85473e-79	UP	transmembrane protein 44
ENSMUSG00000053080	2700081O15Rik	0.88548	5.45282	360.343	2.37108e-80	3.65209e-79	UP	RIKEN cDNA 2700081O15 gene
ENSMUSG00000041324	Inhba	0.721733	7.08061	360.247	2.48822e-80	3.82861e-79	UP	inhibin beta-A
ENSMUSG00000035403	Crb2	-2.35468	0.73348	360.233	2.50585e-80	3.85182e-79	DOWN	crumbs family member 2
ENSMUSG00000050751	Pgbd5	4.94742	-0.74733	359.189	4.22753e-80	6.49167e-79	UP	piggyBac transposable element derived 5
ENSMUSG00000039145	Camk1d	0.829693	4.7397	358.304	6.58881e-80	1.01073e-78	UP	calcium/calmodulin-dependent protein kinase ID
ENSMUSG00000026304	Rab17	-4.30054	-0.533993	357.969	7.79635e-80	1.19476e-78	DOWN	RAB17, member RAS oncogene family
ENSMUSG00000025584	Pde8a	-1.26993	4.53839	357.822	8.38949e-80	1.28435e-78	DOWN	phosphodiesterase 8A
ENSMUSG00000000154	Slc22a18	-2.53965	0.684083	357.48	9.95967e-80	1.52318e-78	DOWN	solute carrier family 22 (organic cation transporter), member 18
ENSMUSG00000000782	Tcf7	-0.929829	3.70089	357.401	1.03618e-79	1.58308e-78	DOWN	transcription factor 7, T cell specific
ENSMUSG00000056234	Ncoa4	-0.712719	7.44729	357.334	1.07179e-79	1.63583e-78	DOWN	nuclear receptor coactivator 4
ENSMUSG00000035891	Cerk	-0.685951	5.34165	357.25	1.11763e-79	1.70408e-78	DOWN	ceramide kinase
ENSMUSG00000046879	Irgm1	0.905703	7.2495	357.095	1.20801e-79	1.84002e-78	UP	immunity-related GTPase family M member 1
ENSMUSG00000041836	Ptpre	-0.881463	4.97104	356.963	1.29102e-79	1.96448e-78	DOWN	protein tyrosine phosphatase, receptor type, E
ENSMUSG00000019590	Cyb561	-0.847032	5.3087	356.523	1.60956e-79	2.44672e-78	DOWN	cytochrome b-561
ENSMUSG00000029869	Ephb6	0.976236	5.29091	354.851	3.72218e-79	5.65247e-78	UP	Eph receptor B6
ENSMUSG00000004609	Cd33	2.52101	1.18286	354.546	4.33781e-79	6.58076e-78	UP	CD33 antigen
ENSMUSG00000029059	Prxl2b	-2.29822	0.998856	354.356	4.77142e-79	7.23131e-78	DOWN	peroxiredoxin like 2B
ENSMUSG00000041886	Macc1	1.61586	1.36872	353.795	6.32023e-79	9.569e-78	UP	metastasis associated in colon cancer 1
ENSMUSG00000068245	Phf11d	-3.3839	-0.281955	352.298	1.33891e-78	2.02511e-77	DOWN	PHD finger protein 11D
ENSMUSG00000029684	Wasl	-0.689484	6.39946	351.424	2.0752e-78	3.13563e-77	DOWN	WASP like actin nucleation promoting factor
ENSMUSG00000048175	Asb8	-0.726563	5.40925	351	2.56634e-78	3.87387e-77	DOWN	ankyrin repeat and SOCS box-containing 8
ENSMUSG00000031778	Cx3cl1	-0.88824	4.86563	350.698	2.98589e-78	4.50268e-77	DOWN	chemokine (C-X3-C motif) ligand 1
ENSMUSG00000031734	Irx3	-1.57354	2.91933	349.325	5.9445e-78	8.95527e-77	DOWN	Iroquois related homeobox 3
ENSMUSG00000032554	Trf	-1.50751	5.82155	349.288	6.05468e-78	9.11218e-77	DOWN	transferrin
ENSMUSG00000068893	Sprr2a2	1.89652	1.41213	348.448	9.22722e-78	1.3873e-76	UP	small proline-rich protein 2A2
ENSMUSG00000027985	Lef1	2.40293	0.357256	348.189	1.05072e-77	1.57817e-76	UP	lymphoid enhancer binding factor 1
ENSMUSG00000037217	Syn1	-1.60144	2.11418	348.081	1.10925e-77	1.66442e-76	DOWN	synapsin I
ENSMUSG00000027692	Tnik	-2.27558	1.13923	347.95	1.18435e-77	1.77534e-76	DOWN	TRAF2 and NCK interacting kinase
ENSMUSG00000024087	Cyp1b1	0.950311	7.96167	347.584	1.42309e-77	2.13112e-76	UP	cytochrome P450, family 1, subfamily b, polypeptide 1
ENSMUSG00000003282	Plag1	1.45629	2.64506	346.505	2.44508e-77	3.65793e-76	UP	pleiomorphic adenoma gene 1
ENSMUSG00000043557	Mdga1	-3.70554	0.137228	346.215	2.82762e-77	4.22605e-76	DOWN	MAM domain containing glycosylphosphatidylinositol anchor 1
ENSMUSG00000000693	Loxl3	0.809483	5.09612	346.054	3.06453e-77	4.57559e-76	UP	lysyl oxidase-like 3
ENSMUSG00000066456	Hmgn3	0.65273	5.15109	345.749	3.5713e-77	5.32698e-76	UP	high mobility group nucleosomal binding domain 3
ENSMUSG00000022156	Gzme	-1.4264	2.76638	344.806	5.73101e-77	8.54e-76	DOWN	granzyme E
ENSMUSG00000031290	Lrch2	0.777291	4.96589	343.687	1.00422e-76	1.49496e-75	UP	leucine-rich repeats and calponin homology (CH) domain containing 2
ENSMUSG00000022131	Gpr180	-1.04933	3.74275	343.68	1.00779e-76	1.4988e-75	DOWN	G protein-coupled receptor 180
ENSMUSG00000060568	Fam78b	-3.74386	-0.18482	343.659	1.01846e-76	1.51169e-75	DOWN	family with sequence similarity 78, member B
ENSMUSG00000111709	Gm3776	-3.89416	-0.395604	343.659	1.01846e-76	1.51169e-75	DOWN	predicted gene 3776
ENSMUSG00000029762	Akr1b8	-0.574679	6.62231	343.173	1.29962e-76	1.92711e-75	DOWN	aldo-keto reductase family 1, member B8
ENSMUSG00000023909	Paqr4	-1.14701	3.0851	342.696	1.65123e-76	2.44609e-75	DOWN	progestin and adipoQ receptor family member IV
ENSMUSG00000079481	Nhsl2	-3.21594	0.0452781	342.367	1.94666e-76	2.88091e-75	DOWN	NHS-like 2
ENSMUSG00000024404	Riok3	-0.635215	6.55254	342.001	2.33987e-76	3.45944e-75	DOWN	RIO kinase 3
ENSMUSG00000050821	Fam131a	1.85586	1.39595	341.321	3.28956e-76	4.85878e-75	UP	family with sequence similarity 131, member A
ENSMUSG00000032883	Acsl3	-0.713077	7.03396	340.678	4.54167e-76	6.70162e-75	DOWN	acyl-CoA synthetase long-chain family member 3
ENSMUSG00000030560	Ctsc	-0.811847	6.96388	340.541	4.86394e-76	7.17015e-75	DOWN	cathepsin C
ENSMUSG00000042155	Klhl23	0.892212	4.05296	339.934	6.59673e-76	9.71507e-75	UP	kelch-like 23
ENSMUSG00000036995	Asap3	1.5647	2.85401	339.481	8.27852e-76	1.218e-74	UP	ArfGAP with SH3 domain, ankyrin repeat and PH domain 3
ENSMUSG00000027253	Lrp4	1.4432	2.10447	338.95	1.08006e-75	1.58752e-74	UP	low density lipoprotein receptor-related protein 4
ENSMUSG00000029771	Irf5	-2.51829	0.916019	338.914	1.10024e-75	1.61561e-74	DOWN	interferon regulatory factor 5
ENSMUSG00000023913	Pla2g7	-1.45486	2.80653	338.607	1.28293e-75	1.88205e-74	DOWN	phospholipase A2, group VII (platelet-activating factor acetylhydrolase, plasma)
ENSMUSG00000014602	Kif1a	-3.9474	-0.552366	336.958	2.93327e-75	4.2989e-74	DOWN	kinesin family member 1A
ENSMUSG00000066682	Pilrb2	-6.49548	-1.09101	336.773	3.21778e-75	4.7113e-74	DOWN	paired immunoglobin-like type 2 receptor beta 2
ENSMUSG00000045672	Col27a1	-1.03992	4.93061	336.667	3.39362e-75	4.96395e-74	DOWN	collagen, type XXVII, alpha 1
ENSMUSG00000040488	Ltbp4	-1.28844	5.36843	336.601	3.50853e-75	5.12707e-74	DOWN	latent transforming growth factor beta binding protein 4
ENSMUSG00000053414	Hunk	-2.92546	-0.245088	336.52	3.65386e-75	5.33428e-74	DOWN	hormonally upregulated Neu-associated kinase
ENSMUSG00000041372	B4galnt3	-5.2399	-1.10109	336.014	4.71015e-75	6.86973e-74	DOWN	beta-1,4-N-acetyl-galactosaminyl transferase 3
ENSMUSG00000026405	C4bp	-3.13773	0.382142	335.929	4.9151e-75	7.16174e-74	DOWN	complement component 4 binding protein
ENSMUSG00000024386	Proc	-2.02896	1.33814	335.667	5.60341e-75	8.15679e-74	DOWN	protein C
ENSMUSG00000040003	Magi2	1.82968	1.56501	335.183	7.14273e-75	1.03875e-73	UP	membrane associated guanylate kinase, WW and PDZ domain containing 2
ENSMUSG00000024247	Pkdcc	-1.24287	2.92638	334.851	8.43835e-75	1.22599e-73	DOWN	protein kinase domain containing, cytoplasmic
ENSMUSG00000002107	Celf2	0.574178	6.45779	334.717	9.02581e-75	1.31009e-73	UP	CUGBP, Elav-like family member 2
ENSMUSG00000034353	Ramp1	1.2799	2.84437	334.302	1.11134e-74	1.61155e-73	UP	receptor (calcitonin) activity modifying protein 1
ENSMUSG00000021285	Ppp1r13b	-0.737435	4.82616	334.221	1.15745e-74	1.67681e-73	DOWN	protein phosphatase 1, regulatory subunit 13B
ENSMUSG00000040998	Npnt	0.568679	8.69416	334.015	1.28361e-74	1.85779e-73	UP	nephronectin
ENSMUSG00000040147	Maob	-5.96895	-0.994908	333.803	1.42696e-74	2.06328e-73	DOWN	monoamine oxidase B
ENSMUSG00000022120	Obi1	-0.86966	4.21081	333.49	1.66977e-74	2.41207e-73	DOWN	ORC ubiquitin ligase 1
ENSMUSG00000022914	Brwd1	0.606673	6.03883	333.069	2.06247e-74	2.9765e-73	UP	bromodomain and WD repeat domain containing 1
ENSMUSG00000060224	Pyroxd2	1.75506	2.02096	332.639	2.55874e-74	3.68918e-73	UP	pyridine nucleotide-disulphide oxidoreductase domain 2
ENSMUSG00000022952	Runx1	0.667461	5.96351	331.337	4.91474e-74	7.07928e-73	UP	runt related transcription factor 1
ENSMUSG00000037010	Apln	2.17789	1.87288	331.183	5.31107e-74	7.64288e-73	UP	apelin
ENSMUSG00000019124	Scrn1	-5.28067	-0.653099	330.995	5.83433e-74	8.38789e-73	DOWN	secernin 1
ENSMUSG00000033917	Gde1	-0.675916	5.10779	330.367	7.99581e-74	1.14845e-72	DOWN	glycerophosphodiester phosphodiesterase 1
ENSMUSG00000043088	Il17re	-4.01201	-0.68775	330.365	8.00468e-74	1.14863e-72	DOWN	interleukin 17 receptor E
ENSMUSG00000044231	Nhlrc1	-8.67135	-1.25732	330.014	9.54406e-74	1.36822e-72	DOWN	NHL repeat containing 1
ENSMUSG00000025915	Sgk3	1.49263	2.06388	329.873	1.02432e-73	1.46705e-72	UP	serum/glucocorticoid regulated kinase 3
ENSMUSG00000037033	Clca3b	-1.35286	2.83871	329.865	1.02855e-73	1.47172e-72	DOWN	chloride channel accessory 3B
ENSMUSG00000032252	Glce	0.588256	5.8364	329.743	1.09334e-73	1.56295e-72	UP	glucuronyl C5-epimerase
ENSMUSG00000040990	Sh3kbp1	0.588491	5.69851	329.648	1.14645e-73	1.63732e-72	UP	SH3-domain kinase binding protein 1
ENSMUSG00000020836	Coro6	1.63715	2.50093	328.862	1.70096e-73	2.42696e-72	UP	coronin 6
ENSMUSG00000073077	Cfap47	-8.39248	-1.51882	328.499	2.04073e-73	2.909e-72	DOWN	cilia and flagella associated protein 47
ENSMUSG00000117924	Tmem223	0.779178	5.63533	328.465	2.07582e-73	2.95623e-72	UP	transmembrane protein 223
ENSMUSG00000015085	Entpd2	-2.00268	1.69366	328.389	2.15657e-73	3.06834e-72	DOWN	ectonucleoside triphosphate diphosphohydrolase 2
ENSMUSG00000050272	Dscam	3.20575	-0.0307472	328.215	2.35235e-73	3.34374e-72	UP	DS cell adhesion molecule
ENSMUSG00000017446	C1qtnf1	-1.10455	4.23626	327.72	3.01603e-73	4.28311e-72	DOWN	C1q and tumor necrosis factor related protein 1
ENSMUSG00000022510	Trp63	6.51448	-0.145054	327.482	3.39804e-73	4.82107e-72	UP	transformation related protein 63
ENSMUSG00000074746	Pdzd8	0.643346	7.52936	327.1	4.11577e-73	5.83389e-72	UP	PDZ domain containing 8
ENSMUSG00000061740	Cyp2d22	-5.32158	-0.503485	326.76	4.88135e-73	6.91258e-72	DOWN	cytochrome P450, family 2, subfamily d, polypeptide 22
ENSMUSG00000052117	D630039A03Rik	-5.12857	-1.20242	326.152	6.62201e-73	9.36878e-72	DOWN	RIKEN cDNA D630039A03 gene
ENSMUSG00000020900	Myh10	0.598178	8.05858	325.868	7.63585e-73	1.07931e-71	UP	myosin, heavy polypeptide 10, non-muscle
ENSMUSG00000061451	Tmem151a	-1.101	4.65499	325.756	8.07545e-73	1.14037e-71	DOWN	transmembrane protein 151A
ENSMUSG00000006464	Bbs1	1.09419	3.38609	325.613	8.67494e-73	1.22389e-71	UP	Bardet-Biedl syndrome 1 (human)
ENSMUSG00000063171	Rps4l	-7.5325	-0.537054	325.46	9.36744e-73	1.32035e-71	DOWN	ribosomal protein S4-like
ENSMUSG00000031202	Rab39b	2.2457	0.944261	325.187	1.07445e-72	1.51304e-71	UP	RAB39B, member RAS oncogene family
ENSMUSG00000079685	Ulbp1	0.631489	6.04628	324.628	1.42214e-72	2.0008e-71	UP	UL16 binding protein 1
ENSMUSG00000028411	Aptx	0.813648	3.9549	324.541	1.48547e-72	2.08794e-71	UP	aprataxin
ENSMUSG00000026159	Agfg1	-0.598502	7.81086	324.363	1.62387e-72	2.28036e-71	DOWN	ArfGAP with FG repeats 1
ENSMUSG00000017491	Rarb	1.80594	1.43952	324.148	1.80916e-72	2.5382e-71	UP	retinoic acid receptor, beta
ENSMUSG00000061718	Ppp1r1b	-1.45042	2.30755	323.285	2.78883e-72	3.90902e-71	DOWN	protein phosphatase 1, regulatory inhibitor subunit 1B
ENSMUSG00000027315	Spint1	-3.71256	-0.557541	322.612	3.90829e-72	5.47305e-71	DOWN	serine protease inhibitor, Kunitz type 1
ENSMUSG00000091586	Cyp4f17	-1.74372	1.5514	321.53	6.72516e-72	9.409e-71	DOWN	cytochrome P450, family 4, subfamily f, polypeptide 17
ENSMUSG00000038607	Gng10	0.706956	5.52651	320.783	9.78241e-72	1.36737e-70	UP	guanine nucleotide binding protein (G protein), gamma 10
ENSMUSG00000046020	Pofut1	0.558625	5.9932	319.564	1.80207e-71	2.51656e-70	UP	protein O-fucosyltransferase 1
ENSMUSG00000059456	Ptk2b	-0.622451	7.02164	318.984	2.41095e-71	3.36376e-70	DOWN	PTK2 protein tyrosine kinase 2 beta
ENSMUSG00000027624	Epb41l1	-0.59678	6.50668	318.947	2.45655e-71	3.42421e-70	DOWN	erythrocyte membrane protein band 4.1 like 1
ENSMUSG00000032679	Cd59a	-2.98114	0.262222	318.522	3.03986e-71	4.23338e-70	DOWN	CD59a antigen
ENSMUSG00000004446	Bid	0.60278	5.53382	318.299	3.39966e-71	4.73009e-70	UP	BH3 interacting domain death agonist
ENSMUSG00000022367	Has2	0.897121	4.69518	317.555	4.93838e-71	6.86466e-70	UP	hyaluronan synthase 2
ENSMUSG00000028262	Clca3a2	-4.54817	-1.1176	317.527	5.00765e-71	6.95456e-70	DOWN	chloride channel accessory 3A2
ENSMUSG00000026343	Gpr39	-0.654225	5.92115	317.024	6.44393e-71	8.94102e-70	DOWN	G protein-coupled receptor 39
ENSMUSG00000026158	Ogfrl1	0.93145	3.86954	316.884	6.91224e-71	9.58202e-70	UP	opioid growth factor receptor-like 1
ENSMUSG00000021814	Anxa7	-0.57045	7.13749	316.727	7.47788e-71	1.03566e-69	DOWN	annexin A7
ENSMUSG00000035504	Reep6	-1.59399	1.53458	315.128	1.6678e-70	2.30774e-69	DOWN	receptor accessory protein 6
ENSMUSG00000003559	As3mt	-1.5019	2.03782	315.06	1.72568e-70	2.38563e-69	DOWN	arsenite methyltransferase
ENSMUSG00000057497	Fam136a	-0.739611	5.63332	314.839	1.92788e-70	2.66272e-69	DOWN	family with sequence similarity 136, member A
ENSMUSG00000037624	Kcnk2	1.5613	1.72034	314.738	2.02847e-70	2.7991e-69	UP	potassium channel, subfamily K, member 2
ENSMUSG00000109325	Krt8-ps	-1.08615	3.38451	314.619	2.1525e-70	2.96755e-69	DOWN	keratin 8, pseudogene
ENSMUSG00000018339	Gpx3	-2.35903	0.523608	314.164	2.70544e-70	3.72645e-69	DOWN	glutathione peroxidase 3
ENSMUSG00000053004	Hrh1	-3.80077	-0.444098	314.143	2.73347e-70	3.76164e-69	DOWN	histamine receptor H1
ENSMUSG00000043252	Tmem64	0.652521	6.08601	314.016	2.9138e-70	4.00614e-69	UP	transmembrane protein 64
ENSMUSG00000027171	Prrg4	-1.07905	3.30644	313.784	3.27296e-70	4.49585e-69	DOWN	proline rich Gla (G-carboxyglutamic acid) 4 (transmembrane)
ENSMUSG00000115987	Vps28	-0.596743	5.87999	313.622	3.5494e-70	4.87116e-69	DOWN	vacuolar protein sorting 28
ENSMUSG00000026347	Tmem163	-5.45316	-0.899391	313.207	4.372e-70	5.99464e-69	DOWN	transmembrane protein 163
ENSMUSG00000051527	Usp29	-1.5254	2.55107	313.189	4.41101e-70	6.04264e-69	DOWN	ubiquitin specific peptidase 29
ENSMUSG00000036103	Colec12	1.98542	2.87886	313.124	4.55764e-70	6.23785e-69	UP	collectin sub-family member 12
ENSMUSG00000060671	Atp8b2	0.568147	6.85903	312.566	6.02996e-70	8.24549e-69	UP	ATPase, class I, type 8B, member 2
ENSMUSG00000026579	F5	-5.45515	-0.904074	312.532	6.13149e-70	8.37675e-69	DOWN	coagulation factor V
ENSMUSG00000032262	Elovl4	1.23603	2.89084	312.197	7.25575e-70	9.90374e-69	UP	elongation of very long chain fatty acids (FEN1/Elo2, SUR4/Elo3, yeast)-like 4
ENSMUSG00000029875	Ccdc184	-3.05991	0.408674	311.581	9.88075e-70	1.34746e-68	DOWN	coiled-coil domain containing 184
ENSMUSG00000027200	Sema6d	-1.60513	3.30476	310.76	1.49154e-69	2.03221e-68	DOWN	sema domain, transmembrane domain (TM), and cytoplasmic domain, (semaphorin) 6D
ENSMUSG00000031217	Efnb1	-0.775044	5.9997	310.161	2.01428e-69	2.74196e-68	DOWN	ephrin B1
ENSMUSG00000074925	Ptar1	0.599675	5.83825	309.651	2.6012e-69	3.53772e-68	UP	protein prenyltransferase alpha subunit repeat containing 1
ENSMUSG00000039236	Isg20	-0.676791	4.59544	309.486	2.82685e-69	3.84116e-68	DOWN	interferon-stimulated protein
ENSMUSG00000044345	Marveld1	0.593224	5.99801	308.968	3.66522e-69	4.97588e-68	UP	MARVEL (membrane-associating) domain containing 1
ENSMUSG00000050192	Eif5a2	0.63125	5.76924	308.374	4.93574e-69	6.69471e-68	UP	eukaryotic translation initiation factor 5A2
ENSMUSG00000046618	Olfml2a	2.18407	2.36671	308.283	5.16802e-69	7.00347e-68	UP	olfactomedin-like 2A
ENSMUSG00000020520	Galnt10	-0.525259	7.12253	307.709	6.89083e-69	9.32978e-68	DOWN	polypeptide N-acetylgalactosaminyltransferase 10
ENSMUSG00000029571	Tmem106b	-0.804645	7.6024	307.436	7.90471e-69	1.06929e-67	DOWN	transmembrane protein 106B
ENSMUSG00000027603	Ggt7	-1.81703	1.27739	307.311	8.41528e-69	1.13734e-67	DOWN	gamma-glutamyltransferase 7
ENSMUSG00000024695	Zfp91	0.543139	7.82396	305.842	1.75826e-68	2.3742e-67	UP	zinc finger protein 91
ENSMUSG00000078517	Emc1	0.743623	5.63474	305.644	1.9416e-68	2.61943e-67	UP	ER membrane protein complex subunit 1
ENSMUSG00000021728	Emb	1.33505	2.05265	305.513	2.0733e-68	2.7946e-67	UP	embigin
ENSMUSG00000020788	Atp2a3	-2.4951	0.17151	304.934	2.77227e-68	3.73343e-67	DOWN	ATPase, Ca++ transporting, ubiquitous
ENSMUSG00000037337	Map4k1	-1.32775	2.3478	304.613	3.25728e-68	4.38268e-67	DOWN	mitogen-activated protein kinase kinase kinase kinase 1
ENSMUSG00000050394	Armcx6	1.5012	1.95668	304.294	3.82183e-68	5.13772e-67	UP	armadillo repeat containing, X-linked 6
ENSMUSG00000053175	Bcl3	-1.34929	4.14919	304.291	3.82782e-68	5.14119e-67	DOWN	B cell leukemia/lymphoma 3
ENSMUSG00000046826	Fam187b	-2.53186	-0.100487	303.74	5.04585e-68	6.77111e-67	DOWN	family with sequence similarity 187, member B
ENSMUSG00000042256	Ptchd4	2.82166	0.232639	303.624	5.34792e-68	7.1701e-67	UP	patched domain containing 4
ENSMUSG00000018654	Ikzf1	-8.89678	-1.04939	303.095	6.97478e-68	9.34299e-67	DOWN	IKAROS family zinc finger 1
ENSMUSG00000023019	Gpd1	-2.28932	0.746062	302.957	7.47561e-68	1.0005e-66	DOWN	glycerol-3-phosphate dehydrogenase 1 (soluble)
ENSMUSG00000006651	Aplp1	-1.13829	4.13891	302.867	7.82086e-68	1.04578e-66	DOWN	amyloid beta (A4) precursor-like protein 1
ENSMUSG00000027445	Cst9	-5.99269	-1.23491	302.585	9.00797e-68	1.20345e-66	DOWN	cystatin 9
ENSMUSG00000026167	Wnt10a	-5.62914	-0.908377	302.564	9.10355e-68	1.21515e-66	DOWN	wingless-type MMTV integration site family, member 10A
ENSMUSG00000025795	Rassf3	-0.664302	5.95691	301.67	1.42549e-67	1.8994e-66	DOWN	Ras association (RalGDS/AF-6) domain family member 3
ENSMUSG00000027550	Lrrcc1	0.775587	4.84166	301.671	1.42503e-67	1.8994e-66	UP	leucine rich repeat and coiled-coil domain containing 1
ENSMUSG00000027215	Cd82	-0.667128	6.28379	301.194	1.80945e-67	2.40889e-66	DOWN	CD82 antigen
ENSMUSG00000025025	Mxi1	0.701311	6.5956	301.135	1.86414e-67	2.4795e-66	UP	MAX interactor 1, dimerization protein
ENSMUSG00000035199	Arl6ip5	-0.5268	7.57946	300.814	2.18988e-67	2.91021e-66	DOWN	ADP-ribosylation factor-like 6 interacting protein 5
ENSMUSG00000024750	Zfand5	0.735151	7.24727	300.76	2.25024e-67	2.9878e-66	UP	zinc finger, AN1-type domain 5
ENSMUSG00000038515	Grtp1	-1.49027	1.68554	300.579	2.46431e-67	3.26916e-66	DOWN	GH regulated TBC protein 1
ENSMUSG00000028766	Alpl	-5.45784	-1.05741	300.425	2.66245e-67	3.52892e-66	DOWN	alkaline phosphatase, liver/bone/kidney
ENSMUSG00000021608	Lpcat1	0.587415	5.80883	300.087	3.15389e-67	4.17663e-66	UP	lysophosphatidylcholine acyltransferase 1
ENSMUSG00000007039	Ddah2	0.750706	6.36898	300.068	3.18413e-67	4.21298e-66	UP	dimethylarginine dimethylaminohydrolase 2
ENSMUSG00000048040	Arxes2	-8.47629	-1.44356	299.601	4.02489e-67	5.32075e-66	DOWN	adipocyte-related X-chromosome expressed sequence 2
ENSMUSG00000035413	Tmem98	-0.629609	6.59213	299.569	4.0893e-67	5.40116e-66	DOWN	transmembrane protein 98
ENSMUSG00000024887	Asah2	0.948038	6.00054	299.419	4.40814e-67	5.81721e-66	UP	N-acylsphingosine amidohydrolase 2
ENSMUSG00000042460	C1galt1	-0.733224	6.45288	299.085	5.21254e-67	6.87273e-66	DOWN	core 1 synthase, glycoprotein-N-acetylgalactosamine 3-beta-galactosyltransferase, 1
ENSMUSG00000044469	Tnfaip8l1	-1.17459	2.53857	299.081	5.22353e-67	6.88121e-66	DOWN	tumor necrosis factor, alpha-induced protein 8-like 1
ENSMUSG00000001020	S100a4	0.912298	6.30326	298.982	5.49117e-67	7.2275e-66	UP	S100 calcium binding protein A4
ENSMUSG00000035948	Acss3	-4.86263	-0.925892	298.863	5.82653e-67	7.66222e-66	DOWN	acyl-CoA synthetase short-chain family member 3
ENSMUSG00000032766	Gng11	2.28423	0.943579	298.843	5.88625e-67	7.73402e-66	UP	guanine nucleotide binding protein (G protein), gamma 11
ENSMUSG00000079499	6530402F18Rik	1.3748	1.67554	298.685	6.3708e-67	8.3634e-66	UP	RIKEN cDNA 6530402F18 gene
ENSMUSG00000020178	Adora2a	-3.93515	-0.924486	298.495	7.00744e-67	9.19119e-66	DOWN	adenosine A2a receptor
ENSMUSG00000040631	Dok4	-0.798915	4.14967	298.232	7.99663e-67	1.04795e-65	DOWN	docking protein 4
ENSMUSG00000018865	Sult4a1	-3.81419	-0.819789	298.041	8.80359e-67	1.15271e-65	DOWN	sulfotransferase family 4A, member 1
ENSMUSG00000035357	Pdzrn3	-1.4101	1.6287	298.01	8.9383e-67	1.16933e-65	DOWN	PDZ domain containing RING finger 3
ENSMUSG00000002908	Kcnn1	-1.39761	2.2776	297.553	1.12429e-66	1.46955e-65	DOWN	potassium intermediate/small conductance calcium-activated channel, subfamily N, member 1
ENSMUSG00000054409	Tmem74	1.45627	1.80405	297.493	1.1588e-66	1.51336e-65	UP	transmembrane protein 74
ENSMUSG00000040322	Slc25a24	-0.519099	7.67493	297.275	1.29255e-66	1.68657e-65	DOWN	solute carrier family 25 (mitochondrial carrier, phosphate carrier), member 24
ENSMUSG00000003948	Mmd	0.933633	7.01679	297.219	1.32965e-66	1.73348e-65	UP	monocyte to macrophage differentiation-associated
ENSMUSG00000034731	Dgkh	0.954187	3.86432	296.536	1.87312e-66	2.4399e-65	UP	diacylglycerol kinase, eta
ENSMUSG00000016128	Stard13	0.707323	4.80117	296.43	1.97541e-66	2.57092e-65	UP	StAR-related lipid transfer (START) domain containing 13
ENSMUSG00000000275	Trim25	-0.57961	6.06628	296.302	2.10587e-66	2.73835e-65	DOWN	tripartite motif-containing 25
ENSMUSG00000030861	Acadsb	0.785786	6.30238	296.245	2.16687e-66	2.81525e-65	UP	acyl-Coenzyme A dehydrogenase, short/branched chain
ENSMUSG00000023484	Prph	-1.71367	0.985437	295.525	3.10994e-66	4.03704e-65	DOWN	peripherin
ENSMUSG00000003585	Sec14l2	-1.81911	0.978834	295.356	3.38545e-66	4.39092e-65	DOWN	SEC14-like lipid binding 2
ENSMUSG00000027460	Angpt4	4.25199	-0.727363	294.725	4.64593e-66	6.02058e-65	UP	angiopoietin 4
ENSMUSG00000026321	Tnfrsf11a	-1.71243	1.78242	294.349	5.60935e-66	7.26283e-65	DOWN	tumor necrosis factor receptor superfamily, member 11a, NFKB activator
ENSMUSG00000074923	Pak6	-0.965918	3.51095	293.392	9.06665e-66	1.17292e-64	DOWN	p21 (RAC1) activated kinase 6
ENSMUSG00000024962	Vegfb	0.878189	5.30164	292.995	1.10685e-65	1.43066e-64	UP	vascular endothelial growth factor B
ENSMUSG00000001663	Gstt1	-2.90419	0.567296	292.718	1.27184e-65	1.64253e-64	DOWN	glutathione S-transferase, theta 1
ENSMUSG00000032501	Trib1	-0.692606	5.54829	292.608	1.34362e-65	1.73374e-64	DOWN	tribbles pseudokinase 1
ENSMUSG00000020431	Adcy1	1.07852	5.95121	292.397	1.49393e-65	1.92604e-64	UP	adenylate cyclase 1
ENSMUSG00000052397	Ezr	-0.735308	9.36028	291.464	2.38554e-65	3.07294e-64	DOWN	ezrin
ENSMUSG00000052135	Foxo6	-2.14513	1.22721	291.432	2.42384e-65	3.11961e-64	DOWN	forkhead box O6
ENSMUSG00000092250	Gm20467	3.0537	-0.540821	291.378	2.49028e-65	3.2024e-64	UP	predicted gene 20467
ENSMUSG00000025083	Afap1l2	-1.70402	1.46446	291.162	2.77532e-65	3.56591e-64	DOWN	actin filament associated protein 1-like 2
ENSMUSG00000029070	Mxra8	1.09493	2.75213	290.746	3.41984e-65	4.3903e-64	UP	matrix-remodelling associated 8
ENSMUSG00000041552	Ptchd1	1.71851	1.59182	290.635	3.61662e-65	4.63898e-64	UP	patched domain containing 1
ENSMUSG00000006586	Runx1t1	3.51471	-0.90611	290.05	4.84979e-65	6.21546e-64	UP	RUNX1 translocation partner 1
ENSMUSG00000035878	Hykk	1.34221	2.13188	289.778	5.55807e-65	7.11715e-64	UP	hydroxylysine kinase 1
ENSMUSG00000054203	Ifi205	-1.87107	1.47273	289.744	5.65302e-65	7.23261e-64	DOWN	interferon activated gene 205
ENSMUSG00000061751	Kalrn	1.03739	3.54616	289.701	5.77788e-65	7.38611e-64	UP	kalirin, RhoGEF kinase
ENSMUSG00000051256	Jagn1	-0.659162	5.15306	289.548	6.23942e-65	7.96936e-64	DOWN	jagunal homolog 1
ENSMUSG00000054934	Kcnmb4	2.05076	0.686744	289.53	6.29463e-65	8.03309e-64	UP	potassium large conductance calcium-activated channel, subfamily M, beta member 4
ENSMUSG00000044033	Ccdc141	-1.24269	3.04882	289.527	6.30344e-65	8.03755e-64	DOWN	coiled-coil domain containing 141
ENSMUSG00000043822	Adamtsl5	-1.87115	1.99504	289.049	8.01334e-65	1.02092e-63	DOWN	ADAMTS-like 5
ENSMUSG00000054321	Taf4b	-1.01802	3.84499	288.86	8.80871e-65	1.12131e-63	DOWN	TATA-box binding protein associated factor 4b
ENSMUSG00000051343	Rab11fip5	0.605959	6.89862	288.173	1.24368e-64	1.58182e-63	UP	RAB11 family interacting protein 5 (class I)
ENSMUSG00000032313	Tmem266	-5.64328	-1.30033	288.137	1.26619e-64	1.6091e-63	DOWN	transmembrane protein 266
ENSMUSG00000033735	Spr	-0.765492	4.94659	288.034	1.33306e-64	1.69265e-63	DOWN	sepiapterin reductase
ENSMUSG00000029090	Adgra3	0.544459	6.70059	288.025	1.33965e-64	1.69959e-63	UP	adhesion G protein-coupled receptor A3
ENSMUSG00000028476	Reck	1.63382	2.24272	287.894	1.43023e-64	1.81299e-63	UP	reversion-inducing-cysteine-rich protein with kazal motifs
ENSMUSG00000017724	Etv4	-0.580089	5.76086	287.847	1.46419e-64	1.85448e-63	DOWN	ets variant 4
ENSMUSG00000026880	Stom	-0.546475	7.19847	287.587	1.66858e-64	2.11158e-63	DOWN	stomatin
ENSMUSG00000025969	Nrp2	0.632378	6.09064	287.251	1.97501e-64	2.49727e-63	UP	neuropilin 2
ENSMUSG00000034761	Map4k5	0.537117	6.49142	287.021	2.21695e-64	2.80085e-63	UP	mitogen-activated protein kinase kinase kinase kinase 5
ENSMUSG00000031189	Aff2	0.950558	3.42292	286.875	2.38452e-64	3.01004e-63	UP	AF4/FMR2 family, member 2
ENSMUSG00000036139	Hoxc9	1.55702	1.5337	286.825	2.44605e-64	3.08513e-63	UP	homeobox C9
ENSMUSG00000040380	Cbln3	-2.26736	0.303746	286.822	2.44891e-64	3.08616e-63	DOWN	cerebellin 3 precursor protein
ENSMUSG00000012350	Ehf	-3.10487	0.377917	286.69	2.61639e-64	3.29448e-63	DOWN	ets homologous factor
ENSMUSG00000063919	Srrm4	-8.59726	-1.32727	286.562	2.79003e-64	3.51019e-63	DOWN	serine/arginine repetitive matrix 4
ENSMUSG00000010110	Stx5a	0.607791	6.68746	286.112	3.4966e-64	4.39548e-63	UP	syntaxin 5A
ENSMUSG00000099759	1700030C10Rik	-8.74617	-1.19327	286.086	3.54275e-64	4.44979e-63	DOWN	RIKEN cDNA 1700030C10 gene
ENSMUSG00000027457	Snph	2.75579	-0.0435009	285.872	3.9447e-64	4.95054e-63	UP	syntaphilin
ENSMUSG00000057836	Xlr3a	-8.83592	-1.10286	285.841	4.00754e-64	5.02523e-63	DOWN	X-linked lymphocyte-regulated 3A
ENSMUSG00000028691	Prdx1	-0.686602	10.0262	285.329	5.18084e-64	6.49108e-63	DOWN	peroxiredoxin 1
ENSMUSG00000032446	Eomes	1.52587	1.50684	285.267	5.34419e-64	6.6902e-63	UP	eomesodermin
ENSMUSG00000055320	Tead1	0.539148	7.81545	285.19	5.5538e-64	6.94685e-63	UP	TEA domain family member 1
ENSMUSG00000085069	Prdm16os	-8.29739	-1.60435	285.066	5.91138e-64	7.388e-63	DOWN	Prdm16 opposite strand transcript
ENSMUSG00000032086	Bace1	0.557676	7.1713	284.572	7.57433e-64	9.45071e-63	UP	beta-site APP cleaving enzyme 1
ENSMUSG00000097183	Gm17501	1.93842	1.24189	284.572	7.5724e-64	9.45071e-63	UP	predicted gene, 17501
ENSMUSG00000075289	Carns1	1.08194	3.08059	284.225	9.01552e-64	1.12397e-62	UP	carnosine synthase 1
ENSMUSG00000037161	Mgarp	2.10553	1.32166	283.828	1.09999e-63	1.37023e-62	UP	mitochondria localized glutamic acid rich protein
ENSMUSG00000005553	Atp4a	-4.93526	-0.862161	283.729	1.15607e-63	1.4389e-62	DOWN	ATPase, H+/K+ exchanging, gastric, alpha polypeptide
ENSMUSG00000024425	Ndfip1	-0.770236	7.80753	283.156	1.54111e-63	1.91656e-62	DOWN	Nedd4 family interacting protein 1
ENSMUSG00000037211	Spry1	0.689709	4.90952	283.125	1.56503e-63	1.9447e-62	UP	sprouty RTK signaling antagonist 1
ENSMUSG00000032702	Kank1	-0.843425	6.71197	282.97	1.69228e-63	2.10109e-62	DOWN	KN motif and ankyrin repeat domains 1
ENSMUSG00000051076	Vtcn1	-3.97833	-0.719363	282.675	1.96194e-63	2.4339e-62	DOWN	V-set domain containing T cell activation inhibitor 1
ENSMUSG00000033105	Lss	-0.811791	6.55463	282.429	2.21932e-63	2.75094e-62	DOWN	lanosterol synthase
ENSMUSG00000040037	Negr1	5.8926	-1.41669	282.321	2.34359e-63	2.90259e-62	UP	neuronal growth regulator 1
ENSMUSG00000027962	Vcam1	-1.45002	4.78155	281.934	2.84595e-63	3.52189e-62	DOWN	vascular cell adhesion molecule 1
ENSMUSG00000042622	Maff	-0.685185	5.61866	281.763	3.09999e-63	3.83313e-62	DOWN	v-maf musculoaponeurotic fibrosarcoma oncogene family, protein F (avian)
ENSMUSG00000002900	Lamb1	0.68947	8.34037	281.666	3.25545e-63	4.02207e-62	UP	laminin B1
ENSMUSG00000050558	Prokr2	-2.23443	1.47792	281.004	4.53717e-63	5.60104e-62	DOWN	prokineticin receptor 2
ENSMUSG00000033788	Dysf	0.822654	4.64784	280.932	4.70422e-63	5.80252e-62	UP	dysferlin
ENSMUSG00000025630	Hprt	-0.555318	6.9511	280.818	4.98045e-63	6.13822e-62	DOWN	hypoxanthine guanine phosphoribosyl transferase
ENSMUSG00000042258	Isl1	4.70111	-0.976208	280.4	6.14369e-63	7.5657e-62	UP	ISL1 transcription factor, LIM/homeodomain
ENSMUSG00000000142	Axin2	1.42369	2.25858	280.169	6.89976e-63	8.48985e-62	UP	axin 2
ENSMUSG00000029377	Ereg	-1.09284	4.12838	279.528	9.51499e-63	1.16982e-61	DOWN	epiregulin
ENSMUSG00000022853	Ehhadh	-3.09773	-0.0740863	279.17	1.13883e-62	1.39901e-61	DOWN	enoyl-Coenzyme A, hydratase/3-hydroxyacyl Coenzyme A dehydrogenase
ENSMUSG00000074916	Chst14	0.819459	4.70426	278.837	1.3457e-62	1.65179e-61	UP	carbohydrate sulfotransferase 14
ENSMUSG00000042510	AA986860	-1.26931	2.45888	278.648	1.47971e-62	1.8148e-61	DOWN	expressed sequence AA986860
ENSMUSG00000039529	Atp8b1	-3.43881	-0.467475	278.619	1.50189e-62	1.84051e-61	DOWN	ATPase, class I, type 8B, member 1
ENSMUSG00000018076	Med13l	0.57248	5.73143	278.484	1.60701e-62	1.96774e-61	UP	mediator complex subunit 13-like
ENSMUSG00000015652	Steap1	-0.659389	4.83063	278.073	1.97461e-62	2.41591e-61	DOWN	six transmembrane epithelial antigen of the prostate 1
ENSMUSG00000024659	Anxa1	0.647623	10.2365	278.012	2.03613e-62	2.48915e-61	UP	annexin A1
ENSMUSG00000046447	Camk2n1	-0.806999	6.64944	277.894	2.16017e-62	2.63865e-61	DOWN	calcium/calmodulin-dependent protein kinase II inhibitor 1
ENSMUSG00000045441	Gprin3	1.40644	2.16077	277.857	2.20089e-62	2.68622e-61	UP	GPRIN family member 3
ENSMUSG00000024767	Otub1	0.533659	7.81002	277.632	2.46353e-62	3.00435e-61	UP	OTU domain, ubiquitin aldehyde binding 1
ENSMUSG00000032491	Nradd	0.87257	4.64928	276.779	3.77971e-62	4.60576e-61	UP	neurotrophin receptor associated death domain
ENSMUSG00000073755	5730409E04Rik	0.966521	3.39006	276.72	3.89418e-62	4.74142e-61	UP	RIKEN cDNA 5730409E04Rik gene
ENSMUSG00000036528	Ppfibp2	-2.73647	-0.329414	276.513	4.31927e-62	5.25477e-61	DOWN	PTPRF interacting protein, binding protein 2 (liprin beta 2)
ENSMUSG00000035385	Ccl2	-0.960755	3.31867	276.472	4.40992e-62	5.36074e-61	DOWN	chemokine (C-C motif) ligand 2
ENSMUSG00000038668	Lpar1	1.32063	1.83506	276.383	4.61201e-62	5.60188e-61	UP	lysophosphatidic acid receptor 1
ENSMUSG00000004151	Etv1	-2.45139	1.69662	276.368	4.64644e-62	5.63917e-61	DOWN	ets variant 1
ENSMUSG00000028370	Pappa	3.13772	0.0525312	275.609	6.79837e-62	8.24426e-61	UP	pregnancy-associated plasma protein A
ENSMUSG00000046818	Ddit4l	-1.73419	1.40172	275.259	8.10535e-62	9.82132e-61	DOWN	DNA-damage-inducible transcript 4-like
ENSMUSG00000045827	Serpinb9	0.74216	7.36573	274.605	1.12539e-61	1.36256e-60	UP	serine (or cysteine) peptidase inhibitor, clade B, member 9
ENSMUSG00000026594	Ralgps2	-0.56003	6.4576	274.461	1.20952e-61	1.46323e-60	DOWN	Ral GEF with PH domain and SH3 binding motif 2
ENSMUSG00000020905	Usp43	0.727146	5.04401	274.382	1.2588e-61	1.52164e-60	UP	ubiquitin specific peptidase 43
ENSMUSG00000021306	Gpr137b	0.734906	4.49345	274.232	1.35708e-61	1.63912e-60	UP	G protein-coupled receptor 137B
ENSMUSG00000052698	Tln2	0.989182	4.03044	273.943	1.56874e-61	1.89327e-60	UP	talin 2
ENSMUSG00000037820	Tgm2	-0.837102	7.01817	273.392	2.06809e-61	2.49392e-60	DOWN	transglutaminase 2, C polypeptide
ENSMUSG00000102918	Pcdhgc3	0.744122	7.40143	273.168	2.31509e-61	2.78956e-60	UP	protocadherin gamma subfamily C, 3
ENSMUSG00000031785	Adgrg1	-0.691762	6.27109	273.138	2.34951e-61	2.82877e-60	DOWN	adhesion G protein-coupled receptor G1
ENSMUSG00000025223	Ldb1	0.668293	7.45329	272.955	2.57612e-61	3.09914e-60	UP	LIM domain binding 1
ENSMUSG00000055670	Zzef1	-0.574604	5.90171	272.913	2.62989e-61	3.16131e-60	DOWN	zinc finger, ZZ-type with EF hand domain 1
ENSMUSG00000039747	Orai2	-0.63351	5.08801	272.877	2.67816e-61	3.21677e-60	DOWN	ORAI calcium release-activated calcium modulator 2
ENSMUSG00000107728	Gm38910	-6.66099	-1.35841	272.612	3.06019e-61	3.67272e-60	DOWN	predicted gene, 38910
ENSMUSG00000031604	Msmo1	-0.73319	7.65853	272.3	3.57886e-61	4.29179e-60	DOWN	methylsterol monoxygenase 1
ENSMUSG00000084910	C630043F03Rik	1.67129	1.56256	272.284	3.60678e-61	4.32185e-60	UP	RIKEN cDNA C630043F03 gene
ENSMUSG00000028173	Wls	0.72042	8.37266	271.712	4.80506e-61	5.75312e-60	UP	wntless WNT ligand secretion mediator
ENSMUSG00000000440	Pparg	-0.643139	5.13424	271.389	5.65283e-61	6.76281e-60	DOWN	peroxisome proliferator activated receptor gamma
ENSMUSG00000028763	Hspg2	0.881301	8.95172	271.08	6.59824e-61	7.88761e-60	UP	perlecan (heparan sulfate proteoglycan 2)
ENSMUSG00000037348	Paqr7	-0.851412	4.28808	270.803	7.58592e-61	9.06113e-60	DOWN	progestin and adipoQ receptor family member VII
ENSMUSG00000013921	Clip3	1.05128	5.1249	270.78	7.67057e-61	9.155e-60	UP	CAP-GLY domain containing linker protein 3
ENSMUSG00000034040	Galnt17	-4.99378	-1.04588	270.551	8.60775e-61	1.02573e-59	DOWN	polypeptide N-acetylgalactosaminyltransferase 17
ENSMUSG00000049555	Tmie	1.62393	1.13874	270.552	8.60274e-61	1.02573e-59	UP	transmembrane inner ear
ENSMUSG00000008305	Tle1	0.70098	5.09774	270.051	1.10603e-60	1.31696e-59	UP	transducin-like enhancer of split 1
ENSMUSG00000033209	Ttc28	0.814438	4.50652	269.843	1.22754e-60	1.46048e-59	UP	tetratricopeptide repeat domain 28
ENSMUSG00000031924	Cyb5b	-0.487743	8.54606	269.603	1.38526e-60	1.64684e-59	DOWN	cytochrome b5 type B
ENSMUSG00000011884	Gltp	-0.548102	6.08336	269.411	1.52511e-60	1.81166e-59	DOWN	glycolipid transfer protein
ENSMUSG00000042804	Gpr153	2.49903	0.938695	269.377	1.55155e-60	1.84163e-59	UP	G protein-coupled receptor 153
ENSMUSG00000041650	Pcca	-0.781647	4.19719	269.286	1.624e-60	1.92611e-59	DOWN	propionyl-Coenzyme A carboxylase, alpha polypeptide
ENSMUSG00000045763	Basp1	-0.512504	7.15064	269.228	1.6718e-60	1.98124e-59	DOWN	brain abundant, membrane attached signal protein 1
ENSMUSG00000072955	Tmsb15l	2.76922	0.625519	269.077	1.80357e-60	2.13573e-59	UP	thymosin beta 15b like
ENSMUSG00000057098	Ebf1	1.66388	1.88557	269.017	1.85803e-60	2.19849e-59	UP	early B cell factor 1
ENSMUSG00000060260	Pwwp2b	-0.574956	5.76647	268.833	2.0381e-60	2.40968e-59	DOWN	PWWP domain containing 2B
ENSMUSG00000078350	Smim1	-1.32927	2.42004	268.527	2.37606e-60	2.80706e-59	DOWN	small integral membrane protein 1
ENSMUSG00000052428	Tmco1	-0.540694	5.96358	267.426	4.13029e-60	4.87568e-59	DOWN	transmembrane and coiled-coil domains 1
ENSMUSG00000035725	Prkx	-0.620294	5.38217	267.232	4.55103e-60	5.36815e-59	DOWN	protein kinase, X-linked
ENSMUSG00000030613	Ccdc90b	0.805667	4.63931	267.164	4.7091e-60	5.55027e-59	UP	coiled-coil domain containing 90B
ENSMUSG00000023048	Prr13	-0.600997	7.09643	266.975	5.17796e-60	6.09813e-59	DOWN	proline rich 13
ENSMUSG00000018849	Wwc1	-0.631185	7.5222	266.891	5.40252e-60	6.35764e-59	DOWN	WW, C2 and coiled-coil domain containing 1
ENSMUSG00000027208	Fgf7	-2.62261	0.385498	266.401	6.90804e-60	8.123e-59	DOWN	fibroblast growth factor 7
ENSMUSG00000040297	Suco	0.533436	5.74286	266.266	7.39013e-60	8.68311e-59	UP	SUN domain containing ossification factor
ENSMUSG00000005054	Cstb	-0.563891	6.52899	266.244	7.47181e-60	8.77227e-59	DOWN	cystatin B
ENSMUSG00000067713	Prkag1	-0.51638	6.36282	265.682	9.90709e-60	1.16224e-58	DOWN	protein kinase, AMP-activated, gamma 1 non-catalytic subunit
ENSMUSG00000072568	Lratd2	-0.594506	7.53232	265.63	1.01716e-59	1.19234e-58	DOWN	LRAT domain containing 1
ENSMUSG00000050732	Vamp8	-0.585973	6.0773	265.622	1.02115e-59	1.1961e-58	DOWN	vesicle-associated membrane protein 8
ENSMUSG00000000489	Pdgfb	-0.8298	5.98393	265.35	1.17032e-59	1.36976e-58	DOWN	platelet derived growth factor, B polypeptide
ENSMUSG00000058656	Samd12	2.04192	0.851165	265.18	1.27455e-59	1.49059e-58	UP	sterile alpha motif domain containing 12
ENSMUSG00000029135	Fosl2	0.488501	6.67897	264.905	1.46355e-59	1.71031e-58	UP	fos-like antigen 2
ENSMUSG00000074766	Ism1	1.46245	2.663	264.796	1.54547e-59	1.80464e-58	UP	isthmin 1, angiogenesis inhibitor
ENSMUSG00000027562	Car2	-1.36636	2.2376	264.673	1.64414e-59	1.91689e-58	DOWN	carbonic anhydrase 2
ENSMUSG00000074743	Thbd	-1.24394	3.07375	264.674	1.64301e-59	1.91689e-58	DOWN	thrombomodulin
ENSMUSG00000013663	Pten	0.631577	7.36543	264.634	1.67695e-59	1.95364e-58	UP	phosphatase and tensin homolog
ENSMUSG00000016200	Syt14	0.947426	3.40945	264.601	1.70456e-59	1.98428e-58	UP	synaptotagmin XIV
ENSMUSG00000026749	Nek6	-0.507724	7.0625	263.792	2.55801e-59	2.97549e-58	DOWN	NIMA (never in mitosis gene a)-related expressed kinase 6
ENSMUSG00000022372	Sla	2.18557	0.296699	263.722	2.6494e-59	3.07942e-58	UP	src-like adaptor
ENSMUSG00000029838	Ptn	5.12733	-0.559666	263.707	2.6706e-59	3.10167e-58	UP	pleiotrophin
ENSMUSG00000038156	Spon1	-2.13935	0.556778	263.6	2.81653e-59	3.26864e-58	DOWN	spondin 1, (f-spondin) extracellular matrix protein
ENSMUSG00000027381	Bcl2l11	0.63135	5.21448	263.573	2.85633e-59	3.31229e-58	UP	BCL2-like 11 (apoptosis facilitator)
ENSMUSG00000026574	Dpt	4.99912	-0.788243	263.535	2.91081e-59	3.37287e-58	UP	dermatopontin
ENSMUSG00000075703	Selenoi	-0.547966	6.57358	263.176	3.48606e-59	4.03635e-58	DOWN	selenoprotein I
ENSMUSG00000038725	Pkhd1l1	-3.52887	-0.337108	263.031	3.7487e-59	4.33712e-58	DOWN	polycystic kidney and hepatic disease 1-like 1
ENSMUSG00000028967	Errfi1	0.515355	7.96806	262.361	5.24729e-59	6.06631e-58	UP	ERBB receptor feedback inhibitor 1
ENSMUSG00000022863	Btg3	0.539386	5.85792	262.093	6.00165e-59	6.9331e-58	UP	BTG anti-proliferation factor 3
ENSMUSG00000042268	Slc26a9	-4.84759	-0.140763	261.763	7.08407e-59	8.17725e-58	DOWN	solute carrier family 26, member 9
ENSMUSG00000040387	Klhl32	2.13826	0.324434	261.637	7.54577e-59	8.70355e-58	UP	kelch-like 32
ENSMUSG00000003355	Fkbp11	-0.95695	3.57614	261.057	1.00949e-58	1.1635e-57	DOWN	FK506 binding protein 11
ENSMUSG00000024378	Stard4	-0.652014	7.04131	260.984	1.04742e-58	1.20629e-57	DOWN	StAR-related lipid transfer (START) domain containing 4
ENSMUSG00000022574	Naprt	-2.08882	0.770342	260.948	1.0664e-58	1.22722e-57	DOWN	nicotinate phosphoribosyltransferase
ENSMUSG00000006611	Hfe	-1.44191	1.88927	260.298	1.47794e-58	1.69952e-57	DOWN	homeostatic iron regulator
ENSMUSG00000028525	Pde4b	1.13728	2.83335	260.22	1.53654e-58	1.76556e-57	UP	phosphodiesterase 4B, cAMP specific
ENSMUSG00000029359	Tesc	-2.19256	0.829107	260.15	1.5916e-58	1.82744e-57	DOWN	tescalcin
ENSMUSG00000057286	St6galnac2	1.18169	3.82385	259.965	1.74668e-58	2.00398e-57	UP	ST6 (alpha-N-acetyl-neuraminyl-2,3-beta-galactosyl-1,3)-N-acetylgalactosaminide alpha-2,6-sialyltran
ENSMUSG00000030319	Cand2	-2.03321	0.911598	259.562	2.13803e-58	2.45111e-57	DOWN	cullin-associated and neddylation-dissociated 2 (putative)
ENSMUSG00000112164	Gm19990	3.40882	-0.635461	259.409	2.30871e-58	2.64478e-57	UP	predicted gene, 19990
ENSMUSG00000037465	Klf10	-0.794365	5.97465	258.981	2.86144e-58	3.27548e-57	DOWN	Kruppel-like factor 10
ENSMUSG00000000901	Mmp11	0.754907	5.58393	258.736	3.23557e-58	3.70094e-57	UP	matrix metallopeptidase 11
ENSMUSG00000035041	Creb3l3	-3.7472	-1.20563	258.701	3.29351e-58	3.76437e-57	DOWN	cAMP responsive element binding protein 3-like 3
ENSMUSG00000020333	Acsl6	-2.96418	-0.436714	258.676	3.33469e-58	3.80855e-57	DOWN	acyl-CoA synthetase long-chain family member 6
ENSMUSG00000005802	Slc30a4	0.502875	7.28865	258.673	3.34101e-58	3.81289e-57	UP	solute carrier family 30 (zinc transporter), member 4
ENSMUSG00000031099	Smarca1	1.64304	1.72337	258.651	3.37801e-58	3.85221e-57	UP	SWI/SNF related, matrix associated, actin dependent regulator of chromatin, subfamily a, member 1
ENSMUSG00000039542	Ncam1	0.587488	6.80569	258.394	3.84238e-58	4.37845e-57	UP	neural cell adhesion molecule 1
ENSMUSG00000027799	Nbea	0.713322	6.23632	258.08	4.49789e-58	5.12156e-57	UP	neurobeachin
ENSMUSG00000042515	Pwwp3b	0.785697	4.54392	257.727	5.36947e-58	6.10939e-57	UP	PWWP domain containing 3B
ENSMUSG00000038508	Gdf15	-6.12588	-0.851181	257.67	5.52477e-58	6.28136e-57	DOWN	growth differentiation factor 15
ENSMUSG00000103037	Pcdhgb1	-4.31353	-0.571715	257.401	6.3255e-58	7.18633e-57	DOWN	protocadherin gamma subfamily B, 1
ENSMUSG00000019850	Tnfaip3	-0.588582	6.02887	257.299	6.65777e-58	7.55814e-57	DOWN	tumor necrosis factor, alpha-induced protein 3
ENSMUSG00000047146	Tet1	1.45511	1.53799	257.224	6.91357e-58	7.84265e-57	UP	tet methylcytosine dioxygenase 1
ENSMUSG00000025217	Btrc	0.659923	5.26328	257.2	6.99606e-58	7.93026e-57	UP	beta-transducin repeat containing protein
ENSMUSG00000011958	Bnip2	0.51496	7.01973	257.112	7.31188e-58	8.28204e-57	UP	BCL2/adenovirus E1B interacting protein 2
ENSMUSG00000021390	Ogn	4.06229	-0.0673001	257.024	7.64209e-58	8.64959e-57	UP	osteoglycin
ENSMUSG00000041444	Arhgap32	0.695865	4.49577	256.712	8.93895e-58	1.01098e-56	UP	Rho GTPase activating protein 32
ENSMUSG00000028494	Plin2	0.551391	8.33186	256.495	9.96457e-58	1.12614e-56	UP	perilipin 2
ENSMUSG00000019843	Fyn	0.611736	5.87044	256.47	1.00906e-57	1.13952e-56	UP	Fyn proto-oncogene
ENSMUSG00000001166	Oas1c	-2.60378	0.0598911	256.205	1.15289e-57	1.30098e-56	DOWN	2'-5' oligoadenylate synthetase 1C
ENSMUSG00000059022	Kcp	-2.01797	0.773425	256.02	1.2653e-57	1.42677e-56	DOWN	kielin/chordin-like protein
ENSMUSG00000031467	Agpat5	-0.754949	4.81442	255.903	1.34126e-57	1.51129e-56	DOWN	1-acylglycerol-3-phosphate O-acyltransferase 5 (lysophosphatidic acid acyltransferase, epsilon)
ENSMUSG00000034333	Zbed4	-0.635122	5.56348	255.799	1.41347e-57	1.59147e-56	DOWN	zinc finger, BED type containing 4
ENSMUSG00000052371	Hoxd3os1	3.0098	-0.755157	255.75	1.44874e-57	1.62997e-56	UP	homeobox D3, opposite strand 1
ENSMUSG00000024940	Ltbp3	0.878801	9.17814	255.095	2.01223e-57	2.26226e-56	UP	latent transforming growth factor beta binding protein 3
ENSMUSG00000058624	Gda	-3.03827	-0.258385	254.541	2.65705e-57	2.98498e-56	DOWN	guanine deaminase
ENSMUSG00000033767	Tmem131l	0.576421	5.47675	254.368	2.89898e-57	3.25435e-56	UP	transmembrane 131 like
ENSMUSG00000001630	Stk38l	-0.693305	5.40731	254.068	3.36942e-57	3.77965e-56	DOWN	serine/threonine kinase 38 like
ENSMUSG00000036972	Zic4	3.91769	-1.35065	253.895	3.67573e-57	4.1202e-56	UP	zinc finger protein of the cerebellum 4
ENSMUSG00000024134	Six2	-6.84856	-1.79007	253.849	3.76192e-57	4.21368e-56	DOWN	sine oculis-related homeobox 2
ENSMUSG00000042359	Osbpl6	-0.793924	4.08101	253.781	3.89114e-57	4.35519e-56	DOWN	oxysterol binding protein-like 6
ENSMUSG00000016256	Ctsz	0.53478	7.63673	253.665	4.12575e-57	4.61437e-56	UP	cathepsin Z
ENSMUSG00000062157	Ifnlr1	-1.08747	2.64718	252.92	5.99536e-57	6.70043e-56	DOWN	interferon lambda receptor 1
ENSMUSG00000054863	Tafa5	-0.840443	4.38434	252.879	6.12035e-57	6.83507e-56	DOWN	TAFA chemokine like family member 5
ENSMUSG00000021850	ccdc198	-3.92718	-1.04513	252.657	6.84373e-57	7.63728e-56	DOWN	coiled-coil domain containing 198
ENSMUSG00000068742	Cry2	0.795061	4.17998	251.836	1.03307e-56	1.15201e-55	UP	cryptochrome 2 (photolyase-like)
ENSMUSG00000029287	Tgfbr3	2.03393	1.81162	251.541	1.19794e-56	1.33487e-55	UP	transforming growth factor, beta receptor III
ENSMUSG00000118383	Gm50321	1.08369	5.02217	251.471	1.24108e-56	1.38192e-55	UP	predicted gene, 50321
ENSMUSG00000090257	Gm4524	1.68045	1.33739	251.396	1.28882e-56	1.43403e-55	UP	predicted gene 4524
ENSMUSG00000024899	Papss2	-0.974673	3.9159	251.025	1.55246e-56	1.7261e-55	DOWN	3'-phosphoadenosine 5'-phosphosulfate synthase 2
ENSMUSG00000029513	Prkab1	-0.560441	5.59927	250.995	1.57558e-56	1.75052e-55	DOWN	protein kinase, AMP-activated, beta 1 non-catalytic subunit
ENSMUSG00000052353	Cemip	1.28239	1.79903	250.32	2.21115e-56	2.45485e-55	UP	cell migration inducing protein, hyaluronan binding
ENSMUSG00000025757	Hspa4l	-0.516168	6.98694	250.09	2.48226e-56	2.75382e-55	DOWN	heat shock protein 4 like
ENSMUSG00000035929	H2-Q4	-1.49029	1.6264	249.473	3.38293e-56	3.75027e-55	DOWN	histocompatibility 2, Q region locus 4
ENSMUSG00000112963	Gm6093	1.93869	1.09277	249.392	3.52383e-56	3.9036e-55	UP	predicted gene 6093
ENSMUSG00000024896	Minpp1	0.463766	6.73252	249.303	3.68533e-56	4.07951e-55	UP	multiple inositol polyphosphate histidine phosphatase 1
ENSMUSG00000022607	Ptk2	-0.443545	7.17842	249.095	4.09094e-56	4.52519e-55	DOWN	PTK2 protein tyrosine kinase 2
ENSMUSG00000031618	Nr3c2	-1.25923	2.27677	248.843	4.64185e-56	5.13082e-55	DOWN	nuclear receptor subfamily 3, group C, member 2
ENSMUSG00000022210	Dhrs4	-0.804405	4.0932	248.624	5.18066e-56	5.72221e-55	DOWN	dehydrogenase/reductase (SDR family) member 4
ENSMUSG00000053137	Mapk11	-0.639113	4.71937	247.925	7.35873e-56	8.12201e-55	DOWN	mitogen-activated protein kinase 11
ENSMUSG00000030788	Rnf141	-0.570725	6.38657	247.884	7.51022e-56	8.28317e-55	DOWN	ring finger protein 141
ENSMUSG00000042476	Abcb4	-2.75498	-0.750981	247.864	7.58925e-56	8.36422e-55	DOWN	ATP-binding cassette, sub-family B (MDR/TAP), member 4
ENSMUSG00000026185	Igfbp5	-4.77729	-1.11832	247.324	9.94817e-56	1.0956e-54	DOWN	insulin-like growth factor binding protein 5
ENSMUSG00000024826	Dpf2	0.552434	6.82373	247.092	1.11822e-55	1.23062e-54	UP	D4, zinc and double PHD fingers family 2
ENSMUSG00000008734	Gprc5b	-0.694885	4.70975	246.993	1.17493e-55	1.29208e-54	DOWN	G protein-coupled receptor, family C, group 5, member B
ENSMUSG00000049303	Syt12	-1.10346	2.91222	246.736	1.33686e-55	1.46908e-54	DOWN	synaptotagmin XII
ENSMUSG00000115317	Gm32618	2.77504	-0.663906	246.524	1.48668e-55	1.63254e-54	UP	predicted gene, 32618
ENSMUSG00000098176	Ccdc166	-1.75755	0.775552	246.443	1.54826e-55	1.69893e-54	DOWN	coiled-coil domain containing 166
ENSMUSG00000073481	Mtarc2	-0.522901	5.98962	246.315	1.65154e-55	1.81094e-54	DOWN	mitochondrial amidoxime reducing component 2
ENSMUSG00000043673	Kcns3	-3.10891	0.614363	246.143	1.80047e-55	1.97282e-54	DOWN	potassium voltage-gated channel, delayed-rectifier, subfamily S, member 3
ENSMUSG00000028108	Ecm1	-0.795379	7.35877	245.614	2.34833e-55	2.56939e-54	DOWN	extracellular matrix protein 1
ENSMUSG00000068699	Flnc	-0.701419	7.98235	245.615	2.34715e-55	2.56939e-54	DOWN	filamin C, gamma
ENSMUSG00000020105	Lrig3	1.40385	1.37465	245.377	2.64426e-55	2.89108e-54	UP	leucine-rich repeats and immunoglobulin-like domains 3
ENSMUSG00000039485	Tspyl4	1.13899	2.7	244.682	3.74865e-55	4.09559e-54	UP	TSPY-like 4
ENSMUSG00000020911	Krt19	-1.04332	8.13135	244.666	3.77966e-55	4.12649e-54	DOWN	keratin 19
ENSMUSG00000007594	Hapln4	1.56215	1.56699	244.651	3.80782e-55	4.15424e-54	UP	hyaluronan and proteoglycan link protein 4
ENSMUSG00000041347	Bdkrb1	-8.41206	-1.50354	244.623	3.86125e-55	4.20949e-54	DOWN	bradykinin receptor, beta 1
ENSMUSG00000054263	Lifr	-1.15633	3.80496	244.005	5.26583e-55	5.7366e-54	DOWN	LIF receptor alpha
ENSMUSG00000071178	Serpina1b	-5.05005	-1.6198	243.78	5.8969e-55	6.41946e-54	DOWN	serine (or cysteine) preptidase inhibitor, clade A, member 1B
ENSMUSG00000054640	Slc8a1	2.00973	0.440284	243.605	6.43532e-55	7.00055e-54	UP	solute carrier family 8 (sodium/calcium exchanger), member 1
ENSMUSG00000022844	Pdia5	0.652206	4.7612	243.483	6.84374e-55	7.43949e-54	UP	protein disulfide isomerase associated 5
ENSMUSG00000074671	Tspyl3	-2.9133	-0.254783	242.674	1.02737e-54	1.116e-53	DOWN	TSPY-like 3
ENSMUSG00000027639	Samhd1	0.490996	6.64334	242.426	1.16316e-54	1.26259e-53	UP	SAM domain and HD domain, 1
ENSMUSG00000049971	Glt1d1	1.39313	2.27697	242.405	1.17555e-54	1.27513e-53	UP	glycosyltransferase 1 domain containing 1
ENSMUSG00000038831	Ralgps1	-0.751515	4.5336	242.211	1.29587e-54	1.40464e-53	DOWN	Ral GEF with PH domain and SH3 binding motif 1
ENSMUSG00000064036	Mro	-3.74227	-0.977063	241.963	1.46782e-54	1.58988e-53	DOWN	maestro
ENSMUSG00000036748	Cuedc2	0.449907	6.87737	241.461	1.88887e-54	2.04447e-53	UP	CUE domain containing 2
ENSMUSG00000032932	Hspa13	0.539432	6.75627	241.453	1.89594e-54	2.05066e-53	UP	heat shock protein 70 family, member 13
ENSMUSG00000047443	Erfe	1.02186	3.88293	241.399	1.94881e-54	2.10633e-53	UP	erythroferrone
ENSMUSG00000026688	Mgst3	-0.514671	6.38659	241.149	2.20931e-54	2.38618e-53	DOWN	microsomal glutathione S-transferase 3
ENSMUSG00000022476	Polr3h	-0.69987	4.70011	241.019	2.35837e-54	2.54536e-53	DOWN	polymerase (RNA) III (DNA directed) polypeptide H
ENSMUSG00000091119	Ccdc152	-4.55723	-1.32617	240.888	2.51837e-54	2.7161e-53	DOWN	coiled-coil domain containing 152
ENSMUSG00000030020	Prickle2	-2.65499	-0.0440329	240.458	3.12497e-54	3.36792e-53	DOWN	prickle planar cell polarity protein 2
ENSMUSG00000029207	Apbb2	0.500532	6.7667	240.412	3.19725e-54	3.44336e-53	UP	amyloid beta (A4) precursor protein-binding, family B, member 2
ENSMUSG00000056665	Them6	-1.39854	2.83114	240.35	3.29955e-54	3.55101e-53	DOWN	thioesterase superfamily member 6
ENSMUSG00000024646	Cyb5a	-0.58632	7.00405	239.946	4.04056e-54	4.3454e-53	DOWN	cytochrome b5 type A (microsomal)
ENSMUSG00000022186	Oxct1	0.57024	7.26372	239.837	4.26868e-54	4.58747e-53	UP	3-oxoacid CoA transferase 1
ENSMUSG00000056596	Trnp1	1.4502	1.5936	239.772	4.41073e-54	4.73675e-53	UP	TMF1-regulated nuclear protein 1
ENSMUSG00000031605	Klhl2	-0.52834	5.65752	239.731	4.50123e-54	4.83051e-53	DOWN	kelch-like 2, Mayven
ENSMUSG00000026870	Cutal	-2.16059	0.211264	239.416	5.27152e-54	5.65313e-53	DOWN	cutA divalent cation tolerance homolog-like
ENSMUSG00000026072	Il1r1	-0.935391	4.04841	239.366	5.40801e-54	5.79539e-53	DOWN	interleukin 1 receptor, type I
ENSMUSG00000022091	Sorbs3	0.831523	4.08847	239.042	6.36344e-54	6.81443e-53	UP	sorbin and SH3 domain containing 3
ENSMUSG00000030825	Hsd17b14	-2.52458	-0.0906007	238.788	7.22792e-54	7.7347e-53	DOWN	hydroxysteroid (17-beta) dehydrogenase 14
ENSMUSG00000029772	Ahcyl2	-0.59771	5.3588	238.605	7.92312e-54	8.47263e-53	DOWN	S-adenosylhomocysteine hydrolase-like 2
ENSMUSG00000035775	Krt20	-6.64668	-1.36014	238.387	8.83723e-54	9.44346e-53	DOWN	keratin 20
ENSMUSG00000087028	Gm13387	-1.36778	2.2285	238.374	8.89602e-54	9.49956e-53	DOWN	predicted gene 13387
ENSMUSG00000040018	Cox15	0.536155	6.29913	238.323	9.12589e-54	9.73815e-53	UP	cytochrome c oxidase assembly protein 15
ENSMUSG00000049922	Slc35c1	-0.655324	4.64013	237.984	1.08237e-53	1.15417e-52	DOWN	solute carrier family 35, member C1
ENSMUSG00000023088	Abcc1	0.493	7.41582	237.186	1.61571e-53	1.72168e-52	UP	ATP-binding cassette, sub-family C (CFTR/MRP), member 1
ENSMUSG00000026471	Mr1	-1.36989	3.47824	236.185	2.67051e-53	2.84365e-52	DOWN	major histocompatibility complex, class I-related
ENSMUSG00000067889	Sptbn2	1.51339	3.08246	236.096	2.79186e-53	2.97077e-52	UP	spectrin beta, non-erythrocytic 2
ENSMUSG00000039202	Abhd2	-0.55541	8.28047	235.751	3.32022e-53	3.5305e-52	DOWN	abhydrolase domain containing 2
ENSMUSG00000033965	Slc16a2	-1.24866	3.74049	235.709	3.39151e-53	3.60378e-52	DOWN	solute carrier family 16 (monocarboxylic acid transporters), member 2
ENSMUSG00000047379	B4gat1	0.57701	5.73275	235.628	3.53141e-53	3.74979e-52	UP	beta-1,4-glucuronyltransferase 1
ENSMUSG00000038408	1700018A04Rik	-2.67209	-0.362717	235.427	3.9077e-53	4.14644e-52	DOWN	RIKEN cDNA 1700018A04 gene
ENSMUSG00000030268	Bcat1	0.797461	5.57238	234.893	5.10847e-53	5.41677e-52	UP	branched chain aminotransferase 1, cytosolic
ENSMUSG00000041491	Cep78	0.777438	4.51986	234.772	5.42881e-53	5.75241e-52	UP	centrosomal protein 78
ENSMUSG00000047731	Wbp1l	0.493833	7.77881	234.755	5.47616e-53	5.79851e-52	UP	WW domain binding protein 1 like
ENSMUSG00000038991	Txndc5	0.475703	8.78048	234.724	5.5615e-53	5.88476e-52	UP	thioredoxin domain containing 5
ENSMUSG00000049538	Adamts16	5.13113	-1.46025	234.535	6.11482e-53	6.4657e-52	UP	a disintegrin-like and metallopeptidase (reprolysin type) with thrombospondin type 1 motif, 16
ENSMUSG00000026675	Hsd17b7	-0.593111	5.21599	234.522	6.15406e-53	6.50265e-52	DOWN	hydroxysteroid (17-beta) dehydrogenase 7
ENSMUSG00000027022	Xirp2	-3.24407	0.601146	234.398	6.55061e-53	6.91682e-52	DOWN	xin actin-binding repeat containing 2
ENSMUSG00000070469	Adamtsl3	0.981303	5.14958	234.268	6.99251e-53	7.37827e-52	UP	ADAMTS-like 3
ENSMUSG00000020225	Tmbim4	-0.667704	4.89083	234.099	7.61249e-53	8.02685e-52	DOWN	transmembrane BAX inhibitor motif containing 4
ENSMUSG00000035187	Nkx6-1	-3.98205	-1.35421	234.072	7.71489e-53	8.12915e-52	DOWN	NK6 homeobox 1
ENSMUSG00000022994	Adcy6	-0.491867	7.01087	234.045	7.82085e-53	8.23506e-52	DOWN	adenylate cyclase 6
ENSMUSG00000009097	Tbx1	-6.2958	-1.69369	234.04	7.84163e-53	8.25118e-52	DOWN	T-box 1
ENSMUSG00000000628	Hk2	-0.722721	5.87159	233.494	1.03147e-52	1.08458e-51	DOWN	hexokinase 2
ENSMUSG00000022895	Ets2	0.501275	7.10325	233.488	1.03461e-52	1.08713e-51	UP	E26 avian leukemia oncogene 2, 3' domain
ENSMUSG00000030314	Atg7	-0.594934	5.19659	233.264	1.15758e-52	1.2155e-51	DOWN	autophagy related 7
ENSMUSG00000013076	Amotl1	0.461254	6.96752	233.233	1.17568e-52	1.23365e-51	UP	angiomotin-like 1
ENSMUSG00000057880	Abat	1.87143	0.836935	233.105	1.25373e-52	1.31463e-51	UP	4-aminobutyrate aminotransferase
ENSMUSG00000032420	Nt5e	-1.47006	2.6871	232.843	1.43e-52	1.49843e-51	DOWN	5' nucleotidase, ecto
ENSMUSG00000032231	Anxa2	-0.568991	10.6308	232.681	1.55116e-52	1.62425e-51	DOWN	annexin A2
ENSMUSG00000036989	Trim3	0.598715	5.84391	232.639	1.58419e-52	1.65769e-51	UP	tripartite motif-containing 3
ENSMUSG00000021830	Txndc16	1.19596	3.57995	232.612	1.60605e-52	1.67941e-51	UP	thioredoxin domain containing 16
ENSMUSG00000054418	2900041M22Rik	-6.39283	-1.60366	232.604	1.61202e-52	1.68448e-51	DOWN	RIKEN cDNA 2900041M22 gene
ENSMUSG00000006517	Mvd	-0.725467	5.47347	232.427	1.76225e-52	1.84019e-51	DOWN	mevalonate (diphospho) decarboxylase
ENSMUSG00000032334	Loxl1	-1.64531	1.07414	232.257	1.91903e-52	2.00253e-51	DOWN	lysyl oxidase-like 1
ENSMUSG00000034457	Eda2r	-3.71351	-1.23522	232.2	1.97451e-52	2.059e-51	DOWN	ectodysplasin A2 receptor
ENSMUSG00000025938	Slco5a1	0.704163	4.22173	232.134	2.04114e-52	2.12701e-51	UP	solute carrier organic anion transporter family, member 5A1
ENSMUSG00000028013	Ppa2	-0.562651	5.23325	232.124	2.05158e-52	2.13642e-51	DOWN	pyrophosphatase (inorganic) 2
ENSMUSG00000024914	Drap1	0.531134	6.92661	232.111	2.06569e-52	2.14963e-51	UP	Dr1 associated protein 1 (negative cofactor 2 alpha)
ENSMUSG00000042686	Jph1	0.919278	3.77333	232.102	2.07451e-52	2.15732e-51	UP	junctophilin 1
ENSMUSG00000010080	Epn3	-1.0214	3.43797	232.048	2.13197e-52	2.21554e-51	DOWN	epsin 3
ENSMUSG00000033885	Pxk	-0.488315	5.65605	232.04	2.14002e-52	2.22239e-51	DOWN	PX domain containing serine/threonine kinase
ENSMUSG00000022964	Tmem50b	0.59711	4.86561	232.012	2.17099e-52	2.253e-51	UP	transmembrane protein 50B
ENSMUSG00000050379	Septin6	0.671284	5.27403	231.921	2.27245e-52	2.35668e-51	UP	septin 6
ENSMUSG00000045312	Lhfpl2	0.73309	4.60465	231.818	2.39231e-52	2.47928e-51	UP	lipoma HMGIC fusion partner-like 2
ENSMUSG00000040471	Ggt6	-4.41857	-1.5611	231.773	2.44676e-52	2.53397e-51	DOWN	gamma-glutamyltransferase 6
ENSMUSG00000020357	Flt4	-0.724772	4.70013	231.547	2.74135e-52	2.8371e-51	DOWN	FMS-like tyrosine kinase 4
ENSMUSG00000023961	Enpp4	-0.625347	5.09183	231.439	2.89445e-52	2.9935e-51	DOWN	ectonucleotide pyrophosphatase/phosphodiesterase 4
ENSMUSG00000025427	Rnf165	-3.08453	-0.770071	230.939	3.7195e-52	3.84416e-51	DOWN	ring finger protein 165
ENSMUSG00000008575	Nfib	0.557768	6.9917	230.924	3.74794e-52	3.87091e-51	UP	nuclear factor I/B
ENSMUSG00000037784	Dzip1l	-0.505719	6.0286	230.922	3.75218e-52	3.87264e-51	DOWN	DAZ interacting protein 1-like
ENSMUSG00000028152	Tspan5	0.638544	4.85576	230.874	3.84315e-52	3.96383e-51	UP	tetraspanin 5
ENSMUSG00000058454	Dhcr7	-0.592442	5.95727	230.843	3.90441e-52	4.02426e-51	DOWN	7-dehydrocholesterol reductase
ENSMUSG00000048232	Fbxo10	0.626574	4.83034	230.645	4.31133e-52	4.44064e-51	UP	F-box protein 10
ENSMUSG00000035232	Pdk3	0.528958	5.20295	230.53	4.56799e-52	4.70179e-51	UP	pyruvate dehydrogenase kinase, isoenzyme 3
ENSMUSG00000038910	Plcl2	-0.766346	3.91281	230.218	5.34251e-52	5.49526e-51	DOWN	phospholipase C-like 2
ENSMUSG00000033610	Pank1	0.65914	4.76358	229.744	6.77855e-52	6.96761e-51	UP	pantothenate kinase 1
ENSMUSG00000017697	Ada	-1.4005	1.51651	229.623	7.20236e-52	7.39821e-51	DOWN	adenosine deaminase
ENSMUSG00000055322	Tns1	0.531566	9.09876	229.524	7.56965e-52	7.7702e-51	UP	tensin 1
ENSMUSG00000074063	Osgin1	-1.109	6.58443	229.5	7.66275e-52	7.86043e-51	DOWN	oxidative stress induced growth inhibitor 1
ENSMUSG00000060802	B2m	0.702972	7.4553	229.242	8.72468e-52	8.94369e-51	UP	beta-2 microglobulin
ENSMUSG00000044279	Crb3	-1.90506	0.920644	229.224	8.80399e-52	9.01887e-51	DOWN	crumbs family member 3
ENSMUSG00000067276	Capn6	2.61986	0.469869	229.108	9.3286e-52	9.54981e-51	UP	calpain 6
ENSMUSG00000005986	Ankrd13d	0.806935	3.38043	229.057	9.56956e-52	9.78985e-51	UP	ankyrin repeat domain 13 family, member D
ENSMUSG00000074874	Ctla2b	1.0316	2.86138	228.895	1.03839e-51	1.06157e-50	UP	cytotoxic T lymphocyte-associated protein 2 beta
ENSMUSG00000075420	Smim6	-1.60203	0.802276	228.641	1.1797e-51	1.20522e-50	DOWN	small integral membrane protein 6
ENSMUSG00000022505	Emp2	0.521696	7.53649	228.53	1.24718e-51	1.2733e-50	UP	epithelial membrane protein 2
ENSMUSG00000071064	Zfp827	0.597336	5.0776	228.198	1.47378e-51	1.50364e-50	UP	zinc finger protein 827
ENSMUSG00000025329	Padi1	-7.08033	-1.5871	228.181	1.48594e-51	1.51502e-50	DOWN	peptidyl arginine deiminase, type I
ENSMUSG00000032087	Dscaml1	-7.06567	-1.59309	227.921	1.69341e-51	1.72538e-50	DOWN	DS cell adhesion molecule like 1
ENSMUSG00000031398	Plxna3	0.828203	4.36993	227.918	1.69606e-51	1.72692e-50	UP	plexin A3
ENSMUSG00000040785	Ttc3	0.678601	7.84398	227.915	1.6984e-51	1.72814e-50	UP	tetratricopeptide repeat domain 3
ENSMUSG00000000420	Galnt1	-0.529045	7.81039	227.775	1.82207e-51	1.85272e-50	DOWN	polypeptide N-acetylgalactosaminyltransferase 1
ENSMUSG00000031480	Thsd1	1.09946	2.50721	227.474	2.11933e-51	2.15354e-50	UP	thrombospondin, type I, domain 1
ENSMUSG00000030203	Dusp16	-0.526341	6.87558	227.433	2.16411e-51	2.19756e-50	DOWN	dual specificity phosphatase 16
ENSMUSG00000075585	6330403L08Rik	0.814666	3.76554	227.291	2.323e-51	2.35733e-50	UP	RIKEN cDNA 6330403L08 gene
ENSMUSG00000053158	Fes	-1.82222	0.99369	226.93	2.7848e-51	2.82405e-50	DOWN	feline sarcoma oncogene
ENSMUSG00000051236	Msrb3	0.61178	5.68926	226.912	2.81076e-51	2.84846e-50	UP	methionine sulfoxide reductase B3
ENSMUSG00000037108	Zcwpw1	-1.24847	1.58518	226.886	2.84753e-51	2.88379e-50	DOWN	zinc finger, CW type with PWWP domain 1
ENSMUSG00000031770	Herpud1	-0.92745	5.64012	226.381	3.66903e-51	3.71326e-50	DOWN	homocysteine-inducible, endoplasmic reticulum stress-inducible, ubiquitin-like domain member 1
ENSMUSG00000023025	Larp4	-0.51817	7.22605	226.287	3.84754e-51	3.89132e-50	DOWN	La ribonucleoprotein domain family, member 4
ENSMUSG00000074238	Ap1ar	-0.531404	6.29098	226.141	4.14026e-51	4.18457e-50	DOWN	adaptor-related protein complex 1 associated regulatory protein
ENSMUSG00000046722	Cdc42se1	-0.444205	6.95119	226.123	4.17752e-51	4.21941e-50	DOWN	CDC42 small effector 1
ENSMUSG00000117563	Gm7575	-4.33347	-1.13605	226.065	4.30099e-51	4.34121e-50	DOWN	predicted gene 7575
ENSMUSG00000018659	Pnpo	-0.659468	4.49769	225.207	6.61623e-51	6.67365e-50	DOWN	pyridoxine 5'-phosphate oxidase
ENSMUSG00000030587	2200002D01Rik	-0.966182	5.40152	225.124	6.89979e-51	6.95503e-50	DOWN	RIKEN cDNA 2200002D01 gene
ENSMUSG00000021028	Mbip	0.703317	4.33056	224.996	7.35743e-51	7.41138e-50	UP	MAP3K12 binding inhibitory protein 1
ENSMUSG00000015766	Eps8	0.617986	6.22783	224.936	7.5833e-51	7.63382e-50	UP	epidermal growth factor receptor pathway substrate 8
ENSMUSG00000033075	Senp1	-0.529229	6.06414	224.828	8.00456e-51	8.05252e-50	DOWN	SUMO1/sentrin specific peptidase 1
ENSMUSG00000022440	C1qtnf6	-1.11936	3.53172	224.561	9.15518e-51	9.20391e-50	DOWN	C1q and tumor necrosis factor related protein 6
ENSMUSG00000022219	Cideb	-2.43418	0.928982	224.339	1.02349e-50	1.02825e-49	DOWN	cell death-inducing DNA fragmentation factor, alpha subunit-like effector B
ENSMUSG00000038415	Foxq1	-1.04043	4.57985	224.275	1.0568e-50	1.06102e-49	DOWN	forkhead box Q1
ENSMUSG00000054455	Vapb	-0.429657	6.89651	223.771	1.36071e-50	1.36522e-49	DOWN	vesicle-associated membrane protein, associated protein B and C
ENSMUSG00000028641	P3h1	0.640225	5.38397	223.715	1.39975e-50	1.40346e-49	UP	prolyl 3-hydroxylase 1
ENSMUSG00000018819	Lsp1	1.26224	2.66807	223.538	1.53034e-50	1.53339e-49	UP	lymphocyte specific 1
ENSMUSG00000037762	Slc16a9	-4.66879	-1.34456	223.506	1.55492e-50	1.55698e-49	DOWN	solute carrier family 16 (monocarboxylic acid transporters), member 9
ENSMUSG00000054850	Smim10l2a	1.08327	2.64059	223.099	1.90699e-50	1.90826e-49	UP	small integral membrane protein 10 like 2A
ENSMUSG00000022705	Drd3	-4.85856	-1.30086	223.056	1.94907e-50	1.94907e-49	DOWN	dopamine receptor D3
ENSMUSG00000020623	Map2k6	-0.669554	5.69025	222.892	2.1164e-50	2.115e-49	DOWN	mitogen-activated protein kinase kinase 6
ENSMUSG00000049044	Rapgef4	-2.45114	-0.29195	222.718	2.30918e-50	2.30612e-49	DOWN	Rap guanine nucleotide exchange factor (GEF) 4
ENSMUSG00000027412	Lpin3	1.08044	2.51506	222.573	2.48382e-50	2.4789e-49	UP	lipin 3
ENSMUSG00000113909	Gm36377	2.11953	0.102572	222.362	2.7611e-50	2.75381e-49	UP	predicted gene, 36377
ENSMUSG00000025224	Gbf1	0.533694	6.89949	221.656	3.93692e-50	3.92394e-49	UP	golgi-specific brefeldin A-resistance factor 1
ENSMUSG00000001248	Gramd1a	0.851749	3.75111	221.574	4.10221e-50	4.08598e-49	UP	GRAM domain containing 1A
ENSMUSG00000061244	Exoc5	-0.513329	6.3879	221.546	4.15971e-50	4.14053e-49	DOWN	exocyst complex component 5
ENSMUSG00000036620	Mgat4b	0.482235	7.03763	221.508	4.24079e-50	4.21845e-49	UP	mannoside acetylglucosaminyltransferase 4, isoenzyme B
ENSMUSG00000067219	Nipal1	-1.08848	2.65222	221.224	4.89026e-50	4.8613e-49	DOWN	NIPA-like domain containing 1
ENSMUSG00000037106	Fer1l6	-1.10514	2.57223	221.111	5.17572e-50	5.1417e-49	DOWN	fer-1-like 6 (C. elegans)
ENSMUSG00000064215	Ifi27	-0.977462	4.32961	221.004	5.46245e-50	5.42297e-49	DOWN	interferon, alpha-inducible protein 27
ENSMUSG00000039062	Anpep	-4.16478	-1.45455	220.99	5.49964e-50	5.4563e-49	DOWN	alanyl (membrane) aminopeptidase
ENSMUSG00000046714	Foxc2	-2.60453	-0.607542	220.421	7.32134e-50	7.25889e-49	DOWN	forkhead box C2
ENSMUSG00000024486	Hbegf	-0.549167	7.12206	220.319	7.70571e-50	7.63497e-49	DOWN	heparin-binding EGF-like growth factor
ENSMUSG00000032322	Pstpip1	-2.48369	-0.405647	219.809	9.95515e-50	9.8573e-49	DOWN	proline-serine-threonine phosphatase-interacting protein 1
ENSMUSG00000031168	Ebp	-0.723746	6.01022	219.084	1.4326e-49	1.41759e-48	DOWN	phenylalkylamine Ca2+ antagonist (emopamil) binding protein
ENSMUSG00000001911	Nfix	0.6849	7.20808	219.059	1.4509e-49	1.43476e-48	UP	nuclear factor I/X
ENSMUSG00000024158	Hagh	-0.568556	4.73563	218.666	1.76743e-49	1.74662e-48	DOWN	hydroxyacyl glutathione hydrolase
ENSMUSG00000055782	Abcd2	2.41881	-0.261071	218.431	1.98855e-49	1.96386e-48	UP	ATP-binding cassette, sub-family D (ALD), member 2
ENSMUSG00000030102	Itpr1	0.537425	5.35612	218.415	2.00518e-49	1.97899e-48	UP	inositol 1,4,5-trisphosphate receptor 1
ENSMUSG00000069227	Gprin1	-2.17703	-0.0124737	218.263	2.1645e-49	2.13483e-48	DOWN	G protein-regulated inducer of neurite outgrowth 1
ENSMUSG00000035173	Ccdc186	0.55148	6.17347	217.551	3.09524e-49	3.05082e-48	UP	coiled-coil domain containing 186
ENSMUSG00000044349	Snhg11	-6.32783	-1.66513	217.088	3.90399e-49	3.84546e-48	DOWN	small nucleolar RNA host gene 11
ENSMUSG00000024516	Sec11c	-0.633614	4.86526	216.836	4.43052e-49	4.36125e-48	DOWN	SEC11 homolog C, signal peptidase complex subunit
ENSMUSG00000040268	Plekha1	0.540481	5.69188	216.475	5.31383e-49	5.22735e-48	UP	pleckstrin homology domain containing, family A (phosphoinositide binding specific) member 1
ENSMUSG00000024835	Coro1b	0.444976	8.70212	216.358	5.63447e-49	5.53916e-48	UP	coronin, actin binding protein 1B
ENSMUSG00000024661	Fth1	0.48517	9.80809	216.26	5.91788e-49	5.81399e-48	UP	ferritin heavy polypeptide 1
ENSMUSG00000028778	Hcrtr1	-2.77909	-0.439973	215.837	7.31786e-49	7.18472e-48	DOWN	hypocretin (orexin) receptor 1
ENSMUSG00000026616	Cr2	5.92108	-1.70848	215.778	7.5398e-49	7.39782e-48	UP	complement receptor 2
ENSMUSG00000048486	Fitm2	-0.569316	5.20138	215.153	1.03217e-48	1.01207e-47	DOWN	fat storage-inducing transmembrane protein 2
ENSMUSG00000025610	Map3k7cl	7.99172	-1.92529	214.99	1.12015e-48	1.09763e-47	UP	Map3k7 C-terminal like
ENSMUSG00000063727	Tnfrsf11b	-1.51971	1.34654	214.886	1.18004e-48	1.15556e-47	DOWN	tumor necrosis factor receptor superfamily, member 11b (osteoprotegerin)
ENSMUSG00000015709	Arnt2	0.729616	4.24686	214.834	1.21108e-48	1.18519e-47	UP	aryl hydrocarbon receptor nuclear translocator 2
ENSMUSG00000030630	Fah	0.670283	5.73775	214.788	1.23991e-48	1.21262e-47	UP	fumarylacetoacetate hydrolase
ENSMUSG00000028538	St3gal3	0.688839	4.04368	214.476	1.45025e-48	1.41742e-47	UP	ST3 beta-galactoside alpha-2,3-sialyltransferase 3
ENSMUSG00000028132	Tlcd4	-1.82285	0.343807	214.131	1.72464e-48	1.68451e-47	DOWN	TLC domain containing 4
ENSMUSG00000004698	Hdac9	1.98683	1.50417	214.112	1.74122e-48	1.6996e-47	UP	histone deacetylase 9
ENSMUSG00000015340	Cybb	-3.5003	0.202782	213.54	2.3205e-48	2.26358e-47	DOWN	cytochrome b-245, beta polypeptide
ENSMUSG00000020423	Btg2	-1.05548	3.89112	213.453	2.42393e-48	2.36294e-47	DOWN	BTG anti-proliferation factor 2
ENSMUSG00000050288	Fzd2	0.720195	5.27618	213.101	2.89264e-48	2.81804e-47	UP	frizzled class receptor 2
ENSMUSG00000021366	Hivep1	0.515102	6.16749	213.011	3.02688e-48	2.94692e-47	UP	human immunodeficiency virus type I enhancer binding protein 1
ENSMUSG00000037960	Card19	-0.917083	5.01875	212.318	4.28751e-48	4.17156e-47	DOWN	caspase recruitment domain family, member 19
ENSMUSG00000049580	Tsku	0.702871	4.67518	212.051	4.90223e-48	4.76658e-47	UP	tsukushi, small leucine rich proteoglycan
ENSMUSG00000052949	Rnf157	0.495115	6.20227	211.992	5.04982e-48	4.90693e-47	UP	ring finger protein 157
ENSMUSG00000048387	Osr1	-2.70066	-0.526346	211.837	5.45855e-48	5.30069e-47	DOWN	odd-skipped related transcription factor 1
ENSMUSG00000022483	Col2a1	-2.74512	-0.691723	211.76	5.67439e-48	5.50674e-47	DOWN	collagen, type II, alpha 1
ENSMUSG00000048960	Prex2	0.588659	5.21956	211.48	6.53077e-48	6.33376e-47	UP	phosphatidylinositol-3,4,5-trisphosphate-dependent Rac exchange factor 2
ENSMUSG00000046139	Patl1	0.446408	6.48505	211.011	8.26699e-48	8.01246e-47	UP	protein associated with topoisomerase II homolog 1 (yeast)
ENSMUSG00000048368	Omd	2.35375	-0.501263	210.871	8.86613e-48	8.58764e-47	UP	osteomodulin
ENSMUSG00000036745	Ttll7	-0.545887	6.08729	210.855	8.94141e-48	8.65501e-47	DOWN	tubulin tyrosine ligase-like family, member 7
ENSMUSG00000032192	Gnb5	0.690728	4.84226	210.6	1.01602e-47	9.82846e-47	UP	guanine nucleotide binding protein (G protein), beta 5
ENSMUSG00000061778	Mospd2	-0.712963	5.72164	210.1	1.30617e-47	1.26271e-46	DOWN	motile sperm domain containing 2
ENSMUSG00000004665	Cnn2	0.55635	8.88437	209.52	1.74855e-47	1.68929e-46	UP	calponin 2
ENSMUSG00000024084	Qpct	-1.65887	1.07234	209.445	1.81552e-47	1.75287e-46	DOWN	glutaminyl-peptide cyclotransferase (glutaminyl cyclase)
ENSMUSG00000018909	Arrb1	-0.884203	4.65273	209.379	1.87622e-47	1.81032e-46	DOWN	arrestin, beta 1
ENSMUSG00000047910	Pcdhb16	1.61083	1.02575	209.291	1.96147e-47	1.89138e-46	UP	protocadherin beta 16
ENSMUSG00000032289	Thsd4	-0.514006	6.47581	208.734	2.59504e-47	2.5007e-46	DOWN	thrombospondin, type I, domain containing 4
ENSMUSG00000028532	Cachd1	0.488447	5.70597	208.657	2.69662e-47	2.59693e-46	UP	cache domain containing 1
ENSMUSG00000033793	Atp6v1h	-0.508554	5.87104	208.429	3.02446e-47	2.9108e-46	DOWN	ATPase, H+ transporting, lysosomal V1 subunit H
ENSMUSG00000021213	Akr1c13	-1.14059	1.93999	208.275	3.26809e-47	3.14327e-46	DOWN	aldo-keto reductase family 1, member C13
ENSMUSG00000052302	Tbc1d30	-2.93234	-0.376594	208.142	3.49342e-47	3.35786e-46	DOWN	TBC1 domain family, member 30
ENSMUSG00000022469	Rapgef3	0.743978	3.95925	207.969	3.81017e-47	3.66e-46	UP	Rap guanine nucleotide exchange factor (GEF) 3
ENSMUSG00000002885	Adgre5	-0.648755	6.6674	207.883	3.97821e-47	3.81898e-46	DOWN	adhesion G protein-coupled receptor E5
ENSMUSG00000046572	Zfp518b	0.658484	4.55336	207.439	4.97384e-47	4.77172e-46	UP	zinc finger protein 518B
ENSMUSG00000040213	Kyat3	0.967306	2.91585	207.316	5.28897e-47	5.07083e-46	UP	kynurenine aminotransferase 3
ENSMUSG00000038692	Hoxb4	1.59006	1.38692	207.252	5.46202e-47	5.23343e-46	UP	homeobox B4
ENSMUSG00000019970	Sgk1	1.02568	6.40257	206.964	6.31223e-47	6.04422e-46	UP	serum/glucocorticoid regulated kinase 1
ENSMUSG00000059824	Dbp	1.11064	2.46386	206.71	7.17338e-47	6.86446e-46	UP	D site albumin promoter binding protein
ENSMUSG00000005958	Ephb3	0.884566	3.40391	206.694	7.22885e-47	6.91315e-46	UP	Eph receptor B3
ENSMUSG00000032017	Grik4	-4.83774	-1.62082	206.547	7.78627e-47	7.44153e-46	DOWN	glutamate receptor, ionotropic, kainate 4
ENSMUSG00000028121	Bcar3	-0.655734	4.50707	206.325	8.70171e-47	8.31117e-46	DOWN	breast cancer anti-estrogen resistance 3
ENSMUSG00000024818	Slc25a45	0.687935	4.92225	206.156	9.47355e-47	9.04266e-46	UP	solute carrier family 25, member 45
ENSMUSG00000044217	Aqp5	-1.57427	1.30682	205.606	1.24912e-46	1.19156e-45	DOWN	aquaporin 5
ENSMUSG00000021066	Atl1	1.10038	2.81165	205.06	1.64339e-46	1.56666e-45	UP	atlastin GTPase 1
ENSMUSG00000004266	Ptpn6	-1.05693	2.24692	204.782	1.88909e-46	1.79976e-45	DOWN	protein tyrosine phosphatase, non-receptor type 6
ENSMUSG00000022295	Atp6v1c1	-0.48745	6.26485	204.638	2.03125e-46	1.93398e-45	DOWN	ATPase, H+ transporting, lysosomal V1 subunit C1
ENSMUSG00000010663	Fads1	0.491037	8.45408	204.629	2.04089e-46	1.94193e-45	UP	fatty acid desaturase 1
ENSMUSG00000030905	Crym	-7.75991	-2.08586	204.603	2.06765e-46	1.96616e-45	DOWN	crystallin, mu
ENSMUSG00000041607	Mbp	-0.447827	6.10188	204.588	2.08247e-46	1.97861e-45	DOWN	myelin basic protein
ENSMUSG00000051457	Spn	1.30528	1.33717	204.588	2.08336e-46	1.97861e-45	UP	sialophorin
ENSMUSG00000026360	Rgs2	1.08511	1.97792	204.349	2.34873e-46	2.22923e-45	UP	regulator of G-protein signaling 2
ENSMUSG00000035517	Tdrd7	-0.556469	5.23654	204.335	2.36527e-46	2.24352e-45	DOWN	tudor domain containing 7
ENSMUSG00000059401	Mamld1	0.951224	2.49649	204.284	2.42666e-46	2.30031e-45	UP	mastermind-like domain containing 1
ENSMUSG00000116656	Gm49708	0.977609	3.6951	204.202	2.52929e-46	2.39608e-45	UP	predicted gene, 49708
ENSMUSG00000043415	Otud1	0.876126	3.65432	204.185	2.55065e-46	2.41481e-45	UP	OTU domain containing 1
ENSMUSG00000029718	Pcolce	0.769423	6.34883	204.106	2.65397e-46	2.51105e-45	UP	procollagen C-endopeptidase enhancer protein
ENSMUSG00000013415	Igf2bp1	0.648315	5.40484	204.103	2.65747e-46	2.51279e-45	UP	insulin-like growth factor 2 mRNA binding protein 1
ENSMUSG00000031274	Col4a5	0.755799	5.56139	204.079	2.69027e-46	2.54221e-45	UP	collagen, type IV, alpha 5
ENSMUSG00000057858	Fam204a	0.592349	4.91254	204.073	2.69853e-46	2.54842e-45	UP	family with sequence similarity 204, member A
ENSMUSG00000020029	Nudt4	-0.535867	6.73483	204.058	2.7187e-46	2.56587e-45	DOWN	nudix (nucleoside diphosphate linked moiety X)-type motif 4
ENSMUSG00000090053	Pakap	1.32105	1.90865	204.042	2.74038e-46	2.58471e-45	UP	paralemmin A kinase anchor protein
ENSMUSG00000030218	Mgp	5.0443	-1.36185	204.028	2.75985e-46	2.60146e-45	UP	matrix Gla protein
ENSMUSG00000035783	Acta2	-0.869566	4.72941	203.619	3.3894e-46	3.19289e-45	DOWN	actin, alpha 2, smooth muscle, aorta
ENSMUSG00000036986	Pml	0.502524	6.09453	203.585	3.44773e-46	3.24581e-45	UP	promyelocytic leukemia
ENSMUSG00000039323	Igfbp2	-6.6498	-1.96229	203.518	3.56562e-46	3.35471e-45	DOWN	insulin-like growth factor binding protein 2
ENSMUSG00000051675	Trim32	0.495976	5.40979	203.365	3.85117e-46	3.62111e-45	UP	tripartite motif-containing 32
ENSMUSG00000003166	Dgcr2	0.435759	7.02065	203.318	3.9425e-46	3.70468e-45	UP	DiGeorge syndrome critical region gene 2
ENSMUSG00000036499	Eea1	-0.577203	5.92597	202.868	4.94247e-46	4.64144e-45	DOWN	early endosome antigen 1
ENSMUSG00000069270	H2ac6	2.13902	-0.126392	202.693	5.39684e-46	5.06498e-45	UP	H2A clustered histone 6
ENSMUSG00000036585	Fgf1	-1.0144	3.499	202.508	5.92236e-46	5.55474e-45	DOWN	fibroblast growth factor 1
ENSMUSG00000049420	Tmem200a	1.12813	2.2883	201.694	8.91419e-46	8.35567e-45	UP	transmembrane protein 200A
ENSMUSG00000020427	Igfbp3	-0.477721	8.20879	201.569	9.49204e-46	8.8918e-45	DOWN	insulin-like growth factor binding protein 3
ENSMUSG00000068854	H2bc21	0.985847	2.76665	201.448	1.009e-45	9.44606e-45	UP	H2B clustered histone 21
ENSMUSG00000063531	Sema3e	-0.457804	7.06155	201.199	1.14337e-45	1.06974e-44	DOWN	sema domain, immunoglobulin domain (Ig), short basic domain, secreted, (semaphorin) 3E
ENSMUSG00000008090	Fgfrl1	0.59853	5.19756	200.715	1.45789e-45	1.36316e-44	UP	fibroblast growth factor receptor-like 1
ENSMUSG00000046138	9930021J03Rik	0.578887	5.7282	200.695	1.47264e-45	1.3761e-44	UP	RIKEN cDNA 9930021J03 gene
ENSMUSG00000045193	Cirbp	0.846101	4.88227	200.385	1.72097e-45	1.60716e-44	UP	cold inducible RNA binding protein
ENSMUSG00000085795	Zfp703	0.715211	5.52848	200.29	1.80521e-45	1.68479e-44	UP	zinc finger protein 703
ENSMUSG00000022305	Lrp12	0.468745	5.39616	199.971	2.11898e-45	1.97641e-44	UP	low density lipoprotein-related protein 12
ENSMUSG00000049699	Ucn2	1.58399	0.799529	199.896	2.20074e-45	2.0514e-44	UP	urocortin 2
ENSMUSG00000095457	Gvin-ps5	2.99604	-0.302536	199.778	2.33464e-45	2.17487e-44	UP	GTPase, very large interferon inducible, pseudogene 5
ENSMUSG00000004951	Hspb1	-0.681952	6.91608	199.77	2.34492e-45	2.1831e-44	DOWN	heat shock protein 1
ENSMUSG00000039477	Tnrc18	0.879939	6.72278	199.535	2.63785e-45	2.45431e-44	UP	trinucleotide repeat containing 18
ENSMUSG00000033066	Gas7	-3.52131	-1.28222	199.519	2.65913e-45	2.47258e-44	DOWN	growth arrest specific 7
ENSMUSG00000117465	Gm49980	-7.88118	-1.98229	199.454	2.74834e-45	2.55396e-44	DOWN	predicted gene, 49980
ENSMUSG00000036030	Prtg	1.58078	0.891299	199.381	2.84977e-45	2.64659e-44	UP	protogenin
ENSMUSG00000010025	Aldh3a2	-0.544398	6.06173	199.194	3.1316e-45	2.90654e-44	DOWN	aldehyde dehydrogenase family 3, subfamily A2
ENSMUSG00000028413	B4galt1	-0.50591	6.96897	199.153	3.19575e-45	2.96426e-44	DOWN	UDP-Gal:betaGlcNAc beta 1,4- galactosyltransferase, polypeptide 1
ENSMUSG00000116632	Magef1	1.00908	2.05246	199.06	3.34912e-45	3.10461e-44	UP	MAGE family member F1
ENSMUSG00000033147	Slc22a15	-0.896664	2.69434	198.598	4.22476e-45	3.91392e-44	DOWN	solute carrier family 22 (organic anion/cation transporter), member 15
ENSMUSG00000025066	Sfr1	0.448752	8.29712	198.551	4.32601e-45	4.00527e-44	UP	SWI5 dependent recombination repair 1
ENSMUSG00000071654	Uqcc3	0.619852	4.81824	197.946	5.86275e-45	5.42475e-44	UP	ubiquinol-cytochrome c reductase complex assembly factor 3
ENSMUSG00000071551	Akr1c19	-3.34807	-0.991018	197.938	5.88558e-45	5.44254e-44	DOWN	aldo-keto reductase family 1, member C19
ENSMUSG00000021549	Rasa1	0.512795	6.57895	197.76	6.43625e-45	5.94812e-44	UP	RAS p21 protein activator 1
ENSMUSG00000018800	Abca5	-0.705214	5.51883	197.648	6.80839e-45	6.28819e-44	DOWN	ATP-binding cassette, sub-family A (ABC1), member 5
ENSMUSG00000048644	Ctxn1	0.574836	6.06265	197.605	6.95982e-45	6.42412e-44	UP	cortexin 1
ENSMUSG00000020181	Nav3	-2.18103	0.224952	197.576	7.06114e-45	6.51366e-44	DOWN	neuron navigator 3
ENSMUSG00000063193	Cd300lb	-1.44337	1.00204	197.524	7.24843e-45	6.68235e-44	DOWN	CD300 molecule like family member B
ENSMUSG00000027712	Anxa5	0.493194	9.88879	197.487	7.38495e-45	6.80406e-44	UP	annexin A5
ENSMUSG00000037712	Fermt2	0.415876	6.91772	197.217	8.45612e-45	7.78622e-44	UP	fermitin family member 2
ENSMUSG00000038539	Atf5	-1.00316	4.06851	196.852	1.01586e-44	9.34814e-44	DOWN	activating transcription factor 5
ENSMUSG00000047547	Cltb	-0.832056	5.14581	195.978	1.57611e-44	1.44949e-43	DOWN	clathrin, light polypeptide (Lcb)
ENSMUSG00000022226	Mcpt2	-5.79458	-1.7349	195.889	1.64783e-44	1.51452e-43	DOWN	mast cell protease 2
ENSMUSG00000009575	Cbx5	0.452808	8.76831	195.753	1.76458e-44	1.62084e-43	UP	chromobox 5
ENSMUSG00000027293	Ehd4	-0.706131	6.10372	195.499	2.00476e-44	1.84034e-43	DOWN	EH-domain containing 4
ENSMUSG00000057969	Sema3b	0.84544	3.60534	195.238	2.28642e-44	2.09762e-43	UP	sema domain, immunoglobulin domain (Ig), short basic domain, secreted, (semaphorin) 3B
ENSMUSG00000027175	Tcp11l1	-0.692912	3.88359	194.791	2.86211e-44	2.62259e-43	DOWN	t-complex 11 like 1
ENSMUSG00000035941	Ibtk	-0.490404	6.38672	194.792	2.86091e-44	2.62259e-43	DOWN	inhibitor of Bruton agammaglobulinemia tyrosine kinase
ENSMUSG00000032563	Mrpl3	0.454058	6.31668	194.216	3.82032e-44	3.49849e-43	UP	mitochondrial ribosomal protein L3
ENSMUSG00000018387	Shroom1	-0.796342	4.65131	194.184	3.88316e-44	3.55388e-43	DOWN	shroom family member 1
ENSMUSG00000023832	Acat2	-0.560591	7.25943	194.06	4.13303e-44	3.78027e-43	DOWN	acetyl-Coenzyme A acetyltransferase 2
ENSMUSG00000035274	Tpbg	0.625973	4.65908	194.034	4.18704e-44	3.82735e-43	UP	trophoblast glycoprotein
ENSMUSG00000029096	Htra3	-1.07706	1.87712	194.027	4.20111e-44	3.83789e-43	DOWN	HtrA serine peptidase 3
ENSMUSG00000003273	Car11	1.94034	-0.0333682	193.986	4.28773e-44	3.91466e-43	UP	carbonic anhydrase 11
ENSMUSG00000039497	Dse	0.4882	6.16588	193.865	4.55729e-44	4.15825e-43	UP	dermatan sulfate epimerase
ENSMUSG00000046442	Ppm1e	1.50982	0.790296	193.428	5.6755e-44	5.17542e-43	UP	protein phosphatase 1E (PP2C domain containing)
ENSMUSG00000100642	Gm28230	2.81667	-0.236925	193.268	6.15065e-44	5.60533e-43	UP	predicted gene 28230
ENSMUSG00000035901	Dennd5a	0.424579	7.53531	193.226	6.284e-44	5.7234e-43	UP	DENN/MADD domain containing 5A
ENSMUSG00000021820	Camk2g	0.476261	5.60011	192.951	7.21597e-44	6.56827e-43	UP	calcium/calmodulin-dependent protein kinase II gamma
ENSMUSG00000034382	AI661453	-0.646132	4.60846	192.826	7.68121e-44	6.98754e-43	DOWN	expressed sequence AI661453
ENSMUSG00000036834	Plch1	-0.485321	5.60627	192.716	8.11881e-44	7.38118e-43	DOWN	phospholipase C, eta 1
ENSMUSG00000021365	Nedd9	0.572797	6.03539	192.59	8.65117e-44	7.86045e-43	UP	neural precursor cell expressed, developmentally down-regulated gene 9
ENSMUSG00000021725	Parp8	0.641377	4.26857	192.569	8.73946e-44	7.93589e-43	UP	poly (ADP-ribose) polymerase family, member 8
ENSMUSG00000033713	Foxn3	0.647459	5.51894	192.433	9.35897e-44	8.49334e-43	UP	forkhead box N3
ENSMUSG00000098557	Kctd12	-2.01476	-0.0474518	192.38	9.61445e-44	8.71995e-43	DOWN	potassium channel tetramerisation domain containing 12
ENSMUSG00000047407	Tgif1	0.619597	7.50942	192.293	1.00402e-43	9.10067e-43	UP	TGFB-induced factor homeobox 1
ENSMUSG00000026519	Tmem63a	-0.471383	6.13999	192.147	1.08095e-43	9.79206e-43	DOWN	transmembrane protein 63a
ENSMUSG00000097715	Gpr137b-ps	0.542158	4.79129	192.14	1.08457e-43	9.81895e-43	UP	G protein-coupled receptor 137B, pseudogene
ENSMUSG00000031284	Pak3	0.735377	5.58843	192.129	1.09027e-43	9.86467e-43	UP	p21 (RAC1) activated kinase 3
ENSMUSG00000079560	Hoxa3	0.994	2.55058	192.031	1.14556e-43	1.03587e-42	UP	homeobox A3
ENSMUSG00000027901	Dennd2d	-1.53971	0.937739	192.023	1.15042e-43	1.03964e-42	DOWN	DENN/MADD domain containing 2D
ENSMUSG00000051950	B3glct	0.590307	5.55055	192.001	1.16273e-43	1.05014e-42	UP	beta-3-glucosyltransferase
ENSMUSG00000030282	Cmas	-0.477336	5.81417	191.709	1.34711e-43	1.21594e-42	DOWN	cytidine monophospho-N-acetylneuraminic acid synthetase
ENSMUSG00000062604	Srpk2	0.583203	5.93048	191.525	1.47695e-43	1.33234e-42	UP	serine/arginine-rich protein specific kinase 2
ENSMUSG00000005251	Ripk4	-0.478202	5.62117	191.113	1.81689e-43	1.63802e-42	DOWN	receptor-interacting serine-threonine kinase 4
ENSMUSG00000028496	Mllt3	0.553794	5.45645	191.102	1.82693e-43	1.64608e-42	UP	myeloid/lymphoid or mixed-lineage leukemia
ENSMUSG00000022791	Tnk2	1.0431	6.72406	190.945	1.97714e-43	1.78037e-42	UP	tyrosine kinase, non-receptor, 2
ENSMUSG00000047246	H2bc6	1.76122	0.0393252	190.785	2.14256e-43	1.92818e-42	UP	H2B clustered histone 6
ENSMUSG00000042834	Nrep	1.10157	4.98154	190.408	2.58979e-43	2.32927e-42	UP	neuronal regeneration related protein
ENSMUSG00000041809	Efhc1	1.26893	1.02547	190.24	2.81785e-43	2.53288e-42	UP	EF-hand domain (C-terminal) containing 1
ENSMUSG00000032085	Tagln	1.12251	3.09689	190.12	2.99308e-43	2.68879e-42	UP	transgelin
ENSMUSG00000060188	Cxcl17	-3.44061	-1.14456	190.094	3.03215e-43	2.72227e-42	DOWN	chemokine (C-X-C motif) ligand 17
ENSMUSG00000024726	Carnmt1	0.480981	6.45784	189.727	3.64774e-43	3.273e-42	UP	carnosine N-methyltransferase 1
ENSMUSG00000019880	Rspo3	-2.34911	0.400496	189.64	3.81035e-43	3.41688e-42	DOWN	R-spondin 3
ENSMUSG00000035722	Abca7	0.669183	6.28709	189.439	4.21583e-43	3.77824e-42	UP	ATP-binding cassette, sub-family A (ABC1), member 7
ENSMUSG00000032724	Abtb2	0.82933	3.91027	189.336	4.43929e-43	3.97615e-42	UP	ankyrin repeat and BTB (POZ) domain containing 2
ENSMUSG00000033565	Rbfox2	0.470867	7.3119	189.267	4.59516e-43	4.11332e-42	UP	RNA binding protein, fox-1 homolog (C. elegans) 2
ENSMUSG00000033420	Antxr1	-0.773829	5.9316	189.24	4.659e-43	4.168e-42	DOWN	anthrax toxin receptor 1
ENSMUSG00000020173	Cobl	-1.72433	1.06954	189.216	4.71592e-43	4.21643e-42	DOWN	cordon-bleu WH2 repeat
ENSMUSG00000027168	Pax6	-3.83281	-0.913267	189.111	4.96922e-43	4.44026e-42	DOWN	paired box 6
ENSMUSG00000020712	Tcam1	-2.01208	0.0410533	188.938	5.42223e-43	4.84219e-42	DOWN	testicular cell adhesion molecule 1
ENSMUSG00000056313	Tcim	-0.898653	5.08948	188.733	6.00979e-43	5.36373e-42	DOWN	transcriptional and immune response regulator
ENSMUSG00000004270	Lpcat3	-0.465744	6.77829	188.6	6.42555e-43	5.73141e-42	DOWN	lysophosphatidylcholine acyltransferase 3
ENSMUSG00000034361	Cpne2	-0.633045	4.91506	188.333	7.34902e-43	6.55125e-42	DOWN	copine II
ENSMUSG00000021823	Vcl	0.482796	9.09027	188.115	8.20052e-43	7.306e-42	UP	vinculin
ENSMUSG00000070985	Acnat1	-4.87482	-1.77167	187.87	9.27571e-43	8.25904e-42	DOWN	acyl-coenzyme A amino acid N-acyltransferase 1
ENSMUSG00000044026	Slc35g1	-0.501833	5.42559	187.863	9.30568e-43	8.28085e-42	DOWN	solute carrier family 35, member G1
ENSMUSG00000030056	Isy1	-0.598668	5.41408	187.635	1.04357e-42	9.28092e-42	DOWN	ISY1 splicing factor homolog
ENSMUSG00000055134	9130017K11Rik	1.39727	1.29678	187.526	1.10255e-42	9.79971e-42	UP	RIKEN cDNA 9130017K11 gene
ENSMUSG00000050335	Lgals3	-0.774626	7.57132	186.921	1.49423e-42	1.32733e-41	DOWN	lectin, galactose binding, soluble 3
ENSMUSG00000033107	Rnf125	-1.55288	0.745933	186.788	1.59723e-42	1.41798e-41	DOWN	ring finger protein 125
ENSMUSG00000032244	Fem1b	-0.719464	7.13664	186.781	1.60342e-42	1.42264e-41	DOWN	fem 1 homolog b
ENSMUSG00000029269	Sult1b1	-4.83793	-1.63116	186.461	1.88299e-42	1.66972e-41	DOWN	sulfotransferase family 1B, member 1
ENSMUSG00000062393	Dgkk	3.36815	-1.21018	186.189	2.15856e-42	1.91296e-41	UP	diacylglycerol kinase kappa
ENSMUSG00000026463	Atp2b4	-1.79067	3.23561	185.935	2.45352e-42	2.17307e-41	DOWN	ATPase, Ca++ transporting, plasma membrane 4
ENSMUSG00000027456	Sdcbp2	-1.35596	2.15564	185.489	3.06931e-42	2.71688e-41	DOWN	syndecan binding protein (syntenin) 2
ENSMUSG00000055912	Tmem150a	-0.744178	4.15027	185.315	3.35052e-42	2.96407e-41	DOWN	transmembrane protein 150A
ENSMUSG00000015501	Hivep2	-0.769433	4.63605	185.304	3.36832e-42	2.97807e-41	DOWN	human immunodeficiency virus type I enhancer binding protein 2
ENSMUSG00000038400	Pmepa1	0.527871	8.3922	185.274	3.4203e-42	3.02226e-41	UP	prostate transmembrane protein, androgen induced 1
ENSMUSG00000071454	Dtnb	0.661752	4.70906	185.064	3.80095e-42	3.35666e-41	UP	dystrobrevin, beta
ENSMUSG00000017801	Mlx	-0.524496	4.91494	184.924	4.07698e-42	3.59831e-41	DOWN	MAX-like protein X
ENSMUSG00000032178	Ilf3	0.41038	7.18709	184.769	4.40866e-42	3.88878e-41	UP	interleukin enhancer binding factor 3
ENSMUSG00000035064	Eef2k	0.555109	5.6095	184.675	4.62181e-42	4.07442e-41	UP	eukaryotic elongation factor-2 kinase
ENSMUSG00000024043	Arhgap28	-2.89698	-1.26067	184.42	5.25241e-42	4.62763e-41	DOWN	Rho GTPase activating protein 28
ENSMUSG00000001021	S100a3	-1.01045	2.14529	184.237	5.75976e-42	5.07167e-41	DOWN	S100 calcium binding protein A3
ENSMUSG00000020733	Slc9a3r1	-0.541	6.80566	184.162	5.97996e-42	5.26251e-41	DOWN	solute carrier family 9 (sodium/hydrogen exchanger), member 3 regulator 1
ENSMUSG00000048416	Mlf1	-0.810074	3.40809	184.04	6.35883e-42	5.59266e-41	DOWN	myeloid leukemia factor 1
ENSMUSG00000031502	Col4a1	0.610499	9.94054	183.924	6.74105e-42	5.92538e-41	UP	collagen, type IV, alpha 1
ENSMUSG00000101174	Hoxd4	2.77832	-0.124189	183.915	6.77092e-42	5.94817e-41	UP	homeobox D4
ENSMUSG00000044365	Cxxc4	-0.777134	4.43857	183.692	7.57363e-42	6.64948e-41	DOWN	CXXC finger 4
ENSMUSG00000017677	Wsb1	0.613636	6.61106	183.282	9.30879e-42	8.16817e-41	UP	WD repeat and SOCS box-containing 1
ENSMUSG00000035967	Ints6l	0.977727	2.73131	183.14	9.9993e-42	8.76898e-41	UP	integrator complex subunit 6 like
ENSMUSG00000062563	Cys1	-1.66814	1.23596	183.064	1.03873e-41	9.10391e-41	DOWN	cystin 1
ENSMUSG00000020571	Pdia6	0.449293	8.7567	182.79	1.19224e-41	1.04433e-40	UP	protein disulfide isomerase associated 6
ENSMUSG00000038729	Pakap	0.418337	6.68017	182.458	1.40872e-41	1.23324e-40	UP	paralemmin A kinase anchor protein
ENSMUSG00000075302	Erich2	-2.3279	-0.666179	182.304	1.52205e-41	1.33168e-40	DOWN	glutamate rich 2
ENSMUSG00000037379	Spon2	0.528385	6.91589	182.234	1.5766e-41	1.37861e-40	UP	spondin 2, extracellular matrix protein
ENSMUSG00000028076	Cd1d1	0.965808	3.64934	182.103	1.68334e-41	1.4711e-40	UP	CD1d1 antigen
ENSMUSG00000028184	Adgrl2	0.620859	4.55373	182.074	1.7084e-41	1.49213e-40	UP	adhesion G protein-coupled receptor L2
ENSMUSG00000002881	Nab1	-0.435211	6.24591	182.065	1.71648e-41	1.49833e-40	DOWN	Ngfi-A binding protein 1
ENSMUSG00000027134	Lpcat4	-0.824059	5.81732	181.597	2.17186e-41	1.89474e-40	DOWN	lysophosphatidylcholine acyltransferase 4
ENSMUSG00000056296	Synpr	-3.66906	-1.09879	181.405	2.3912e-41	2.08488e-40	DOWN	synaptoporin
ENSMUSG00000070305	Mpzl3	-0.856949	3.51882	181.257	2.57656e-41	2.24521e-40	DOWN	myelin protein zero-like 3
ENSMUSG00000004535	Tax1bp1	-0.462693	7.45938	181.244	2.59363e-41	2.25877e-40	DOWN	Tax1 (human T cell leukemia virus type I) binding protein 1
ENSMUSG00000031548	Sfrp1	-1.93239	0.360031	181.09	2.80204e-41	2.43888e-40	DOWN	secreted frizzled-related protein 1
ENSMUSG00000035273	Hpse	-1.06892	1.87558	180.89	3.09811e-41	2.69501e-40	DOWN	heparanase
ENSMUSG00000027822	Slc33a1	-0.495873	5.31806	180.739	3.34257e-41	2.906e-40	DOWN	solute carrier family 33 (acetyl-CoA transporter), member 1
ENSMUSG00000035109	Shc4	1.62884	0.683907	180.329	4.10738e-41	3.56887e-40	UP	SHC (Src homology 2 domain containing) family, member 4
ENSMUSG00000062929	Cfl2	0.437104	7.23796	180.28	4.20997e-41	3.6559e-40	UP	cofilin 2, muscle
ENSMUSG00000031808	Slc27a1	0.855332	4.11402	180.145	4.50639e-41	3.91106e-40	UP	solute carrier family 27 (fatty acid transporter), member 1
ENSMUSG00000037204	Atg101	-0.510792	5.12913	180.039	4.75262e-41	4.12239e-40	DOWN	autophagy related 101
ENSMUSG00000014748	Tex261	-0.39721	6.75275	179.766	5.45241e-41	4.72667e-40	DOWN	testis expressed gene 261
ENSMUSG00000078652	Psme3	-0.444447	6.93501	179.562	6.04118e-41	5.23407e-40	DOWN	proteaseome (prosome, macropain) activator subunit 3 (PA28 gamma, Ki)
ENSMUSG00000060152	Pop5	-0.877244	3.13808	179.376	6.63352e-41	5.74398e-40	DOWN	processing of precursor 5, ribonuclease P/MRP family (S. cerevisiae)
ENSMUSG00000003528	Slc25a1	-0.421553	6.75978	179.367	6.66358e-41	5.7634e-40	DOWN	solute carrier family 25 (mitochondrial carrier, citrate transporter), member 1
ENSMUSG00000045319	Proser2	-1.86403	0.264778	179.367	6.66273e-41	5.7634e-40	DOWN	proline and serine rich 2
ENSMUSG00000024926	Kat5	0.410252	6.22124	179.301	6.88858e-41	5.9546e-40	UP	K(lysine) acetyltransferase 5
ENSMUSG00000024846	Cst6	1.86349	0.819708	179.293	6.91533e-41	5.97431e-40	UP	cystatin E/M
ENSMUSG00000026064	Ptp4a1	-1.3052	2.14216	179.097	7.62982e-41	6.58781e-40	DOWN	protein tyrosine phosphatase 4a1
ENSMUSG00000102758	Naaladl2	2.68746	-0.296327	178.899	8.42971e-41	7.27429e-40	UP	N-acetylated alpha-linked acidic dipeptidase-like 2
ENSMUSG00000032565	Nudt16	0.738544	3.75897	178.736	9.15187e-41	7.89297e-40	UP	nudix (nucleoside diphosphate linked moiety X)-type motif 16
ENSMUSG00000027800	Tm4sf1	-0.547684	10.2833	178.699	9.32293e-41	8.03591e-40	DOWN	transmembrane 4 superfamily member 1
ENSMUSG00000054150	Syne3	0.695189	3.90994	178.522	1.01877e-40	8.77626e-40	UP	spectrin repeat containing, nuclear envelope family member 3
ENSMUSG00000039157	Fam102a	-0.852884	3.24908	178.462	1.05002e-40	9.04031e-40	DOWN	family with sequence similarity 102, member A
ENSMUSG00000028402	Mpdz	0.42938	6.11887	178.404	1.08113e-40	9.30292e-40	UP	multiple PDZ domain crumbs cell polarity complex component
ENSMUSG00000037583	Nr0b2	-3.13408	-1.35481	178.332	1.12108e-40	9.64117e-40	DOWN	nuclear receptor subfamily 0, group B, member 2
ENSMUSG00000027075	Slc43a1	1.98232	0.728093	178.155	1.22507e-40	1.05295e-39	UP	solute carrier family 43, member 1
ENSMUSG00000042271	Nxt2	-0.676461	4.05541	178.149	1.22906e-40	1.05578e-39	DOWN	nuclear transport factor 2-like export factor 2
ENSMUSG00000028194	Ddah1	0.411688	7.45723	178.13	1.24058e-40	1.06507e-39	UP	dimethylarginine dimethylaminohydrolase 1
ENSMUSG00000029162	Khk	-0.725248	3.65769	177.87	1.4144e-40	1.21361e-39	DOWN	ketohexokinase
ENSMUSG00000022807	Osbpl11	0.448693	5.52434	177.814	1.45483e-40	1.24759e-39	UP	oxysterol binding protein-like 11
ENSMUSG00000032373	Car12	-2.41035	-0.1402	177.806	1.46006e-40	1.25136e-39	DOWN	carbonic anhydrase 12
ENSMUSG00000046761	Fam83h	-0.814776	4.39859	177.738	1.51129e-40	1.29454e-39	DOWN	family with sequence similarity 83, member H
ENSMUSG00000024943	Smc5	0.439742	6.75532	177.702	1.5386e-40	1.31718e-39	UP	structural maintenance of chromosomes 5
ENSMUSG00000037110	Ralgapa2	-0.593081	6.75724	177.542	1.6673e-40	1.42655e-39	DOWN	Ral GTPase activating protein, alpha subunit 2 (catalytic)
ENSMUSG00000042104	Uggt2	-0.800759	3.34217	177.438	1.75708e-40	1.50252e-39	DOWN	UDP-glucose glycoprotein glucosyltransferase 2
ENSMUSG00000024395	Lims2	-1.6123	0.712923	177.422	1.7715e-40	1.51399e-39	DOWN	LIM and senescent cell antigen like domains 2
ENSMUSG00000034656	Cacna1a	-1.4005	1.02741	177.327	1.85799e-40	1.58701e-39	DOWN	calcium channel, voltage-dependent, P/Q type, alpha 1A subunit
ENSMUSG00000029381	Shroom3	-0.73147	4.36666	177.167	2.01331e-40	1.71871e-39	DOWN	shroom family member 3
ENSMUSG00000006818	Sod2	-0.472318	5.16741	176.953	2.24241e-40	1.9132e-39	DOWN	superoxide dismutase 2, mitochondrial
ENSMUSG00000047797	Gjb1	-5.47522	-2.01153	176.763	2.46711e-40	2.10373e-39	DOWN	gap junction protein, beta 1
ENSMUSG00000034648	Lrrn1	1.31701	3.73146	176.672	2.58296e-40	2.20127e-39	UP	leucine rich repeat protein 1, neuronal
ENSMUSG00000033460	Armcx1	0.880982	4.27966	176.593	2.68683e-40	2.2885e-39	UP	armadillo repeat containing, X-linked 1
ENSMUSG00000039646	Vasn	0.701677	5.99406	176.442	2.89987e-40	2.46856e-39	UP	vasorin
ENSMUSG00000030701	Plekhb1	-3.04566	-1.12953	176.337	3.05734e-40	2.60115e-39	DOWN	pleckstrin homology domain containing, family B (evectins) member 1
ENSMUSG00000037847	Nmrk1	0.762696	3.63689	176.16	3.34155e-40	2.84135e-39	UP	nicotinamide riboside kinase 1
ENSMUSG00000027684	Mecom	0.513526	5.61775	175.932	3.74747e-40	3.18472e-39	UP	MDS1 and EVI1 complex locus
ENSMUSG00000021575	Ahrr	-3.66521	-1.54594	175.695	4.22164e-40	3.58567e-39	DOWN	aryl-hydrocarbon receptor repressor
ENSMUSG00000026166	Ccl20	-2.20212	-0.136063	175.528	4.59023e-40	3.89654e-39	DOWN	chemokine (C-C motif) ligand 20
ENSMUSG00000046314	Stxbp6	0.613972	5.29446	175.342	5.04182e-40	4.27748e-39	UP	syntaxin binding protein 6 (amisyn)
ENSMUSG00000043991	Pura	-0.439726	5.90711	175.298	5.1529e-40	4.36927e-39	DOWN	purine rich element binding protein A
ENSMUSG00000024981	Acsl5	-0.439178	8.66917	175.24	5.30531e-40	4.49597e-39	DOWN	acyl-CoA synthetase long-chain family member 5
ENSMUSG00000054793	Cadm4	-1.02314	2.62523	175.195	5.42863e-40	4.5979e-39	DOWN	cell adhesion molecule 4
ENSMUSG00000002076	Hsf2bp	-2.35079	-0.19161	175.147	5.55997e-40	4.70651e-39	DOWN	heat shock transcription factor 2 binding protein
ENSMUSG00000032358	Fam83b	-2.44932	-0.417123	175.105	5.68018e-40	4.80557e-39	DOWN	family with sequence similarity 83, member B
ENSMUSG00000058258	Idi1	-0.584717	7.75732	175.094	5.70965e-40	4.8278e-39	DOWN	isopentenyl-diphosphate delta isomerase
ENSMUSG00000033705	Stard9	1.00444	4.19476	174.958	6.1144e-40	5.16715e-39	UP	START domain containing 9
ENSMUSG00000022987	Zfp641	-3.08603	-1.3044	174.852	6.44878e-40	5.44668e-39	DOWN	zinc finger protein 641
ENSMUSG00000040225	Prrc2c	0.454825	8.23426	174.797	6.62876e-40	5.59556e-39	UP	proline-rich coiled-coil 2C
ENSMUSG00000020122	Egfr	0.629986	6.03591	174.54	7.54324e-40	6.36395e-39	UP	epidermal growth factor receptor
ENSMUSG00000052560	Cpne8	0.596415	5.15594	174.5	7.69775e-40	6.49068e-39	UP	copine VIII
ENSMUSG00000037580	Gch1	-0.972878	2.43375	174.462	7.8474e-40	6.61318e-39	DOWN	GTP cyclohydrolase 1
ENSMUSG00000034903	Cobll1	-0.454973	5.9962	174.351	8.29927e-40	6.99007e-39	DOWN	Cobl-like 1
ENSMUSG00000060301	2610008E11Rik	0.933609	4.51212	174.296	8.52859e-40	7.17922e-39	UP	RIKEN cDNA 2610008E11 gene
ENSMUSG00000087143	A830082K12Rik	0.949486	2.77843	174.068	9.56772e-40	8.04946e-39	UP	RIKEN cDNA A830082K12 gene
ENSMUSG00000022074	Tnfrsf10b	-0.553361	5.03955	173.906	1.03769e-39	8.72535e-39	DOWN	tumor necrosis factor receptor superfamily, member 10b
ENSMUSG00000056724	Nbeal2	-0.874373	6.18474	173.749	1.12303e-39	9.43769e-39	DOWN	neurobeachin-like 2
ENSMUSG00000060317	Acnat2	-4.54356	-1.58664	173.714	1.14277e-39	9.59828e-39	DOWN	acyl-coenzyme A amino acid N-acyltransferase 2
ENSMUSG00000031103	Elf4	-0.497834	6.18524	173.661	1.17403e-39	9.85536e-39	DOWN	E74-like factor 4 (ets domain transcription factor)
ENSMUSG00000001349	Cnn1	-1.19872	1.50322	173.555	1.23801e-39	1.03866e-38	DOWN	calponin 1
ENSMUSG00000060675	Plaat3	0.581751	5.65459	173.536	1.24971e-39	1.0479e-38	UP	phospholipase A and acyltransferase 3
ENSMUSG00000022995	Enah	-0.453059	6.24591	173.471	1.29134e-39	1.08221e-38	DOWN	ENAH actin regulator
ENSMUSG00000015839	Nfe2l2	-0.427907	7.09902	173.372	1.35716e-39	1.13673e-38	DOWN	nuclear factor, erythroid derived 2, like 2
ENSMUSG00000030022	Adamts9	-0.675124	4.53673	173.183	1.49283e-39	1.24968e-38	DOWN	a disintegrin-like and metallopeptidase (reprolysin type) with thrombospondin type 1 motif, 9
ENSMUSG00000062310	Glrp1	0.717184	5.08329	172.885	1.7342e-39	1.45092e-38	UP	glutamine repeat protein 1
ENSMUSG00000091512	Lamtor3	-0.500085	5.0139	172.836	1.77767e-39	1.48647e-38	DOWN	late endosomal/lysosomal adaptor, MAPK and MTOR activator 3
ENSMUSG00000062376	Borcs7	0.732297	3.16606	172.752	1.85411e-39	1.54953e-38	UP	BLOC-1 related complex subunit 7
ENSMUSG00000056666	Retsat	-0.585842	4.60311	172.713	1.89116e-39	1.57963e-38	DOWN	retinol saturase (all trans retinol 13,14 reductase)
ENSMUSG00000020950	Foxg1	0.607991	6.11512	172.679	1.92328e-39	1.60557e-38	UP	forkhead box G1
ENSMUSG00000034820	Cpsf7	0.393574	6.97133	172.674	1.92783e-39	1.60847e-38	UP	cleavage and polyadenylation specific factor 7
ENSMUSG00000027540	Ptpn1	-0.490496	5.69737	172.561	2.0408e-39	1.70179e-38	DOWN	protein tyrosine phosphatase, non-receptor type 1
ENSMUSG00000024164	C3	-2.70361	-0.534566	172.418	2.19286e-39	1.82759e-38	DOWN	complement component 3
ENSMUSG00000041530	Ago1	0.550407	6.68354	172.234	2.40539e-39	2.00361e-38	UP	argonaute RISC catalytic subunit 1
ENSMUSG00000027009	Itga4	-2.51389	-0.631236	171.843	2.92903e-39	2.43844e-38	DOWN	integrin alpha 4
ENSMUSG00000041654	Slc39a11	-0.554209	4.58441	171.723	3.11132e-39	2.58877e-38	DOWN	solute carrier family 39 (metal ion transporter), member 11
ENSMUSG00000079018	Ly6c1	0.977557	4.91052	171.564	3.36956e-39	2.8021e-38	UP	lymphocyte antigen 6 complex, locus C1
ENSMUSG00000023075	Akirin1	0.424898	6.04241	171.548	3.39629e-39	2.82277e-38	UP	akirin 1
ENSMUSG00000046230	Vps13a	0.555946	6.43751	171.524	3.43892e-39	2.85663e-38	UP	vacuolar protein sorting 13A
ENSMUSG00000028245	Nsmaf	0.5065	5.35571	171.499	3.4823e-39	2.89107e-38	UP	neutral sphingomyelinase (N-SMase) activation associated factor
ENSMUSG00000052688	Rab7b	-2.63635	0.171308	171.269	3.90797e-39	3.2427e-38	DOWN	RAB7B, member RAS oncogene family
ENSMUSG00000026767	Mindy3	-0.530225	4.8083	170.799	4.95016e-39	4.10521e-38	DOWN	MINDY lysine 48 deubiquitinase 3
ENSMUSG00000024085	Man2a1	0.394006	6.55663	170.732	5.12026e-39	4.24394e-38	UP	mannosidase 2, alpha 1
ENSMUSG00000025157	Zdhhc16	0.431712	6.37034	170.65	5.33609e-39	4.42041e-38	UP	zinc finger, DHHC domain containing 16
ENSMUSG00000031169	Porcn	-0.735936	3.69366	170.628	5.39645e-39	4.46797e-38	DOWN	porcupine O-acyltransferase
ENSMUSG00000074305	Peak1	0.463467	7.0774	170.407	6.02873e-39	4.98873e-38	UP	pseudopodium-enriched atypical kinase 1
ENSMUSG00000089945	Pakap	1.07347	3.80308	170.147	6.87319e-39	5.68439e-38	UP	paralemmin A kinase anchor protein
ENSMUSG00000024998	Plce1	-0.589668	6.35253	170.133	6.92181e-39	5.72147e-38	DOWN	phospholipase C, epsilon 1
ENSMUSG00000044674	Fzd1	0.652718	4.3612	170.029	7.29051e-39	6.02294e-38	UP	frizzled class receptor 1
ENSMUSG00000058013	Septin11	0.390335	8.30301	169.933	7.65182e-39	6.31798e-38	UP	septin 11
ENSMUSG00000025231	Sufu	0.438201	6.18555	169.88	7.86021e-39	6.4865e-38	UP	SUFU negative regulator of hedgehog signaling
ENSMUSG00000050315	Synpo2	2.97495	-1.20751	169.875	7.87971e-39	6.49904e-38	UP	synaptopodin 2
ENSMUSG00000025007	Aldh18a1	0.628564	7.90769	169.75	8.38898e-39	6.9153e-38	UP	aldehyde dehydrogenase 18 family, member A1
ENSMUSG00000004032	Gstm5	-0.689122	4.80785	169.709	8.56419e-39	7.05588e-38	DOWN	glutathione S-transferase, mu 5
ENSMUSG00000022521	Crebbp	0.464284	5.26705	169.576	9.15783e-39	7.54086e-38	UP	CREB binding protein
ENSMUSG00000041119	Pde9a	-3.69964	-1.43973	169.338	1.0322e-38	8.49485e-38	DOWN	phosphodiesterase 9A
ENSMUSG00000021556	Golm1	-0.484322	7.91013	169.223	1.09343e-38	8.99387e-38	DOWN	golgi membrane protein 1
ENSMUSG00000055003	Lrtm2	-1.35288	1.10801	169.041	1.19817e-38	9.85004e-38	DOWN	leucine-rich repeats and transmembrane domains 2
ENSMUSG00000047501	Cldn4	-0.952651	2.72577	168.937	1.26302e-38	1.03775e-37	DOWN	claudin 4
ENSMUSG00000022019	Tdrd3	0.565091	4.73192	168.914	1.27742e-38	1.04901e-37	UP	tudor domain containing 3
ENSMUSG00000033857	Engase	-1.2949	1.02123	168.805	1.34958e-38	1.10767e-37	DOWN	endo-beta-N-acetylglucosaminidase
ENSMUSG00000026566	Mpzl1	0.45732	6.49764	168.764	1.37757e-38	1.13003e-37	UP	myelin protein zero-like 1
ENSMUSG00000024052	Lpin2	-0.485343	6.2637	168.589	1.50441e-38	1.23341e-37	DOWN	lipin 2
ENSMUSG00000042453	Reln	-4.77168	-1.86656	168.569	1.5193e-38	1.24494e-37	DOWN	reelin
ENSMUSG00000004383	Large1	0.504939	6.0034	168.386	1.66646e-38	1.36478e-37	UP	LARGE xylosyl- and glucuronyltransferase 1
ENSMUSG00000031373	Car5b	-1.11226	2.79702	168.277	1.76007e-38	1.44067e-37	DOWN	carbonic anhydrase 5b, mitochondrial
ENSMUSG00000027797	Dclk1	0.483379	7.20393	168.189	1.8397e-38	1.50503e-37	UP	doublecortin-like kinase 1
ENSMUSG00000010051	Hyal1	0.946725	2.74816	168.06	1.96294e-38	1.60498e-37	UP	hyaluronoglucosaminidase 1
ENSMUSG00000044037	Als2cl	0.596062	6.50976	168.027	1.99617e-38	1.63127e-37	UP	ALS2 C-terminal like
ENSMUSG00000019841	Rev3l	0.6023	5.66994	167.986	2.03768e-38	1.66429e-37	UP	REV3 like, DNA directed polymerase zeta catalytic subunit
ENSMUSG00000055639	Dach1	2.04097	-0.0885451	167.85	2.18118e-38	1.78053e-37	UP	dachshund family transcription factor 1
ENSMUSG00000002108	Nr1h3	-1.22043	1.37191	167.847	2.1853e-38	1.78293e-37	DOWN	nuclear receptor subfamily 1, group H, member 3
ENSMUSG00000058446	Znrf2	-0.627063	5.58482	167.778	2.26198e-38	1.8445e-37	DOWN	zinc and ring finger 2
ENSMUSG00000028760	Eif4g3	0.403985	6.84788	167.532	2.55931e-38	2.08582e-37	UP	eukaryotic translation initiation factor 4 gamma, 3
ENSMUSG00000051439	Cd14	-0.467655	5.74112	167.359	2.79276e-38	2.27485e-37	DOWN	CD14 antigen
ENSMUSG00000089809	Rasgef1b	0.605055	4.36301	167.123	3.14411e-38	2.55967e-37	UP	RasGEF domain family, member 1B
ENSMUSG00000033016	Nfatc1	-0.60646	5.2517	166.926	3.47235e-38	2.82537e-37	DOWN	nuclear factor of activated T cells, cytoplasmic, calcineurin dependent 1
ENSMUSG00000064329	Scn1a	2.91413	-0.969683	166.788	3.72124e-38	3.02626e-37	UP	sodium channel, voltage-gated, type I, alpha
ENSMUSG00000055027	Smyd1	-2.22841	-0.501534	166.238	4.90757e-38	3.98888e-37	DOWN	SET and MYND domain containing 1
ENSMUSG00000021506	Pitx1	-3.31377	-0.107466	166.189	5.0297e-38	4.08595e-37	DOWN	paired-like homeodomain transcription factor 1
ENSMUSG00000031642	Sh3rf1	0.430694	6.88447	166.147	5.13635e-38	4.17035e-37	UP	SH3 domain containing ring finger 1
ENSMUSG00000022594	Lynx1	-0.973785	3.05447	165.756	6.25532e-38	5.07615e-37	DOWN	Ly6/neurotoxin 1
ENSMUSG00000035107	Dcbld2	0.39606	7.18552	165.693	6.45627e-38	5.23641e-37	UP	discoidin, CUB and LCCL domain containing 2
ENSMUSG00000062960	Kdr	0.952473	2.13578	165.553	6.92777e-38	5.61581e-37	UP	kinase insert domain protein receptor
ENSMUSG00000022048	Dpysl2	0.598541	5.03802	165.139	8.52941e-38	6.91042e-37	UP	dihydropyrimidinase-like 2
ENSMUSG00000056145	AI504432	3.37234	-0.831007	164.884	9.69699e-38	7.85217e-37	UP	expressed sequence AI504432
ENSMUSG00000057751	Megf6	-1.2734	2.52624	164.812	1.00531e-37	8.13619e-37	DOWN	multiple EGF-like-domains 6
ENSMUSG00000033382	Trappc8	-0.421285	5.92334	164.714	1.05614e-37	8.54298e-37	DOWN	trafficking protein particle complex 8
ENSMUSG00000028356	Ambp	-5.04201	-2.07869	164.361	1.26172e-37	1.02005e-36	DOWN	alpha 1 microglobulin/bikunin precursor
ENSMUSG00000047368	Abhd17b	0.449899	5.89278	164.242	1.3396e-37	1.08242e-36	UP	abhydrolase domain containing 17B
ENSMUSG00000032908	Sgpp2	-2.75314	-0.367715	164.199	1.36894e-37	1.10554e-36	DOWN	sphingosine-1-phosphate phosphatase 2
ENSMUSG00000022125	Cln5	-0.582376	4.76394	164.179	1.38266e-37	1.11603e-36	DOWN	ceroid-lipofuscinosis, neuronal 5
ENSMUSG00000005981	Trap1	0.398661	6.9656	164.144	1.40694e-37	1.13502e-36	UP	TNF receptor-associated protein 1
ENSMUSG00000041625	Ggact	-0.664906	3.28932	163.929	1.56735e-37	1.26375e-36	DOWN	gamma-glutamylamine cyclotransferase
ENSMUSG00000019210	Atp6v1e1	-0.450773	6.5188	163.829	1.64827e-37	1.32828e-36	DOWN	ATPase, H+ transporting, lysosomal V1 subunit E1
ENSMUSG00000025477	Inpp5a	0.477799	5.58353	163.678	1.77903e-37	1.4329e-36	UP	inositol polyphosphate-5-phosphatase A
ENSMUSG00000050912	Tmem123	0.476868	7.30121	163.525	1.92108e-37	1.54649e-36	UP	transmembrane protein 123
ENSMUSG00000102752	Gm7694	-1.58363	0.72678	163.476	1.96856e-37	1.58386e-36	DOWN	predicted gene 7694
ENSMUSG00000042842	Serpinb6b	0.601182	7.23281	163.364	2.08354e-37	1.67548e-36	UP	serine (or cysteine) peptidase inhibitor, clade B, member 6b
ENSMUSG00000022992	Kansl2	-0.379829	6.65076	163.352	2.096e-37	1.68461e-36	DOWN	KAT8 regulatory NSL complex subunit 2
ENSMUSG00000071723	Gspt2	0.746392	3.1879	163.116	2.35991e-37	1.89571e-36	UP	G1 to S phase transition 2
ENSMUSG00000030313	Dennd5b	-0.608522	4.38771	163.096	2.38422e-37	1.91422e-36	DOWN	DENN/MADD domain containing 5B
ENSMUSG00000029735	Tpk1	-0.755461	3.80121	162.918	2.60737e-37	2.09226e-36	DOWN	thiamine pyrophosphokinase
ENSMUSG00000025036	Sfxn2	0.608078	4.49575	162.863	2.68023e-37	2.14959e-36	UP	sideroflexin 2
ENSMUSG00000048482	Bdnf	0.468222	5.8444	162.828	2.72728e-37	2.18616e-36	UP	brain derived neurotrophic factor
ENSMUSG00000031996	Aplp2	0.449816	8.02407	162.665	2.96142e-37	2.37259e-36	UP	amyloid beta (A4) precursor-like protein 2
ENSMUSG00000022897	Dyrk1a	0.438518	5.70771	162.574	3.09914e-37	2.48161e-36	UP	dual-specificity tyrosine-(Y)-phosphorylation regulated kinase 1a
ENSMUSG00000034653	Ythdc2	-0.547596	4.59158	162.09	3.95382e-37	3.16431e-36	DOWN	YTH domain containing 2
ENSMUSG00000024792	Zfpl1	0.564061	5.2233	161.952	4.2371e-37	3.38923e-36	UP	zinc finger like protein 1
ENSMUSG00000022412	Mief1	-0.414733	5.58723	161.878	4.39979e-37	3.5175e-36	DOWN	mitochondrial elongation factor 1
ENSMUSG00000022629	Kif21a	-0.614715	4.22789	161.866	4.42532e-37	3.53604e-36	DOWN	kinesin family member 21A
ENSMUSG00000024853	Sf3b2	0.480662	8.97582	161.85	4.46039e-37	3.56218e-36	UP	splicing factor 3b, subunit 2
ENSMUSG00000047989	Ino80c	-0.45359	5.30869	161.708	4.79232e-37	3.82525e-36	DOWN	INO80 complex subunit C
ENSMUSG00000085569	Gm12602	0.868982	2.52375	161.581	5.10704e-37	4.07431e-36	UP	predicted gene 12602
ENSMUSG00000037139	Myom3	-2.81644	-1.22253	161.53	5.24044e-37	4.17852e-36	DOWN	myomesin family, member 3
ENSMUSG00000061288	Taok3	-0.431004	5.83825	161.112	6.46662e-37	5.15351e-36	DOWN	TAO kinase 3
ENSMUSG00000071646	Mta2	0.375796	8.43855	161.077	6.58025e-37	5.2413e-36	UP	metastasis-associated gene family, member 2
ENSMUSG00000003316	Glg1	0.473268	8.45432	160.899	7.19763e-37	5.73004e-36	UP	golgi apparatus protein 1
ENSMUSG00000059743	Fdps	-0.505032	8.30164	160.782	7.63662e-37	6.07632e-36	DOWN	farnesyl diphosphate synthetase
ENSMUSG00000024500	Ppp2r2b	-1.10123	2.29917	160.668	8.08581e-37	6.43034e-36	DOWN	protein phosphatase 2, regulatory subunit B, beta
ENSMUSG00000085743	8430419K02Rik	-7.5365	-2.28137	160.654	8.14438e-37	6.47352e-36	DOWN	RIKEN cDNA 8430419K02 gene
ENSMUSG00000006575	Rundc3a	-1.4643	1.27984	160.498	8.80587e-37	6.99562e-36	DOWN	RUN domain containing 3A
ENSMUSG00000056468	5730596B20Rik	1.94442	-0.312434	160.397	9.26426e-37	7.35591e-36	UP	RIKEN cDNA 5730596B20 gene
ENSMUSG00000025776	Crispld1	5.59918	-1.98811	160.169	1.03945e-36	8.249e-36	UP	cysteine-rich secretory protein LCCL domain containing 1
ENSMUSG00000025491	Ifitm1	1.36439	1.58096	160.121	1.06455e-36	8.44379e-36	UP	interferon induced transmembrane protein 1
ENSMUSG00000035165	Kcne3	-2.70559	-0.81558	159.988	1.13831e-36	9.02408e-36	DOWN	potassium voltage-gated channel, Isk-related subfamily, gene 3
ENSMUSG00000022812	Gsk3b	0.449424	6.75594	159.921	1.17746e-36	9.32955e-36	UP	glycogen synthase kinase 3 beta
ENSMUSG00000026879	Gsn	0.536978	7.98218	159.686	1.32533e-36	1.04957e-35	UP	gelsolin
ENSMUSG00000024376	Epb41l4a	0.426564	6.46438	159.583	1.39577e-36	1.10478e-35	UP	erythrocyte membrane protein band 4.1 like 4a
ENSMUSG00000031441	Atp11a	0.407933	6.38775	159.576	1.40049e-36	1.10793e-35	UP	ATPase, class VI, type 11A
ENSMUSG00000024803	Ankrd1	0.570784	9.35352	159.524	1.43784e-36	1.13688e-35	UP	ankyrin repeat domain 1 (cardiac muscle)
ENSMUSG00000040913	Fbxw4	0.657087	4.57049	159.177	1.71222e-36	1.35312e-35	UP	F-box and WD-40 domain protein 4
ENSMUSG00000046434	Hnrnpa1	0.441514	10.276	159.154	1.73134e-36	1.36752e-35	UP	heterogeneous nuclear ribonucleoprotein A1
ENSMUSG00000069255	Dusp22	-1.31987	2.04802	158.978	1.89181e-36	1.49348e-35	DOWN	dual specificity phosphatase 22
ENSMUSG00000036867	Smad6	-1.00877	3.4381	158.976	1.89385e-36	1.49431e-35	DOWN	SMAD family member 6
ENSMUSG00000031950	Gabarapl2	-0.402698	6.28867	158.952	1.91699e-36	1.51178e-35	DOWN	gamma-aminobutyric acid (GABA) A receptor-associated protein-like 2
ENSMUSG00000032246	Calml4	-3.19078	0.190837	158.737	2.13642e-36	1.68395e-35	DOWN	calmodulin-like 4
ENSMUSG00000054520	Sh3bp2	0.568909	4.42367	158.225	2.76406e-36	2.17752e-35	UP	SH3-domain binding protein 2
ENSMUSG00000030353	Tead4	-0.807804	3.88282	158.083	2.96855e-36	2.3374e-35	DOWN	TEA domain family member 4
ENSMUSG00000041035	Gm17018	0.51685	4.70002	158.068	2.99079e-36	2.35369e-35	UP	predicted gene 17018
ENSMUSG00000042105	Inpp5f	-0.430251	5.57687	158.051	3.01637e-36	2.37259e-35	DOWN	inositol polyphosphate-5-phosphatase F
ENSMUSG00000022967	Ifnar1	0.480621	6.54648	157.991	3.10845e-36	2.44374e-35	UP	interferon (alpha and beta) receptor 1
ENSMUSG00000040964	Arhgef10l	0.651437	5.25782	157.825	3.37991e-36	2.65577e-35	UP	Rho guanine nucleotide exchange factor (GEF) 10-like
ENSMUSG00000015961	Adss	-0.374564	7.40781	157.702	3.59508e-36	2.82337e-35	DOWN	adenylosuccinate synthetase, non muscle
ENSMUSG00000034584	Exph5	-1.31437	1.19876	157.613	3.76033e-36	2.95161e-35	DOWN	exophilin 5
ENSMUSG00000024727	Trpm6	1.14563	2.00654	157.469	4.04181e-36	3.17091e-35	UP	transient receptor potential cation channel, subfamily M, member 6
ENSMUSG00000022634	Yaf2	-0.453256	5.25721	157.465	4.05133e-36	3.17673e-35	DOWN	YY1 associated factor 2
ENSMUSG00000029467	Atp2a2	-0.441364	8.69366	157.358	4.27458e-36	3.35005e-35	DOWN	ATPase, Ca++ transporting, cardiac muscle, slow twitch 2
ENSMUSG00000032940	Rbm11	2.79548	-1.28757	156.973	5.18938e-36	4.06488e-35	UP	RNA binding motif protein 11
ENSMUSG00000089774	Slc5a3	-0.589223	5.48007	156.9	5.38154e-36	4.21321e-35	DOWN	solute carrier family 5 (inositol transporters), member 3
ENSMUSG00000021175	Cdca7l	0.47404	5.22941	156.777	5.72739e-36	4.47934e-35	UP	cell division cycle associated 7 like
ENSMUSG00000049092	Gpr137c	2.44549	-0.0762117	156.777	5.72682e-36	4.47934e-35	UP	G protein-coupled receptor 137C
ENSMUSG00000002845	Tmem39a	0.504703	5.12352	156.732	5.85837e-36	4.57941e-35	UP	transmembrane protein 39a
ENSMUSG00000003348	Mob3a	-0.408655	5.55214	156.725	5.87857e-36	4.59283e-35	DOWN	MOB kinase activator 3A
ENSMUSG00000020083	Fam241b	-1.16229	1.4548	156.583	6.3131e-36	4.92977e-35	DOWN	family with sequence similarity 241, member B
ENSMUSG00000030341	Tnfrsf1a	-0.423844	6.29028	156.408	6.89569e-36	5.38192e-35	DOWN	tumor necrosis factor receptor superfamily, member 1a
ENSMUSG00000054474	Thnsl2	-1.33229	1.89553	156.141	7.88734e-36	6.1527e-35	DOWN	threonine synthase-like 2 (bacterial)
ENSMUSG00000039298	Cdk5rap2	0.428783	5.69642	156.122	7.96299e-36	6.2085e-35	UP	CDK5 regulatory subunit associated protein 2
ENSMUSG00000049128	Ivl	-3.93395	-1.75952	155.907	8.87336e-36	6.91472e-35	DOWN	involucrin
ENSMUSG00000060002	Chpt1	0.595221	4.67854	155.771	9.49767e-36	7.39741e-35	UP	choline phosphotransferase 1
ENSMUSG00000048004	Tmem196	6.12825	-2.48648	155.673	9.98054e-36	7.76949e-35	UP	transmembrane protein 196
ENSMUSG00000032594	Ip6k1	0.383811	6.3507	155.546	1.06368e-35	8.27613e-35	UP	inositol hexaphosphate kinase 1
ENSMUSG00000039428	Tmem135	-0.54212	5.11701	155.46	1.11082e-35	8.63841e-35	DOWN	transmembrane protein 135
ENSMUSG00000034612	Chst11	-0.604678	4.59199	155.391	1.15033e-35	8.94111e-35	DOWN	carbohydrate sulfotransferase 11
ENSMUSG00000003458	Ncstn	0.439254	7.68083	155.379	1.15686e-35	8.98723e-35	UP	nicastrin
ENSMUSG00000050605	Zfp61	0.72731	3.17338	155.306	1.2002e-35	9.31915e-35	UP	zinc finger protein 61
ENSMUSG00000103421	Golt1a	-2.05661	0.239805	155.184	1.27619e-35	9.90409e-35	DOWN	golgi transport 1A
ENSMUSG00000019087	Atp6ap1	0.368837	7.78741	155.182	1.27748e-35	9.90901e-35	UP	ATPase, H+ transporting, lysosomal accessory protein 1
ENSMUSG00000002015	Bcap31	-0.395119	7.10968	155.155	1.29519e-35	1.00412e-34	DOWN	B cell receptor associated protein 31
ENSMUSG00000028344	Invs	0.588003	4.62139	154.986	1.41009e-35	1.09264e-34	UP	inversin
ENSMUSG00000063011	Msln	0.561069	8.89757	154.937	1.44513e-35	1.11922e-34	UP	mesothelin
ENSMUSG00000078606	Gvin2	1.17316	3.51931	154.922	1.45603e-35	1.12708e-34	UP	GTPase, very large interferon inducible, family member 2
ENSMUSG00000025911	Adhfe1	1.87619	0.226647	154.757	1.58272e-35	1.22452e-34	UP	alcohol dehydrogenase, iron containing, 1
ENSMUSG00000049532	Sall2	0.472162	5.46789	154.512	1.79027e-35	1.38439e-34	UP	spalt like transcription factor 2
ENSMUSG00000036202	Rif1	-0.493962	6.02104	154.461	1.83682e-35	1.41966e-34	DOWN	replication timing regulatory factor 1
ENSMUSG00000074682	Zcchc3	1.49005	0.527764	154.454	1.843e-35	1.42371e-34	UP	zinc finger, CCHC domain containing 3
ENSMUSG00000038023	Atp6v0a2	-0.393157	6.02946	154.414	1.88004e-35	1.45158e-34	DOWN	ATPase, H+ transporting, lysosomal V0 subunit A2
ENSMUSG00000031385	Plxnb3	-2.19356	-0.0236079	154.379	1.91376e-35	1.47686e-34	DOWN	plexin B3
ENSMUSG00000028555	Ttc39a	-0.999568	2.2955	154.333	1.95875e-35	1.51081e-34	DOWN	tetratricopeptide repeat domain 39A
ENSMUSG00000058056	Palld	0.51291	6.974	154.295	1.99609e-35	1.53883e-34	UP	palladin, cytoskeletal associated protein
ENSMUSG00000023868	Pde10a	0.750617	3.205	154.216	2.0779e-35	1.60107e-34	UP	phosphodiesterase 10A
ENSMUSG00000031668	Eif2ak3	-0.437509	5.62387	154.175	2.12113e-35	1.63355e-34	DOWN	eukaryotic translation initiation factor 2 alpha kinase 3
ENSMUSG00000061313	Ddhd2	0.519315	5.09898	153.99	2.32795e-35	1.79191e-34	UP	DDHD domain containing 2
ENSMUSG00000034723	Tmx4	0.520143	5.63408	153.982	2.33724e-35	1.79815e-34	UP	thioredoxin-related transmembrane protein 4
ENSMUSG00000050538	B230217C12Rik	2.3351	-0.260747	153.605	2.82476e-35	2.17212e-34	UP	RIKEN cDNA B230217C12 gene
ENSMUSG00000050697	Prkaa1	-0.389771	6.5843	153.526	2.93969e-35	2.25934e-34	DOWN	protein kinase, AMP-activated, alpha 1 catalytic subunit
ENSMUSG00000035168	Tanc1	0.409858	6.94532	153.503	2.97383e-35	2.28442e-34	UP	tetratricopeptide repeat, ankyrin repeat and coiled-coil containing 1
ENSMUSG00000023800	Tiam2	-0.408579	6.06577	153.384	3.15706e-35	2.42394e-34	DOWN	T cell lymphoma invasion and metastasis 2
ENSMUSG00000044043	Pcdhb14	1.80367	0.234492	153.354	3.20522e-35	2.45967e-34	UP	protocadherin beta 14
ENSMUSG00000029126	Nsg1	-5.09265	-2.0406	153.332	3.24195e-35	2.48659e-34	DOWN	neuron specific gene family member 1
ENSMUSG00000068735	Trp53i11	-1.42008	0.735519	153.119	3.60709e-35	2.76525e-34	DOWN	transformation related protein 53 inducible protein 11
ENSMUSG00000008393	Carhsp1	0.391813	7.88913	153.059	3.71841e-35	2.84914e-34	UP	calcium regulated heat stable protein 1
ENSMUSG00000025658	Cnksr2	-1.12322	1.77263	152.95	3.92883e-35	3.00885e-34	DOWN	connector enhancer of kinase suppressor of Ras 2
ENSMUSG00000032558	Nphp3	0.677335	3.35599	152.767	4.30687e-35	3.2967e-34	UP	nephronophthisis 3 (adolescent)
ENSMUSG00000026676	Ccdc3	-3.40134	-1.77151	152.662	4.53986e-35	3.47328e-34	DOWN	coiled-coil domain containing 3
ENSMUSG00000054136	Adm2	-2.62158	-0.165044	152.606	4.67009e-35	3.5711e-34	DOWN	adrenomedullin 2
ENSMUSG00000024544	Ldlrad4	0.501163	4.65953	152.494	4.94071e-35	3.77613e-34	UP	low density lipoprotein receptor class A domain containing 4
ENSMUSG00000059974	Ntm	-1.69795	0.0696509	152.488	4.95668e-35	3.78642e-34	DOWN	neurotrimin
ENSMUSG00000109244	Gm44751	-1.69699	0.349033	152.444	5.06837e-35	3.86978e-34	DOWN	predicted gene 44751
ENSMUSG00000039901	Armh3	0.479475	5.10406	152.381	5.23052e-35	3.99157e-34	UP	armadillo-like helical domain containing 3
ENSMUSG00000029781	Fkbp9	0.398986	7.95309	152.251	5.5835e-35	4.25879e-34	UP	FK506 binding protein 9
ENSMUSG00000000253	Gmpr	-0.734289	2.97702	152.166	5.82792e-35	4.44298e-34	DOWN	guanosine monophosphate reductase
ENSMUSG00000040728	Esrp1	-4.399	-1.69531	152.157	5.85408e-35	4.46068e-34	DOWN	epithelial splicing regulatory protein 1
ENSMUSG00000040928	S100pbp	0.493242	5.65337	152.015	6.28882e-35	4.78952e-34	UP	S100P binding protein
ENSMUSG00000040663	Clcf1	-0.612174	6.34932	152.006	6.31659e-35	4.80825e-34	DOWN	cardiotrophin-like cytokine factor 1
ENSMUSG00000021294	Kif26a	-5.20055	-1.94084	151.792	7.03588e-35	5.35308e-34	DOWN	kinesin family member 26A
ENSMUSG00000040891	Foxa3	-1.21718	1.18566	151.771	7.1114e-35	5.40781e-34	DOWN	forkhead box A3
ENSMUSG00000028551	Cdkn2c	0.474199	4.86678	151.574	7.85001e-35	5.96348e-34	UP	cyclin dependent kinase inhibitor 2C
ENSMUSG00000072501	Phf20l1	-0.454173	5.85859	151.575	7.84685e-35	5.96348e-34	DOWN	PHD finger protein 20-like 1
ENSMUSG00000024592	C330018D20Rik	-0.811548	2.9593	151.385	8.63449e-35	6.55614e-34	DOWN	RIKEN cDNA C330018D20 gene
ENSMUSG00000032251	Irak1bp1	0.684287	3.07021	151.02	1.03737e-34	7.87278e-34	UP	interleukin-1 receptor-associated kinase 1 binding protein 1
ENSMUSG00000042810	Krba1	-0.739493	3.6015	150.996	1.05015e-34	7.96572e-34	DOWN	KRAB-A domain containing 1
ENSMUSG00000046805	Mpeg1	2.60036	-0.894893	150.9	1.10224e-34	8.35669e-34	UP	macrophage expressed gene 1
ENSMUSG00000032860	P2ry2	-0.83856	3.91888	150.826	1.14405e-34	8.66931e-34	DOWN	purinergic receptor P2Y, G-protein coupled 2
ENSMUSG00000047766	Lrrc49	0.557627	4.29087	150.783	1.16924e-34	8.85578e-34	UP	leucine rich repeat containing 49
ENSMUSG00000060716	Plekhh1	-0.70573	3.26763	150.759	1.18331e-34	8.95785e-34	DOWN	pleckstrin homology domain containing, family H (with MyTH4 domain) member 1
ENSMUSG00000030342	Cd9	-0.44242	9.00811	150.714	1.21037e-34	9.15812e-34	DOWN	CD9 antigen
ENSMUSG00000029581	Fscn1	0.695966	8.21041	150.669	1.23821e-34	9.36403e-34	UP	fascin actin-bundling protein 1
ENSMUSG00000033763	Mtss2	0.810918	3.25215	150.636	1.25865e-34	9.51382e-34	UP	MTSS I-BAR domain containing 2
[truncated: 13,111 more rows]
