# Supplementary material for: The circadian clock is disrupted in pancreatic cancer
Source: PLoS Genet. 2023 Jun 1;19(6):e1010770. doi: 10.1371/journal.pgen.1010770 (PMC10263320; doi:10.1371/journal.pgen.1010770)
Supplement: S4 Data — (XLSX) [file pgen.1010770.s008.xlsx]

## Sheet: Fig2_ClockCorrelation_Mouse_NC
geneSym	NC_M_0	NC_M_4	NC_M_8	NC_M_12	NC_M_16	NC_M_20	NC_M_24	NC_M_28	NC_M_32	NC_M_36	NC_M_40	NC_M_44	NC_F_0	NC_F_4	NC_F_8	NC_F_12	NC_F_16	NC_F_20	NC_F_24	NC_F_28	NC_F_32	NC_F_36	NC_F_40	NC_F_44
HLF	16.7358	7.44792	44.4025	67.9196	33.895	20.1158	9.25667	19.2021	43.0825	62.4588	31.9862	31.0442	7.50042	32.0792	70.335	68.2896	29.5733	18.2858	6.15625	5.06958	54.2008	69.5604	38.7546	20.7833
CRY1	307.745	81.0804	116.164	316.756	302.279	339.147	311.813	66.0833	60.5042	261.952	327.19	324.459	262.226	46.9329	97.1667	337.511	378.25	371.143	326.974	53.2633	69.645	244.825	342.098	351.296
NR1D1	18.805	196.576	511.558	134.189	31.8192	19.5358	12.5142	186.834	603.305	208.939	27.6467	7.13917	28.8158	262.475	759.982	146.048	30.325	17.8208	24.0242	200.248	1007.16	233.345	31.705	12.8692
PER1	634.489	316.769	905.977	1095.61	895.722	496.803	536.865	500.372	676.041	1192.45	1048.27	733.996	662.833	365.467	940.95	984.985	798.614	866.373	543.013	391.031	759.645	1217.23	889.799	838.817
NR1D2	100.617	488.536	1262.28	1370.03	563.6	132.129	113.53	359.836	1226.8	1223.32	526.395	123.463	110.309	601.391	1360.48	1269.22	543.228	136.383	100.625	366.897	1309.17	1549.14	608.88	152.625
TEF	327.962	412.718	1424.98	1739.44	1184.64	735.418	283.952	446.305	1167.25	1589.01	1092.76	632.685	339.332	475.658	1753.95	1534.83	1133.03	597.308	389.977	413.167	1720.23	1959.1	1319.69	681.335
NPAS2	20.6983	15.0708	0.920417	0.8625	0.833333	13.9187	31.59	41.9367	1.93583	0	1.35333	5.84167	28.3867	13.3346	1.75667	2.485	0	8.5	18.3333	20.6417	1	1	2.85833	20.7833
RORC	423.769	113.042	63.2408	233.501	611.294	998.244	440.999	143.192	76.535	247.195	682.627	1066.4	361.992	83.4833	87.2808	203.271	604.842	986.351	520.764	122.395	69.645	206.852	673.772	976.232
PER3	60.7779	55.4025	438.612	557.189	371.76	116.965	53.6608	44.1721	371.623	497.905	273.212	101.701	62.1792	69.4225	646.077	342.562	285.752	93.5892	75.24	40.1075	490.489	643.712	305.157	140.21
CLOCK	773.378	743.339	489.687	331.342	500.372	698.148	684.315	660.453	555.34	298.172	521.829	798.853	682.612	771.867	400.996	394.244	495.763	753.417	643.25	725.168	510.128	309.048	528.703	617.12
BHLHE41	11.8392	6.49208	33.1342	30.3421	16.0175	12.6642	11.2233	6.88917	51.5542	38.135	35.0025	19.3633	19.6217	12.205	75.6917	37.75	25.8371	18.2858	16.465	6.73583	84.5717	41.7725	38.7546	29.1192
CIART	24.8371	17.9967	90.8583	181.835	53.46	34.2146	19.9108	16.3817	64.3733	147.417	58.2258	48.0875	24.0117	10.0275	128.862	214.475	57.255	59.9167	20.5854	15.4392	124.946	229.222	77.7842	48.8175
ARNTL	314.541	164.903	14.84	2.95333	11.1371	251.335	365.028	277.776	15.1817	2.07792	12.6913	170.809	293.667	228.174	8.47333	2.485	15.2988	252.877	296.744	268.175	3.1225	1	20.6833	260.496
PER2	298.618	108.139	569.486	969.658	1015.26	549.867	368.185	82.8333	311.813	968.129	1055.08	811.062	332.182	60.9642	542.145	925.262	1029.5	659.126	234.177	51.6842	440.738	794.145	1076.16	691.175
NFIL3	169.39	47.6471	27.88	33.14	113.582	149.668	136.8	77.8704	18.4488	39.5533	121.833	153.204	183.65	59	14.6267	133.241	158.027	112.577	188.898	79.5292	13.7242	29.5792	72.7375	84.3333
DBP	12.4679	36.2871	673.576	460.582	56.935	27.2475	11.7392	15.5275	529.816	426.132	56.6317	5.40667	15.4575	31.4608	948.777	280.389	52.3608	6.6575	29.1567	37.7867	960.018	807.675	56.2708	16.7675
CRY2	244.5	161.311	300.972	463.436	463.178	378.498	199.04	136.564	322.314	438.734	434.628	402.389	211.167	138.623	370.952	366.257	414.798	471.118	167.346	137.4	305.04	495.896	369.154	457.809

## Sheet: Fig2_ClockCorrelation_Mouse_CJ
geneSym	NC_M_0	NC_M_4	NC_M_8	NC_M_12	NC_M_16	NC_M_20	NC_M_24	NC_M_28	NC_M_32	NC_M_36	NC_M_40	NC_M_44	NC_F_0	NC_F_4	NC_F_8	NC_F_12	NC_F_16	NC_F_20	NC_F_24	NC_F_28	NC_F_32	NC_F_36	NC_F_40	NC_F_44
HLF	44.9783	19.3875	6.14667	26.9721	58.305	23.8008	23.0454	23.4883	4.65042	16.3542	49.5658	46.4392	15.0488	16.8504	12.2133	37.6442	51.9625	11.4392	26.29	19.3258	9.52417	30.455	46.5383	27.0388
CRY1	276.002	293.94	89.0433	74.6667	260.413	333.762	349.094	271.624	156.486	56.775	285.132	302.51	412.198	245.431	78.7983	67.04	213.447	375.251	301.625	208.436	115.167	67.2992	292.167	322.198
NR1D1	17.0033	16.1167	133.464	729.608	220.833	35.6942	17.2658	18.935	60.0417	741.547	208.211	25.505	22.6242	17.1971	158.118	757.852	195.225	17.0758	13.8725	33.9042	142.496	941.186	247.451	63.7725
PER1	414.226	166.821	58.2083	421.5	875.096	384.805	645.388	340.687	291.497	271.816	827.604	589.688	404.306	319.734	270.007	607.935	790.135	486.012	385.913	150.492	179.434	222.889	772.278	659.583
NR1D2	266.743	90.0833	305.583	988.013	1188.04	433.445	196.895	143.628	181.667	766.643	1018.15	457.483	126.527	170.086	319.724	1219.19	1414.99	160.917	109.371	185.893	250.007	869.364	954.592	568.992
TEF	816.188	469.069	319.704	1277.83	1537.37	1051.22	941.637	709.28	325.689	750.657	1627.77	1079.27	664.431	494.202	414.576	1532.18	1676.84	875.59	659.583	458.72	400.697	869.364	1436.94	1115.87
NPAS2	5.64583	24.1054	14.1454	4.81458	0	3.15667	3.62042	9.69667	37.0217	1.99417	0	0	12.1383	20.8358	19.8333	1.1075	1.01667	6.45042	1.67417	25.3958	29.9042	1.99667	0	0
RORC	882.178	481.572	165.419	73.6758	129.86	639.245	884.327	955.158	250.482	70.45	219.097	808.168	895.305	697.913	153.927	69.7879	144.534	974.075	878.004	528.75	204.666	88.0633	163.875	602.875
PER3	160.374	98.2271	44.84	411.069	453.643	236.899	136.555	163.71	52.8308	131.698	383.746	250.04	106.417	114.57	40.595	499.476	444.695	160.917	106.275	102.615	37.7496	186.462	380.593	291.731
CLOCK	508.393	691.197	661.722	370.439	320.254	537.042	554.14	771.991	713.441	515.339	360.203	490.412	660.685	957.736	700.761	513.687	368	724.553	765.643	762.929	761.252	606.112	455.908	578.454
BHLHE41	18.7708	20.2625	6.9825	36.4004	25	29.0833	21.245	12.1308	13.0233	19.3071	48.8733	29.0792	15.0488	13.85	7.40333	55.5617	46.0133	38.8854	24.8517	16.6783	12.685	37.1508	54.4708	30.7408
CIART	24.0225	19.3875	8.77625	81.6925	136.912	44.8767	55.4896	19.4958	19.1408	27.1525	137.855	47.395	31.2529	21.7708	5.13125	89.0142	151.772	22.2858	36.9692	15.7117	7.4275	33.1917	126.527	58.7917
ARNTL	113.954	263.303	216.227	13.2142	3.27333	30.055	77.7133	238.268	281.948	51.9633	6.05583	14.2108	257.619	327	210.417	6.37167	5.275	182.462	122.248	309.182	268.083	63.1958	5.29333	54.5
PER2	429.203	291.181	63.8517	339.946	903.102	900.169	778.854	396.273	116.354	131.698	957.039	990.832	432.078	247.167	98.2633	428.037	774.722	702.723	722.661	125.928	78.1871	179.228	913.416	855.992
NFIL3	86.4904	149.49	98.1333	25.9958	96.3137	129.787	140.295	132.343	118.417	35.0954	86.7858	117.583	101.435	120.604	96.615	19.7708	58.5833	116.322	204.052	109.26	121.488	58.2325	86.8817	120.36
DBP	30.8283	17.0358	11.8479	612.141	432.408	54.9467	24.5975	35.9504	15.1442	239.741	347.635	33.4675	25.7517	31.58	25.7158	636.401	407.574	22.6717	17.5358	30.9708	14.1075	253.907	309.409	174.977
CRY2	383.141	238.977	139.568	294.368	312.879	346.996	375.478	285.259	131.582	236.217	357.342	331.099	331.743	208.376	112.15	330.312	283.062	364.54	329.793	215.386	150.202	205.453	373.824	348.964

## Sheet: Fig2_nCV_Mouse
Gene	NC	CJ
Bmal1	2.24896	2.17049
Ciart	1.97553	2.16521
Clock	0.609959	0.655302
Cry1	1.16692	1.18921
Cry2	0.848653	0.745819
Dbp	3.16188	3.05208
Npas2	2.52848	2.86505
Nr1d1	3.05109	3.41262
Per1	0.758292	1.29042
Per2	1.36137	1.63253
Per3	1.82037	1.70784

## Sheet: Fig2_CCM_Human_Normal
geneSym	X0202b658.normal	X03d012ac.normal	X04a300fe.normal	X04dfe748.normal	X100ce9dd.normal	X1290d6b7.normal	X1495d677.normal	X164118aa.normal	X19d4dcb4.normal	X1cc0c765.normal	X1d421a09.normal	X1faa7190.normal	X27bf0c1e.normal	X28d06754.normal	X2b7911ee.normal	X344f1e89.normal	X37b1dcdc.normal	X382c05bd.normal	X3af9a093.normal	X489e748d.normal	X550c8c20.normal	X5f288ded.normal	X70bfb00d.normal	X74d972ea.normal	X76031eae.normal	X7b8a9778.normal	X805c05cf.normal	X8d29479c.normal	X9daa12a8.normal	a527dbe2.normal	a935b4c0.normal	aa274968.normal	aad40469.normal	ace2ab70.normal	b2e836bd.normal	b6fa7c32.normal	b719127d.normal	c49f1842.normal	c639e759.normal	c82e7794.normal	cf5ad770.normal	d1136672.normal	d86c91af.normal	e1f5eba9.normal	e720a8b3.normal	ef40d986.normal	f7a96787.normal	fa404154.normal	fb46e88b.normal
CRY1	27.434	36.9835	32.3004	19.7331	22.0397	29.1707	15.5578	9.11709	23.1932	25.431	19.1489	24.2584	15.6247	31.259	12.1459	31.7061	34.5971	24.4695	49.2095	10.0041	37.8728	33.8798	35.5873	34.5162	17.8509	13.9541	15.3462	18.4213	32.4346	33.2454	19.1485	37.6244	21.1877	35.1419	27.5743	43.4645	43.107	60.7067	28.2228	24.0332	38.0235	33.2194	17.3684	25.8994	27.0096	31.1171	14.2068	34.2955	12.8422
PER3	89.9788	22.6697	26.4367	24.298	47.1703	75.3138	8.5082	221.003	101.067	192.467	75.7215	46.3005	36.3617	54.5884	259.472	19.2869	19.3946	42.6029	33.8735	55.639	36.6992	65.8338	10.7805	23.9864	147.041	90.9479	11.17	61.6015	41.7723	38.3327	176.666	47.2837	44.601	12.2792	48.3785	69.5894	49.1842	25.2025	40.1794	81.562	76.5567	20.5361	12.4795	37.436	39.2106	79.4022	153.764	38.903	17.2967
DBP	53.5728	6.41453	7.00443	12.2939	9.38783	20.7469	21.834	46.7011	20.8309	16.9979	16.0468	9.37092	9.61244	7.65387	76.8518	5.89481	12.4559	8.20378	7.33237	17.0271	5.96576	17.3765	9.85317	11.4221	21.9821	18.5918	7.94985	16.6714	14.5657	6.67501	37.0164	8.95819	14.5972	20.3484	8.72196	19.3047	7.75102	3.95513	7.33748	18.6635	7.23771	20.2141	25.1906	9.35899	10.3807	22.3946	15.8624	8.1373	12.4157
HLF	34.8753	8.94608	11.9876	4.51663	29.1745	15.5477	43.4913	57.5877	86.0348	18.096	14.8623	11.0331	9.07241	16.1352	28.398	12.4764	12.4559	30.38	26.1797	7.3956	10.5379	6.5162	6.08578	10.2085	16.7289	7.51059	4.62903	42.116	6.81465	7.54989	15.3676	11.7885	10.2036	3.24522	22.8056	14.6808	35.7423	40.9617	63.6947	18.0539	33.3343	5.20215	3.08771	6.62543	8.06843	13.3952	14.1533	14.7512	18.7658
CRY2	68.3613	78.5542	55.8553	54.272	125.681	78.2884	41.7233	60.1651	119.026	116.965	130.235	54.2502	99.3645	76.2858	88.1332	61.9241	75.868	73.6449	158.834	35.0288	61.5891	70.9841	24.1982	105.119	69.7716	47.0335	21.3841	112.349	47.8326	53.6917	151.725	80.0265	67.523	29.09	110.396	78.4904	160.377	113.748	88.1824	138.597	72.9633	54.4244	37.2841	56.7563	49.5913	71.0951	66.2804	40.1663	38.6215
BHLHE41	9.25456	48.8227	58.9773	39.6836	17.7358	4.0744	8.75129	70.7825	50.574	35.6648	40.1592	47.7941	28.6573	45.0268	48.3674	46.0711	35.5368	26.7628	15.4135	27.5759	46.7969	4.09782	6.98416	15.7054	35.4978	33.4898	10.8681	30.1977	12.0687	68.3378	27.6251	28.4066	39.1957	4.18078	47.9832	9.61768	12.9012	33.8179	34.411	39.678	66.3627	4.01308	36.821	50.5478	66.0234	4.18817	45.4509	3.41841	35.0673
NR1D1	33.0856	3.78781	8.62545	7.60823	5.6327	9.99852	4.57454	82.5155	36.7225	22.9713	12.1549	24.3066	8.67639	2.75815	106.028	2.63263	6.14364	7.28175	6.22219	25.0533	3.64302	12.2487	6.2017	2.85553	22.5942	16.786	41.1581	15.5127	4.57778	6.41578	65.1294	6.88093	9.33645	6.34426	4.69454	10.3575	4.53216	2.72873	16.5756	21.2758	8.23163	12.6586	6.12397	15.4284	6.24811	18.1026	33.4873	7.17122	4.97577
PER2	28.7527	41.2852	28.6581	23.5976	53.0052	52.7422	13.9446	59.7035	68.5863	117.448	54.3446	37.2187	33.8775	42.8662	83.465	26.2977	28.6944	29.4816	97.0764	34.0542	36.797	57.6606	17.4749	46.8307	63.0393	33.9823	10.7675	35.2346	37.1685	25.7927	84.6438	40.8701	23.529	25.3478	34.2949	60.4804	51.9653	100.841	34.8309	56.5129	79.5894	42.9053	23.6982	38.3626	28.4363	57.596	49.51	31.3973	18.2445
ARNTL	10.7852	24.3257	19.7725	17.8975	10.2255	12.9731	24.1544	2.96209	10.3886	2.28396	8.57331	16.7665	15.4807	12.4806	3.84691	28.1005	24.4541	16.7386	25.7666	9.25884	18.9486	13.8833	28.2554	21.4165	9.53749	6.60768	39.5983	11.5872	13.1351	20.7703	4.8786	14.3331	14.1637	29.5286	12.0081	9.29401	19.0042	26.7968	16.2441	8.38841	12.5131	24.6235	26.3485	11.4903	13.0374	9.17244	4.48634	25.4523	21.6091
CLOCK	57.1051	39.0582	64.5208	43.3307	32.1497	47.193	44.6625	60.2421	66.9756	45.5473	35.2239	49.0949	42.2659	57.8982	54.8077	61.8383	40.8372	60.8073	48.8997	61.1141	62.1759	60.8851	76.3621	37.3003	55.1849	66.8566	61.8881	66.662	67.2362	54.3721	35.9187	46.0892	28.732	90.0768	46.7972	51.9262	54.0511	53.7775	69.2862	35.2952	65.7001	56.7529	40.4233	47.4899	42.9004	56.35	50.685	83.6024	33.8826
RORC	35.4876	21.8893	16.1502	55.4555	60.631	47.043	3.46958	62.9349	6.76467	99.396	65.0613	45.5297	83.8838	21.8813	42.5754	55.3139	15.2989	28.9378	1.18764	26.6012	58.9241	65.8562	38.949	106.654	144.797	44.2017	45.0324	21.259	50.4336	19.539	119.831	42.8695	28.9343	41.0477	40.7684	46.5163	23.0471	64.6312	14.9181	53.204	9.53136	50.659	5.63508	5.93045	29.863	33.4362	51.2191	37.0823	0.995154
CIART	14.7414	1.86535	1.68106	1.69072	3.92845	15.7227	1.37015	9.04015	8.72428	15.1532	3.80723	2.93895	2.3041	2.8271	9.20666	2.14617	1.22873	2.88433	2.29782	4.55776	1.19804	8.41956	2.17349	0.963741	4.53924	5.49956	0.805048	6.17197	5.25404	2.10619	11.3428	3.40152	1.79214	2.68973	4.2498	5.45618	4.66091	1.28772	4.84009	7.57569	2.47204	4.5333	0.257309	4.35518	3.49304	12.876	5.07384	4.60742	0.900378
NFIL3	12.6455	54.3427	74.1669	23.2353	53.0052	36.9945	14.8065	10.425	46.2521	25.6945	30.5988	40.4708	28.7293	48.3596	10.4601	44.4114	38.7411	58.2303	108.075	20.4956	45.7701	30.2746	25.3864	29.0193	20.8601	14.5287	21.0822	27.8566	35.2437	45.5585	19.6364	45.8556	20.7252	38.8549	36.6174	59.7637	68.9094	43.1385	50.7215	43.8577	85.8587	50.1635	31.8035	56.0613	35.1764	16.995	18.5329	41.3181	11.231
TEF	62.7332	19.1484	21.5336	29.2736	45.0038	54.7419	15.0496	150.451	77.3642	121.884	63.0308	58.7068	44.498	28.8686	169.307	30.6187	17.66	32.1295	24.0626	74.7873	32.1271	55.4885	12.5193	26.0924	130.108	85.2842	28.4283	57.9834	37.2985	28.2554	153.432	33.0025	40.959	14.2965	36.9633	43.1408	35.8195	25.3251	46.3455	66.2365	29.2312	18.9507	10.2409	26.27	32.5197	51.4003	110.556	28.0904	19.0975
NPAS2	21.7824	28.2277	19.5924	49.7554	19.7578	41.0689	6.65186	52.0097	8.50953	59.1632	30.3168	24.2825	49.9343	14.6412	45.2553	31.3627	19.756	18.4408	21.016	34.1975	25.6723	66.2145	72.073	54.0409	62.4782	30.4117	138.971	18.8706	25.1518	25.2095	78.5455	28.8739	21.5056	85.4575	16.7027	53.2209	12.8755	65.9802	11.9566	29.0547	12.4876	76.5706	5.60935	24.5094	28.3871	45.8276	40.3237	62.8318	4.40711
NR1D2	70.6455	20.7663	48.1905	38.4034	38.1868	53.2921	38.5852	179.611	130.972	147.359	62.2693	100.864	42.6619	57.5534	179.984	28.7873	25.2492	45.6764	28.6324	107.122	54.4986	52.0624	30.6607	20.881	132.25	108.76	69.0832	71.7462	80.3453	57.418	123.429	48.2963	37.3747	35.2589	51.1705	33.7544	50.2915	40.1032	115.654	66.2365	89.4775	24.0785	59.4385	51.7061	50.3785	58.9113	114.242	52.7252	59.4723
PER1	86.4936	128.747	72.5659	25.9887	198.589	140.329	142.717	121.6	211.128	580.3	264.983	99.9244	160.999	104.396	294.57	85.2744	88.2275	89.0595	367.625	43.4563	86.9191	141.991	59.6986	121.324	166.626	55.447	83.725	88.6541	50.0435	94.8758	491.641	100.462	48.3009	78.7624	73.8773	113.956	119.124	196.959	108.316	285.99	207.575	258.571	85.5554	145.203	76.2073	200.548	144.685	103.853	73.4519
[truncated: 1 more columns]

## Sheet: Fig2_CCM_Human_PDAC
geneSym	X002de81c.tumor	X0086025e.tumor	X00bb756b.tumor	X033fbcc1.tumor	X037d4b7e.tumor	X04ceba25.tumor	X052c916b.tumor	X06a1d5c5.tumor	X07a7e1a7.tumor	X086667b3.tumor	X08e00d58.tumor	X0ac20066.tumor	X0b01cc4f.tumor	X0c7c39b2.tumor	X0dd7a05f.tumor	X0f9c49f7.tumor	X103acc08.tumor	X10923ee3.tumor	X10b614d3.tumor	X116a2618.tumor	X13219a6d.tumor	X13653fbc.tumor	X13dbd84c.tumor	X153621f4.tumor	X1536fa04.tumor	X15f47711.tumor	X16142f13.tumor	X161b084a.tumor	X1651e0ed.tumor	X1662474e.tumor	X1667998e.tumor	X16ee6454.tumor	X1759258a.tumor	X1761b0c4.tumor	X1953db7a.tumor	X199d26ca.tumor	X1b91ef76.tumor	X1ba4d369.tumor	X1bb44b6d.tumor	X1c6e7117.tumor	X1fbbda1c.tumor	X2073f6f6.tumor	X219d1438.tumor	X21a0337b.tumor	X22a9a8b4.tumor	X2315cbc2.tumor	X23c259f7.tumor	X241fe50e.tumor	X2442dd44.tumor
CRY1	29.3657	16.7216	22.5438	35.4693	26.1255	23.703	25.6332	15.6157	19.3292	21.0473	23.2179	13.5089	25.2504	14.4553	35.822	25.1906	18.1204	11.5074	22.7761	53.8456	31.178	28.9403	19.6301	21.1901	33.9348	24.7448	20.0987	15.9697	44.7547	16.8322	17.7841	24.9199	17.0839	44.5759	20.2892	29.0869	20.3546	30.0389	27.7631	12.8792	16.0596	15.0712	38.9071	38.9386	26.2103	28.7651	17.1493	12.3339	20.479
PER3	52.3664	47.5607	43.6878	51.5766	38.0341	30.8971	21.1644	54.8846	50.7196	39.9035	18.772	82.4042	22.4712	29.5391	36.7157	23.1331	24.266	24.0848	17.0415	45.7156	28.689	36.132	17.7478	33.1095	44.4513	65.6079	79.1535	39.8876	36.8675	53.4935	103.029	31.0851	22.209	28.7886	52.5331	35.301	28.4467	46.3228	85.2725	58.9805	35.4481	22.1812	20.5965	22.4872	34.7036	24.2272	60.5147	83.7256	34.9899
DBP	17.8412	148.302	2.98374	17.1922	5.37724	13.4487	12.763	10.5923	18.0761	6.80551	8.86952	35.1231	11.0153	16.2959	4.09608	7.83414	9.99653	4.44606	9.3052	25.1482	6.59367	8.49145	4.43695	7.20619	5.4751	11.2373	18.3018	11.824	6.48619	31.7128	14.6421	8.98877	13.0609	2.83906	6.7882	9.33581	8.72733	11.1644	12.5702	21.071	15.1599	9.76374	6.26849	5.0743	4.57124	8.73829	21.0878	32.0682	17.4364
HLF	3.90578	57.1094	2.91006	7.17733	14.3218	1.53009	1.43003	2.23901	1.59771	2.65581	3.70499	17.9966	10.473	3.99541	6.85162	6.91092	4.69494	1.54542	2.5427	9.43435	18.471	5.24217	1.21008	4.63533	23.1472	9.4212	16.8755	2.5267	14.8663	4.66979	4.83879	13.0557	2.9759	19.2632	12.445	8.11049	4.00463	6.53824	20.5345	5.55218	7.64743	3.45486	3.62913	3.41848	8.30397	2.81275	4.14372	3.26486	2.65252
CRY2	41.7098	351.749	55.0702	65.7643	53.4314	49.7682	43.9376	45.0674	53.1005	46.7754	30.9647	63.3315	48.3656	45.7901	58.2387	59.0857	55.0469	27.9365	32.2436	89.6112	84.0148	56.6674	25.4116	53.0142	98.7145	50.5794	63.1487	34.8832	74.176	47.6388	46.8483	50.047	27.775	83.6329	52.8725	58.3488	42.1729	50.8256	71.6148	50.0606	48.2238	39.3554	123.72	56.2446	42.3313	38.6285	41.6423	44.1845	51.4511
BHLHE41	24.6402	37.0069	65.8632	38.8076	20.9319	73.5249	44.3308	31.8342	48.9339	21.4457	78.209	70.8186	46.2642	45.1616	52.7277	28.9098	21.391	42.2732	15.3644	36.0689	44.7147	33.1427	27.2267	42.8476	41.4156	22.6109	58.5362	65.1301	81.1292	52.2389	24.3825	23.6247	54.1173	20.0326	47.1026	39.1229	59.738	41.0182	48.7454	66.0345	40.5763	23.8336	20.8557	46.2028	34.2167	44.8915	28.883	52.2378	58.2385
NR1D1	20.7826	37.144	14.0714	54.0803	9.9151	19.8107	18.3401	28.7053	32.0796	15.6361	9.45334	55.3635	8.5072	11.1782	7.81978	11.105	23.2901	17.071	10.9823	34.7949	13.9733	11.2642	9.27725	15.6589	5.52931	9.48931	22.3771	21.1213	8.45799	22.9308	41.8524	19.6095	40.8359	3.47586	9.08864	28.9994	14.969	19.3063	15.033	16.9751	20.5131	17.3244	13.621	15.2229	24.6144	16.3515	42.5039	48.2474	33.2346
PER2	25.3634	34.0829	23.9067	53.663	38.2177	33.6889	45.8681	27.4136	40.726	33.8284	25.9574	34.6194	16.5738	23.9725	44.9824	32.4972	32.7855	43.0578	30.7829	44.0169	31.702	38.7314	59.2937	35.174	67.1107	35.8006	41.494	33.7303	58.9465	34.3961	32.6461	44.892	13.7773	31.1501	30.0943	39.0062	23.7792	54.7732	42.2844	28.9442	43.8602	25.4859	26.2051	41.5559	41.4387	24.9022	29.8266	53.6889	34.9899
ARNTL	9.35458	22.2498	21.144	20.6139	11.3053	19.8912	16.1235	20.6678	19.1726	21.2465	21.5563	8.49457	24.132	16.2061	19.7356	20.7591	15.0607	13.4571	11.9561	17.2609	20.436	10.9609	13.7142	9.816	15.558	12.1454	9.87335	15.9697	30.9002	14.0094	12.8197	12.5636	24.0827	31.9991	8.90008	14.558	21.2384	10.5475	9.97938	6.96298	10.6164	18.1255	17.5565	12.9261	12.7941	12.8262	9.31311	11.6084	16.0322
CLOCK	49.0392	57.475	97.9107	48.3218	54.8478	65.0423	37.0019	80.2314	62.4675	40.2687	75.1776	57.9966	49.3485	40.1786	81.4374	39.7774	46.5274	67.1189	82.8271	29.8198	52.0944	46.703	61.7811	53.5985	56.4315	67.878	48.3294	68.9569	76.9262	67.2241	75.3469	45.8505	93.851	71.0827	77.8003	43.5574	52.944	67.8497	57.6053	37.1359	38.2371	49.4696	54.0363	58.3278	41.1953	55.6925	53.1709	67.8366	44.9369
RORC	16.8768	24.4428	5.30442	24.9537	14.3743	4.4829	3.64657	21.0984	15.7265	32.5668	7.58962	20.0115	21.59	33.6243	8.19215	35.3196	34.579	34.3321	3.0296	19.5361	18.8204	7.40836	14.7226	13.2049	20.762	11.1692	41.105	16.3622	33.4168	22.3383	26.362	15.8275	40.1195	18.1753	18.9692	9.10242	21.4593	18.3194	24.0529	40.9132	32.704	27.1382	40.3917	13.3534	54.3139	20.3268	64.9867	26.5542	29.2948
CIART	8.48663	24.0773	3.60995	23.0342	2.36074	2.30856	1.93054	4.24839	4.22924	5.34481	4.42353	9.5707	2.94871	4.57901	3.53752	1.58265	2.76949	5.96771	2.5427	6.46147	3.49334	5.28549	1.81511	2.18133	3.41516	8.26341	10.0586	8.58588	2.7242	13.8351	5.59289	3.75611	7.82551	1.96346	5.27971	3.20919	1.90565	7.77187	7.19667	8.05521	4.22858	3.25458	5.18447	1.549	11.7662	3.82534	7.4669	12.9143	3.31565
NFIL3	24.5437	12.1529	62.99	78.5333	21.2991	27.9711	73.5034	21.3855	23.8091	41.663	27.125	18.6377	27.2162	30.2125	56.8982	28.0393	23.5538	33.4287	15.3103	81.0565	62.3124	68.1049	17.4789	28.9416	57.8409	30.443	23.47	24.2367	62.0858	30.1794	19.9522	26.9145	35.6557	73.4441	27.0397	71.419	42.7529	25.4745	54.9505	13.5164	24.6517	17.9252	35.1837	48.4462	53.0426	53.3298	18.216	18.8637	46.4582
TEF	19.1914	90.8726	24.4961	25.0372	20.381	28.0248	8.93767	19.2039	17.8255	30.6414	17.4696	72.8564	29.0804	15.3981	19.4005	13.8746	25.8222	19.6387	5.8969	21.3865	36.5054	17.8061	23.1259	15.1525	29.5439	38.275	60.685	40.7707	27.5533	56.7693	21.9631	20.9824	13.116	26.0822	45.8958	21.3848	14.9967	25.8446	39.5657	57.2967	42.4657	27.3385	20.243	11.8044	15.0662	13.5012	34.8319	45.3453	12.3654
NPAS2	32.3553	19.0974	38.8254	62.0088	41.7064	35.729	23.3452	53.478	45.9578	58.1622	44.2129	23.0796	28.9109	44.3087	24.2413	39.3817	52.1983	53.0912	62.1609	26.7559	26.593	23.5681	37.0418	66.9591	18.16	31.1694	27.1008	39.2252	30.8483	37.3932	29.1584	70.4854	45.5753	32.4237	21.7599	37.635	33.0865	42.3752	21.1102	36.8628	36.9776	32.3956	36.6683	44.4402	47.9575	33.453	64.2892	53.4712	41.9723
NR1D2	71.4613	71.8208	79.8978	47.2368	50.4411	61.4184	40.577	113.3	38.5018	38.6088	33.7042	123.068	27.9958	20.3811	41.9289	30.598	38.3508	53.9471	24.2909	50.175	61.3954	49.5623	55.2602	57.3379	37.4042	53.3036	99.0299	67.9511	62.0858	87.4018	116.068	55.3833	58.8015	41.4715	97.0335	56.2191	49.6298	57.1788	96.2434	50.5157	77.5989	43.7115	65.4421	41.7695	97.2674	42.3788	56.1659	61.0167	34.2097
PER1	33.2714	42.3981	42.5459	84.7091	67.6483	30.8166	111.578	51.0381	45.9264	36.4842	26.7433	44.877	15.4214	68.2363	69.596	58.5846	89.7578	16.6906	18.935	118.915	104.363	191.188	5.91593	38.9913	167.072	63.9507	100.215	53.5759	125.132	74.3333	51.7185	101.959	66.2413	74.3993	49.403	135.34	76.5575	44.9042	97.107	55.6583	109.808	69.3977	66.5968	79.7467	96.0772	37.3534	21.5802	79.5175	88.5475
[truncated: 269 more columns]

## Sheet: Fig2_nCV_Human
Gene	Normal	Tumor
BMAL1	0.779087	0.497103
CIART	1.21684	1.02414
CLOCK	0.382089	0.38715
CRY1	0.604916	0.458767
CRY2	0.74854	0.710824
DBP	1.21345	1.23728
NPAS2	1.0563	0.572176
NR1D1	1.83421	0.903378
PER1	1.38561	0.68613
PER2	0.778408	0.424656
PER3	1.32432	0.676563

## Sheet: Fig4_9_Norm
Sample	EboxAdjusted_Phase	PER1	PER3	DCK	SLC29A1	ABCB1
X002de81c.tumor	3.0489	33.2714	52.3663	19.3804	57.9764	134.98
X0086025e.tumor	3.99399	42.3981	47.5607	15.7032	79.4107	40.7713
X00bb756b.tumor	5.38615	42.5459	43.6878	29.0183	67.8029	21.4936
X033fbcc1.tumor	3.14812	84.7091	51.5766	10.7964	117.529	22.7522
X037d4b7e.tumor	1.21276	67.6483	38.0341	18.5735	84.3461	79.4066
X04ceba25.tumor	6.13092	30.8166	30.8971	14.9228	29.7706	286.533
X052c916b.tumor	2.71642	111.578	21.1644	44.773	23.9335	17.0164
X06a1d5c5.tumor	3.45195	51.0381	54.8846	11.8868	100.134	13.0794
X07a7e1a7.tumor	4.41578	45.9264	50.7196	24.5354	97.9535	16.2137
X086667b3.tumor	4.28491	36.4842	39.9035	13.1327	91.0068	7.55462
X08e00d58.tumor	1.43407	26.7433	18.772	16.5544	84.2102	29.2451
X0ac20066.tumor	5.67177	44.877	82.4042	19.2236	65.1628	16.3088
X0b01cc4f.tumor	6.1476	15.4214	22.4712	17.7488	85.6479	38.4138
X0c7c39b2.tumor	5.16905	68.2363	29.5391	34.4309	50.3822	46.7966
X0dd7a05f.tumor	6.02131	69.596	36.7157	10.4601	105.163	15.3012
X0f9c49f7.tumor	4.61827	58.5846	23.1331	29.0734	70.7377	33.7092
X103acc08.tumor	4.65787	89.7578	24.266	26.6466	62.9061	63.9903
X10923ee3.tumor	4.33958	16.6906	24.0848	30.5692	83.0072	58.7741
X10b614d3.tumor	3.87568	18.935	17.0415	13.7611	128.884	19.5444
X116a2618.tumor	2.06947	118.915	45.7156	20.7822	59.1648	7.25228
X13219a6d.tumor	6.08078	104.363	28.689	25.2567	86.1612	66.0145
X13653fbc.tumor	6.15456	191.188	36.132	14.152	16.4137	463.613
X13dbd84c.tumor	4.74622	5.91593	17.7478	29.7044	17.5908	56.8586
X153621f4.tumor	2.35932	38.9913	33.1095	12.7785	77.5276	38.4782
X1536fa04.tumor	6.16363	167.072	44.4513	14.6888	97.7211	14.3317
X15f47711.tumor	1.59178	63.9507	65.6079	18.6328	123.986	12.7639
X16142f13.tumor	2.37037	100.215	79.1535	10.5159	93.2849	4.32713
X161b084a.tumor	1.32776	53.5759	39.8876	24.2859	108.66	25.2318
X1651e0ed.tumor	5.56475	125.132	36.8675	21.1722	39.1452	149.766
X1662474e.tumor	4.67246	74.3333	53.4935	29.2599	87.5528	40.9897
X1667998e.tumor	3.16549	51.7185	103.028	10.7939	110.866	11.7696
X16ee6454.tumor	3.85063	101.959	31.0851	18.1501	88.9847	31.7042
X1759258a.tumor	1.95154	66.2413	22.209	13.7879	100.042	33.5014
X1761b0c4.tumor	5.69558	74.3993	28.7886	21.9564	12.133	247.192
X1953db7a.tumor	5.89618	49.403	52.5331	19.7665	103.453	59.0277
X199d26ca.tumor	5.04267	135.34	35.301	9.34024	52.1112	86.536
X1b91ef76.tumor	5.57283	76.5575	28.4467	24.4891	76.6862	23.6908
X1ba4d369.tumor	1.50704	44.9042	46.3228	14.0729	69.5367	121.996
X1bb44b6d.tumor	0.77489	97.107	85.2725	39.0964	58.0147	32.5767
X1c6e7117.tumor	3.07988	55.6583	58.9805	15.7609	87.1059	26.8487
X1fbbda1c.tumor	5.25655	109.808	35.4481	33.7675	57.1881	39.0429
X2073f6f6.tumor	4.23207	69.3977	22.1812	10.4538	29.0577	206.946
X219d1438.tumor	2.58855	66.5968	20.5965	66.4116	25.7052	10.8327
X21a0337b.tumor	0.574783	79.7467	22.4872	18.7643	77.0032	22.0539
X22a9a8b4.tumor	3.65804	96.0772	34.7036	23.7625	80.7827	30.6994
X2315cbc2.tumor	0.78469	37.3534	24.2272	13.4298	24.2291	326.262
X23c259f7.tumor	2.49744	21.5802	60.5147	15.0613	92.0234	12.4443
X241fe50e.tumor	3.34775	79.5175	83.7256	15.0484	22.5169	463.306
X2442dd44.tumor	3.56751	88.5475	34.9899	81.7448	21.8934	19.6661
X24b69855.tumor	0.308796	58.6032	31.1636	5.1303	114.774	8.15587
X24fca41d.tumor	1.89987	74.1054	12.8219
X254c37c1.tumor	1.26227	63.823	58.1291
X258ac5de.tumor	5.45298	29.0843	29.7495
X25c6d6bb.tumor	5.02666	28.4541	41.1004
X271af2f6.tumor	6.11979	90.2355	10.9444
X276223b0.tumor	6.23293	47.6727	33.4554
X2891c2cf.tumor	1.08199	94.8066	21.2452
X299b7166.tumor	4.72548	59.6413	53.0222
X2b532c49.tumor	2.73276	28.0388	24.6606
X2ba18b80.tumor	5.16373	56.1508	96.8686
X2bce0622.tumor	0.442923	81.167	10.0668
X2c882633.tumor	1.41096	43.4154	50.1943
X2caf9104.tumor	0.246707	97.6874	31.2559
X2cf79d6d.tumor	4.41161	38.3942	40.2552
X2d264d56.tumor	6.27122	57.8623	45.6916
X30aea25d.tumor	1.31817	42.1926	78.5758
X315a953e.tumor	1.11826	40.6856	18.8753
X316f8f14.tumor	5.42448	30.7199	78.4955
X325070af.tumor	5.98655	49.2148	39.265
X32717bd5.tumor	2.97493	88.7485	27.737
X3330751a.tumor	4.57004	119.599	37.7137
X344f409f.tumor	3.45084	80.8354	52.423
X367dcf06.tumor	1.24954	63.4202	55.6995
X37fee99c.tumor	4.8715	35.7967	42.9754
X3fa44e58.tumor	5.49519	45.1783	62.3465
X407d3d54.tumor	1.38456	52.7685	24.5379
X40a45e2f.tumor	5.45481	80.4978	14.7429
X4271b388.tumor	5.82824	60.9046	29.2417
X432c7d8b.tumor	4.51531	48.0184	30.226
X44619d19.tumor	6.10308	86.7334	25.4331
X45f898b9.tumor	5.34825	43.6963	48.1135
X4744f23f.tumor	1.32189	74.7315	155.469
X47b10cc3.tumor	4.62067	65.0153	7.859
X48c47bf1.tumor	1.4855	87.7823	11.7825
X4a27c74b.tumor	0.208075	16.6606	21.2946
X4a6786b8.tumor	3.75149	8.56428	7.19764
X4aa25d8a.tumor	5.78576	155.505	33.1051
X4ce54c3c.tumor	5.31961	41.8204	25.5382
X4f8a2b3c.tumor	0.44436	50.9682	61.232
X505de8be.tumor	0.299407	78.7574	35.5168
X50a64961.tumor	1.08547	53.0913	15.5929
X53254141.tumor	6.0566	94.1595	47.0633
X535a71eb.tumor	0.378317	78.5548	20.8709
X551e48a0.tumor	0.593531	101.936	70.314
X565a5e5b.tumor	0.891849	48.5653	43.5863
X565a849f.tumor	1.40401	204.519	69.5803
X57399a31.tumor	5.88999	183.806	36.6737
X58947644.tumor	0.111281	72.4299	89.995
X592160ba.tumor	0.780136	74.8814	36.0871
X592f9b63.tumor	1.51397	81.2752	72.1259
X59677ed7.tumor	3.82418	173.677	32.6499
X5a109534.tumor	0.344181	119.315	103.587
X5a723bc2.tumor	4.57289	71.0301	13.4886
X5a72b8a0.tumor	0.117794	57.2684	44.9153
X5a9a3685.tumor	4.88634	39.307	39.5847
X5b8c5785.tumor	1.85305	35.8879	84.1294
X5c75bab7.tumor	1.64164	92.7434	45.9411
X5cd00b35.tumor	4.38715	58.7686	40.9582
X5d3aa278.tumor	2.65335	69.5507	69.3408
X5d62f4eb.tumor	4.3472	82.5918	60.1766
X5d89bb92.tumor	5.4603	73.1673	54.0487
X5dde233b.tumor	0.578338	136.138	38.682
X5f076102.tumor	0.430788	40.3117	56.8851
X5f9e5b5a.tumor	1.35688	101.114	40.3614
X602423c5.tumor	1.37577	28.6318	24.2653
X605193ac.tumor	3.65927	47.9932	51.2769
X6080e600.tumor	0.0530981	85.7815	29.67
X6289f4a8.tumor	5.52119	56.0227	42.3348
X63838c66.tumor	0.543541	52.5101	63.4084
X63eb80b7.tumor	1.78923	15.0267	29.3151
X647f72d1.tumor	1.2059	48.9916	49.5605
X64dcf9f2.tumor	1.21918	77.3064	20.2387
X65a6f888.tumor	2.58092	20.0402	65.4122
X65ac44e1.tumor	0.857199	84.7298	23.4977
X66334760.tumor	0.448335	42.0286	82.2697
X67be661f.tumor	1.07618	49.3001	90.4072
X6813be8f.tumor	6.09816	41.7321	33.415
X68559fae.tumor	5.40094	98.4002	70.5902
X68c6543a.tumor	1.41014	39.543	16.7069
X6923afa8.tumor	2.49602	55.8918	26.2862
X6d3731d0.tumor	1.28852	55.9121	65.6997
X6d62ff2c.tumor	1.07662	69.0641	39.7851
X6dfb777e.tumor	1.57918	59.3579	66.6967
X6e7fb389.tumor	4.70871	40.6943	25.6851
X6f02939a.tumor	2.79401	110.178	63.1961
X710ac9f5.tumor	0.56102	93.5872	48.632
X712d7c9f.tumor	0.884266	66.9109	26.358
X71635a3b.tumor	4.21712	71.022	51.1985
X716865fd.tumor	4.70085	66.7956	20.9943
X722f42d4.tumor	6.00323	58.0561	59.3575
X73dfe663.tumor	3.76804	225.325	15.2981
X75c585cd.tumor	6.15217	109.795	39.2913
X76cb4a2c.tumor	1.59692	48.5575	32.8752
X774f715e.tumor	0.273965	43.4487	33.6426
X7753edeb.tumor	2.94331	35.7377	49.8979
X778a26f2.tumor	6.17741	132.744	21.9276
X77dd6ad5.tumor	1.22011	56.9869	48.6967
X78a82c9b.tumor	1.78963	82.084	11.3255
X78b8fd46.tumor	6.16423	79.2969	28.4762
X79924ccb.tumor	6.05427	53.2549	22.9583
X7a24bded.tumor	3.84023	82.0518	54.2469
X7a936c08.tumor	4.16065	43.4154	71.9307
X7bf349b8.tumor	4.8631	52.5289	17.7431
X7c1196a8.tumor	5.87738	102.794	28.9938
X7d5d4419.tumor	5.30035	103.359	18.6034
X7e1f6d87.tumor	5.35443	45.118	67.4291
X7e35ad10.tumor	0.658995	46.4803	33.654
X7e6e7cd0.tumor	5.48954	71.55	22.4531
X7f20cdf2.tumor	5.85877	82.6426	54.2367
X7fc44145.tumor	6.17739	78.2992	29.7487
X81ddd43c.tumor	2.98704	98.8169	63.1203
X827973c5.tumor	1.84496	43.8241	58.7799
X82c85832.tumor	3.17195	76.7537	42.3622
X8432c558.tumor	6.0288	130.239	43.6713
X84c750b5.tumor	5.61155	37.4955	27.2234
X84d01517.tumor	5.33441	140.669	55.743
X8532f910.tumor	0.0789559	13.9126	26.2448
X85dda493.tumor	3.94536	86.548	29.9569
X86ed7caa.tumor	1.30322	56.8716	33.5941
X875e9333.tumor	2.18709	102.968	63.2406
X87b4e79a.tumor	5.85242	35.9504	21.2782
X87c08eb7.tumor	5.85958	118.84	19.2905
X87e3b726.tumor	4.32509	111.122	18.399
X8845e9dd.tumor	5.27817	192.098	77.481
X893cdf5a.tumor	6.01715	125.714	66.7974
X89ee954a.tumor	1.36028	111.255	35.7586
X8a0383a7.tumor	0.7423	94.9365	51.9472
X8bc8bd50.tumor	0.0266043	62.4061	27.7892
X8bf1fa7b.tumor	5.54855	22.8011	69.5209
X8ccaefb1.tumor	0.0742833	78.4635	37.2779
X8d66e030.tumor	2.47752	84.5205	24.3389
X8ece5ec1.tumor	3.05263	51.5837	43.2054
X8f95f643.tumor	4.26296	33.8736	13.001
X907768c7.tumor	2.81985	64.0349	33.5523
X90fe6068.tumor	4.58167	40.5983	11.488
X9186da22.tumor	5.10201	15.8086	11.4378
X92aa0849.tumor	1.83927	41.5348	73.044
X92c7d925.tumor	4.4589	90.6827	49.2746
X9328ab3a.tumor	5.96505	92.7513	40.1048
X9379e3ff.tumor	6.25745	81.8035	92.7409
X940696cf.tumor	1.5614	71.1144	25.1918
X942305f2.tumor	0.879546	57.2872	34.6847
X955c6c5f.tumor	1.32168	91.4525	46.8844
X96209712.tumor	5.329	37.5026	53.2283
X966870d5.tumor	0.284186	62.3417	36.5418
X96f79902.tumor	0.990694	134.923	19.6462
X97a32905.tumor	2.89454	22.4877	109.697
X98d2b2b4.tumor	1.01838	75.9836	42.4504
X9bf92bb2.tumor	4.81694	98.9917	54.0496
X9cc01b29.tumor	5.7626	38.4215	22.7875
X9e5fbb22.tumor	4.19394	18.8557	54.6295
X9e929b5c.tumor	4.11222	62.9149	24.2967
X9ed859cc.tumor	5.72488	40.0567	17.2041
X9ef46567.tumor	6.22575	66.4383	49.1456
X9f7d7032.tumor	2.75691	92.5427	27.4719
X9ff18968.tumor	6.19071	24.2213	42.5438
a00aac13.tumor	5.48052	97.0169	43.3947
a0f1ad3d.tumor	0.0748168	19.515	27.7426
a1111943.tumor	5.74306	69.1844	21.9877
a115123a.tumor	1.95676	62.001	43.9634
a2888422.tumor	2.25709	53.4582	23.5969
a3356e9e.tumor	3.1679	91.7269	53.9039
a445b599.tumor	1.48638	49.4577	40.6726
a56d2aa1.tumor	3.87729	28.5632	26.1164
a5f518f1.tumor	1.06257	47.7549	64.4632
a66b9c55.tumor	3.48834	122.264	74.1582
a6c2fdb2.tumor	4.74309	103.997	32.1701
a7017a73.tumor	3.48262	79.2152	51.2661
a715622e.tumor	1.1752	103.816	45.553
a79c34bc.tumor	1.50055	68.178	30.7953
a81c54cd.tumor	6.24878	73.1245	47.466
a86d2acb.tumor	3.24379	43.4208	72.8656
a87e8e1d.tumor	3.78158	141.464	60.0642
ab02c8e2.tumor	5.96432	52.9116	37.5502
ab9fdb67.tumor	0.199824	68.5285	82.6051
ac1c16e5.tumor	5.83777	75.654	30.8453
aca09caf.tumor	4.23284	54.147	26.9373
acc80cde.tumor	5.56551	79.8272	14.3216
ad230bbb.tumor	1.34602	68.9073	21.5947
ae2354f3.tumor	3.99559	66.0023	29.6585
aef2534a.tumor	3.70579	59.044	46.5744
aefc84ef.tumor	6.03615	98.9449	23.1636
af27f011.tumor	2.93174	23.0829	48.2025
af54f762.tumor	5.73547	115.138	60.0801
afa6c687.tumor	0.154973	112.999	73.2047
b274360b.tumor	2.81532	67.986	26.8799
b296880d.tumor	5.3121	90.9614	35.8958
b34d4ed5.tumor	2.43174	55.6026	26.2886
b3d71674.tumor	5.99141	90.3997	34.1889
b8763446.tumor	4.14293	138.186	21.5977
b8a5ea19.tumor	5.90048	18.9602	27.1813
b9000c0a.tumor	3.1496	46.0049	21.5737
ba09b042.tumor	5.79483	102.867	9.20328
bbb45804.tumor	3.65262	158.957	42.347
bcd0d8da.tumor	4.99785	51.7169	20.1733
bce2e178.tumor	0.73644	19.3519	15.6405
bf1eeff9.tumor	5.11852	36.5371	17.501
bfce5eea.tumor	4.74666	126.497	26.8398
c0471b88.tumor	4.69822	84.8019	32.5281
c1f4176e.tumor	4.69817	46.8138	12.0562
c27b795e.tumor	6.19256	45.0092	34.0246
c2a3c84b.tumor	1.84827	46.3094	56.0758
c347d280.tumor	1.28154	29.3758	34.6542
c489a45e.tumor	0.91424	107.164	76.808
c5354146.tumor	3.53794	155.101	36.0928
c60e5bb7.tumor	0.583478	95.5265	46.4197
c9503ca7.tumor	0.106482	30.2606	44.0682
c9b38300.tumor	1.5571	97.2683	57.4511
ca2a821b.tumor	3.58634	66.3012	66.8188
cb3be2e6.tumor	0.240963	119.422	33.6649
cb605953.tumor	4.97695	67.6955	14.8995
cd808d45.tumor	0.774508	15.4625	56.5889
d04f25f3.tumor	2.00903	73.5643	14.3672
d097bf34.tumor	5.46647	44.4549	46.9302
d1134e43.tumor	5.97176	51.4691	40.6701
d21f8282.tumor	2.95012	60.0917	78.0133
d5d84944.tumor	2.44823	100.424	28.0696
d6ec9651.tumor	5.94884	29.7244	14.4174
d75759ae.tumor	4.95604	21.0174	38.8905
d789b349.tumor	1.9792	60.6054	48.4773
d7cd63fc.tumor	4.93186	80.6141	21.5136
d7e25a74.tumor	4.71181	37.3158	36.1198
d92e1164.tumor	3.76423	57.7847	44.0889
d9549977.tumor	6.07615	40.9947	57.5225
da4a86db.tumor	5.25842	100.653	30.4388
dbe35910.tumor	0.728169	64.8012	63.0999
de01378c.tumor	5.59125	81.3206	31.1834
e1fa9d07.tumor	4.81596	115.101	53.4817
e2f3ddc4.tumor	0.168875	141.479	42.2098
e33a7d0d.tumor	5.97735	46.6935	16.8642
e492afcd.tumor	1.26732	104.731	25.6948
e55e1abe.tumor	6.01987	132.424	22.4967
e5d89f91.tumor	5.20556	49.6632	59.8216
e605c7c0.tumor	6.10233	46.0921	36.8184
e77c8936.tumor	0.225895	24.918	26.1696
e86e3324.tumor	5.68425	84.1631	43.318
e8eede96.tumor	6.27778	62.3064	45.2828
e9ff80cc.tumor	2.70097	41.2979	22.4642
ea6626d3.tumor	4.06186	47.3653	41.0761
eabd7818.tumor	4.40733	108.48	33.4551
eb86db8f.tumor	4.03213	50.6067	60.7044
ebf880a4.tumor	0.300474	50.5234	38.0492
ed77f8f1.tumor	0.149894	69.0477	28.0314
ee922546.tumor	3.64014	74.1706	32.5195
ee9ae2af.tumor	6.2756	112.564	33.5491
eea03a92.tumor	3.49779	90.1599	45.9251
ef46a73f.tumor	6.04941	69.1102	30.8799
efd6d79b.tumor	2.71646	56.3882	45.1781
f4b4c86c.tumor	2.36139	66.4472	24.4483
f63aa3d3.tumor	2.28981	90.7626	28.4415
f656373b.tumor	4.41568	69.6958	23.3795
f658fea2.tumor	0.178674	49.7669	28.2195
f6a3f0fd.tumor	0.648914	103.855	53.2289
f6bc8bae.tumor	3.84259	170.696	39.8482
f6cf2c91.tumor	4.37226	57.5025	9.6464
f71d461a.tumor	4.32775	32.9128	38.6335
f942e6d6.tumor	0.190591	44.1506	34.3545
f95a39e2.tumor	5.32308	155.071	52.2174
f98219ee.tumor	6.07041	53.8511	67.5871
f98d97db.tumor	5.94142	99.9204	25.8188
fa0a429e.tumor	0.801503	89.2431	37.4323
faee6e8a.tumor	5.38527	76.5836	26.1711
fbb8955a.tumor	4.17495	25.2052	45.0662
fe6f1ec7.tumor	4.0924	10.879	13.851
feec3523.tumor	2.4806	138.514	91.4748
ff3a39f3.tumor	3.56858	105.868	19.7021
ff804715.tumor	4.99771	12.9997	37.4961
ffd639ab.tumor	3.47322	59.809	55.8886

## Sheet: Fig4_9_PDAC
Sample	EboxAdjusted_Phase	PER1	PER3	DCK	SLC29A1	ABCB1
X0202b658.normal	1.94976	86.4936	89.9788	22.1327	54.7291	5.54524
X03d012ac.normal	0.399857	128.747	22.6697	15.6708	117.417	14.8941
X04a300fe.normal	0.327827	72.5659	26.4367	36.6152	98.6843	4.93606
X04dfe748.normal	6.05772	25.9887	24.298	33.216	61.3411	13.0193
X100ce9dd.normal	6.1678	198.589	47.1703	25.0763	66.2581	24.0795
X1290d6b7.normal	1.98287	140.329	75.3138	21.6897	42.5204	1.18112
X1495d677.normal	0.00272862	142.717	8.5082	47.4054	68.105	9.36667
X164118aa.normal	5.04946	121.6	221.003	25.6051	48.7703	6.05682
X19d4dcb4.normal	6.08739	211.128	101.067	20.7389	68.3884	4.04128
X1cc0c765.normal	4.85578	580.3	192.467	22.8731	50.56	7.20388
X1d421a09.normal	5.80341	264.983	75.7215	23.2404	44.7293	11.1599
X1faa7190.normal	5.90954	99.9244	46.3005	22.1637	58.363	35.5352
X27bf0c1e.normal	5.89512	160.999	36.3616	16.2009	76.2258	18.9802
X28d06754.normal	6.09501	104.396	54.5884	14.1411	77.1698	25.4988
X2b7911ee.normal	4.95861	294.57	259.472	35.2263	77.3414	32.9175
X344f1e89.normal	5.87474	85.2744	19.2869	14.4285	69.6368	32.8137
X37b1dcdc.normal	0.156071	88.2275	19.3946	15.2981	198.427	20.8371
X382c05bd.normal	0.265941	89.0595	42.6029	23.5855	84.38	17.3087
X3af9a093.normal	0.682926	367.625	33.8735	25.7516	43.7669	7.7904
X489e748d.normal	5.68896	43.4564	55.639	20.5978	77.5983	14.9251
X550c8c20.normal	5.94731	86.9191	36.6992	22.3137	124.319	21.6587
X5f288ded.normal	1.93276	141.99	65.8338	22.2251	67.5417	21.4886
X70bfb00d.normal	1.69478	59.6986	10.7805	28.3696	16.8738	3.42855
X74d972ea.normal	5.78927	121.324	23.9864	20.5668	107.353	18.6192
X76031eae.normal	5.10745	166.626	147.041	17.7805	74.1036	25.7492
X7b8a9778.normal	5.60857	55.447	90.9479	22.066	61.9756	34.6201
X805c05cf.normal	5.41695	83.725	11.17	31.4539	75.5969	40.5493
X8d29479c.normal	0.105997	88.6541	61.6015	23.4272	154.129	11.6277
X9daa12a8.normal	1.46542	50.0435	41.7722	31.445	114.105	55.2364
a527dbe2.normal	6.08545	94.8758	38.3327	32.2355	124.656	9.06079
a935b4c0.normal	4.7152	491.641	176.667	33.3374	83.3277	20.6434
aa274968.normal	0.0800543	100.462	47.2837	17.6667	145.711	14.7395
aad40469.normal	6.27234	48.3009	44.6011	21.1619	50.6454	6.39267
ace2ab70.normal	1.43224	78.7624	12.2792	25.4985	89.7356	50.9704
b2e836bd.normal	6.2462	73.8773	48.3785	27.4545	96.4678	33.7524
b6fa7c32.normal	1.67033	113.956	69.5894	18.2048	69.8727	22.7269
b719127d.normal	0.166721	119.124	49.1842	24.083	56.6724	6.49026
c49f1842.normal	5.89666	196.959	25.2025	26.5847	76.1767	16.8391
c639e759.normal	6.1803	108.316	40.1793	30.194	62.0193	24.7246
c82e7794.normal	5.80289	285.99	81.562	13.926	82.2815	11.2409
cf5ad770.normal	6.26563	207.575	76.5567	15.2949	64.3284	13.9453
d1136672.normal	1.65533	258.571	20.5361	19.9781	259.766	9.41325
d86c91af.normal	0.0172206	85.5554	12.4795	26.2758	108.685	29.3158
e1f5eba9.normal	0.575745	145.203	37.436	23.235	61.4258	11.2703
e720a8b3.normal	6.20885	76.2073	39.2106	19.3669	56.1532	10.1703
ef40d986.normal	1.87962	200.548	79.4022	20.1768	122.786	13.9888
f7a96787.normal	5.48624	144.685	153.764	27.7752	50.258	7.05663
fa404154.normal	1.3577	103.853	38.903	15.5988	90.7632	3.19231
fb46e88b.normal	6.15688	73.4519	17.2967	16.6953	45.444	13.7697
ff02e459.normal	4.71617	864.325	142.333	26.5086	87.4393	14.4303
				27.5052	70.3829	8.75477
				29.362	75.6783	14.2773
				18.0147	90.0468	11.8147
				29.8525	45.2347	2.61437
				28.9245	91.4267	66.9694
				24.6933	65.0763	44.0279
				22.3605	70.0294	16.6509
				24.6116	110.496	12.166
				11.6969	81.8783	12.2459
				30.7689	120.067	13.2491
				15.6009	56.9223	7.95858
				29.658	310.014	20.5612
				21.9402	97.8401	47.6983
				30.338	31.4853	7.13836
				23.9288	110.232	29.2148
				23.713	63.6519	19.5563
				24.2682	71.2058	4.91568
				23.4946	86.3598	31.408
				23.3053	72.7872	34.023
				21.8534	75.5227	10.5559
				37.6644	42.545	6.90186
				19.6086	41.2181	13.2058
				28.8975	97.998	27.2983
				25.1133	49.5498	55.6408
				14.2407	80.6063	16.2007
				25.3139	126.73	6.47565
				20.3263	58.7641	25.8866
				18.6253	122.461	25.2372
				14.4784	88.5156	13.6557
				25.8244	69.778	28.8242
				27.2858	55.7177	17.417
				23.336	8.03935	2.90918
				14.5123	159.636	14.2891
				27.9448	45.4025	12.3993
				23.4738	75.3863	18.5914
				3.9177	32.1616	2.9155
				20.671	70.5648	47.428
				12.8366	57.0893	20.6062
				30.3996	72.0728	40.7045
				17.574	59.9251	14.9921
				21.7546	73.6136	20.5726
				25.6828	56.5548	27.522
				21.8196	60.6949	23.3045
				22.3143	47.4965	13.8867
				17.7121	38.1176	17.4672
				49.0971	43.3118	106.221
				24.7405	82.7453	46.9895
				27.4193	73.6584	24.4918
				38.307	81.514	32.3241
				67.3374	95.0847	160.626
				20.5506	101.507	15.2914
				12.0991	84.8796	19.9169
				15.3062	196.732	8.70537
				25.1396	70.9218	29.7178
				20.2706	67.908	12.8658
				21.6919	155.863	6.57457
				22.2793	56.1402	32.8183
				20.8359	86.1692	13.5861
				21.4067	102.122	11.8786
				24.2403	68.4538	21.0785
				20.536	80.2541	58.7732
				20.8164	82.3535	31.3319
				28.8165	47.5945	15.4712
				23.7684	120.24	41.9441
				26.1991	41.4195	12.351
				20.376	41.5099	8.08306
				33.0904	65.0664	15.7189
				25.8115	58.3692	14.079
				27.3915	37.6779	18.6204
				18.0668	65.4486	5.47215
				19.2222	74.7318	35.8845
				19.0482	60.7544	18.6257
				19.9207	58.5501	50.9027
				18.6209	185.273	21.8721
				45.5785	93.5899	22.69
				14.7758	75.6787	15.4388
				39.6437	86.8351	24.9147
				17.1558	79.8784	18.0846
				26.9881	61.4399	20.4141
				14.9537	49.2867	24.5093
				23.9488	60.4986	29.3627
				22.8647	83.4686	53.4984
				31.0819	76.9494	21.153
				27.6366	61.759	253.78
				29.6934	65.8334	14.3095
				41.7218	57.3675	16.767
				20.5304	71.8029	26.064
				20.8024	105.97	9.93623
				16.2904	56.5956	7.82336
				17.5325	82.8909	14.1706
				33.8572	38.7687	2.89859
				28.1605	63.0148	48.755
				23.7569	49.3815	33.0125
				47.4466	47.8489	16.8967
				24.6343	62.3948	21.982
				48.0687	40.7745	14.7241
				35.8371	95.7397	31.7029
				11.8356	55.964	8.62162
				12.7831	103.2	31.1264
				24.756	72.5293	51.2214
				17.2827	65.4779	6.81493
				28.6389	130.123	24.3146
				28.424	49.6982	2.71399
				36.3363	35.9604	13.9581
				16.9007	86.8367	19.9277
				34.3907	214.232	178.489
				21.7567	75.5792	19.599
				24.0131	77.5151	72.5901
				20.8819	76.9695	22.4511
				24.524	42.4017	15.212
				14.8098	93.5569	20.6315
				26.4771	83.3006	25.5641
				10.5348	87.9016	26.5321
				20.3541	52.173	34.782
				21.0501	73.6248	26.6162
				17.6293	70.2182	17.1313
				23.4209	95.8598	48.9144
				35.5723	43.5831	1.13337
				20.8408	41.5261	3.2661
				20.2455	36.7559	15.2796
				22.1542	95.9163	24.4901
				20.8391	35.7193	11.9513
				19.2857	32.9029	2.78677
				15.9712	96.4011	22.7824
				18.3163	106.256	32.0127
				27.1123	51.9546	27.8519
				19.4967	60.1587	25.4686
				18.6131	58.1877	19.3524
				19.236	42.5426	10.2964
				37.34	59.5454	17.2434
				22.5325	98.5439	9.84013
				37.2067	133.954	18.8388
				11.5282	44.183	6.50049
				12.7639	48.4705	3.44679
				17.0089	47.5134	16.5628
				19.4834	139.581	28.6598
				25.6815	120.703	5.48201
				30.4097	54.3732	9.43246
				22.8421	70.0045	18.9794
				29.8369	102.715	35.1922
				22.8738	184.215	4.81093
				16.0684	103.602	16.3971
				22.6763	118.014	20.9205
				18.4525	69.0287	24.4663
				16.6483	79.0224	25.2482
				28.2655	48.923	4.71895
				19.0359	64.3413	27.8431
				23.6326	106.567	22.0729
				24.2301	49.0277	15.4346
				25.8451	76.4393	61.4398
				16.6944	42.3695	71.2493
				12.184	62.6656	13.6446
				18.3116	77.0492	60.1404
				20.0468	43.36	24.5087
				20.6847	67.7641	6.35625
				24.0799	55.5332	18.3831
				24.4923	91.427	65.4854
				23.2775	51.9266	30.0998
				30.174	60.9094	49.1768
				26.7046	73.3059	25.4737
				40.6322	83.9386	14.1383
				27.2053	90.0527	5.30888
				20.4883	130.742	10.9129
				16.8783	45.7411	5.09344
				34.0387	122.646	12.8571
				21.1246	45.1977	7.91667
				19.683	87.0392	35.3448
				20.1375	116.153	17.1541
				28.5659	85.624	23.0838
				21.3385	86.9704	13.8619
				23.7546	122.538	15.3172
				33.8321	65.1086	16.215
				24.0529	72.7928	19.0249
				21.0341	66.9177	25.8032
				29.3754	81.5093	17.7011
				24.1498	65.5821	79.6599
				17.7085	67.224	20.1944
				26.7977	47.4681	9.74462
				21.6797	80.9799	14.2831
				19.2051	90.434	5.34825
				27.7102	39.8334	1.83846
				19.7517	111.526	54.8569
				19.1064	40.3466	9.69869
				26.3272	87.3524	36.1561
				23.9351	57.0244	8.62946
				25.8317	66.1516	4.38016
				17.5406	50.341	11.024
				29.1227	41.8149	9.6496
				22.387	50.7764	36.1761
				37.5061	68.9508	9.08112
				15.9872	95.8628	36.4339
				24.0978	60.1492	9.19145
				24.4039	40.9864	6.16316
				38.7768	60.9934	19.9153
				4.76823	86.3172	17.1167
				18.2473	63.976	5.78789
				16.9637	76.0678	17.1172
				21.3085	120.242	25.0894
				14.6476	47.9715	6.54044
				18.3835	64.898	45.8305
				27.5485	69.4939	11.8314
				16.8638	66.0181	28.7125
				21.8788	83.2313	21.4963
				27.3051	53.3721	63.2108
				9.09146	72.2129	49.3614
				31.2977	49.2913	19.6796
				38.273	96.7534	33.0322
				23.3557	83.6207	15.5704
				26.3963	46.2711	5.9521
				24.8559	102.185	22.6179
				11.4754	56.1738	6.98703
				34.6677	30.4759	7.14313
				21.7488	67.9471	8.06579
				29.7274	56.7815	17.5493
				32.7339	104.559	62.626
				20.943	94.6695	19.626
				6.58591	69.3111	5.22331
				51.2588	114.162	23.8371
				24.8001	93.2426	9.45665
				21.3202	73.8868	14.6446
				17.3859	87.6711	12.4592
				18.5782	43.1364	4.54487
				30.0555	53.3195	15.6469
				30.0326	138.127	12.2899
				24.2422	59.6216	103.165
				25.5191	61.006	31.3209
				18.3671	79.335	57.0869
				26.1149	69.3059	27.492
				38.3123	65.3998	56.0069
				82.664	34.6058	13.9886
				22.059	110.783	44.0692
				31.9556	68.6662	43.613
				24.966	49.932	21.983
				19.008	61.3538	8.96663
				20.1961	60.4746	20.3384
				23.624	91.3166	55.2403
				35.6037	100.293	27.3351
				12.4801	31.9378	3.34694
				16.2143	70.1635	3.14458
				20.1728	40.4815	7.0718
				27.7864	75.2716	1.44253
				25.0677	61.1771	23.9635
				28.6696	88.5617	14.3594
				27.6742	107.622	13.7905
				30.333	55.6557	21.4295
				20.5699	124.253	20.9984
				25.0081	100.032	32.0205
				21.0021	86.4395	6.3479
				22.6787	82.3007	13.2172
				16.0647	65.1966	6.50091
				21.0455	49.3142	35.7935
				47.5793	91.4034	17.7557
				27.0622	79.3676	26.9782
				13.8311	37.2587	4.53929
				29.9414	46.9792	10.8365
				25.8548	60.885	4.94064
				21.4919	63.553	28.086
				21.9078	50.0944	8.44693
				26.4313	89.6999	32.6229
				33.6209	68.1087	26.2334
				28.7302	61.8784	48.0354
				27.8894	32.357	11.5259
				17.5489	23.0069	5.49587
				21.3093	41.2727	82.938
				17.1541	142.193	7.89502
				31.5611	42.0724	5.17483
				22.2287	49.9157	35.202
				18.9443	92.146	48.5054

## Sheet: Fig5_Cell_Cycle
Sample	Condition	G1	S	G2
1	WT	34.51	39.28	26.21
2	WT	37.93	32.88	29.19
3	WT	34.23	38.71	27.06
4	BKO	33.05	48.67	18.28
5	BKO	33.26	48.43	18.31
6	BKO	33.62	48.88	17.5

## Sheet: Fig5_KPC_Per1Expression
Sample	ZT	Condition	Per1 Expression
1	0	KPC_WT	-4.57702
2	0	KPC_WT	-4.55842
3	0	KPC_WT	-4.46983
4	4	KPC_WT	-4.61944
5	4	KPC_WT	-4.737
6	4	KPC_WT	-4.75343
7	8	KPC_WT	-4.84342
8	8	KPC_WT	-4.55528
9	8	KPC_WT	-4.45344
10	12	KPC_WT	-4.19059
11	12	KPC_WT	-4.13579
12	12	KPC_WT	-4.30999
13	16	KPC_WT	-4.16688
14	16	KPC_WT	-4.06409
15	16	KPC_WT	-3.88672
16	20	KPC_WT	-4.95778
17	20	KPC_WT	-4.26958
18	20	KPC_WT	-4.40307
19	0	KPC_BKO	-4.51949
20	0	KPC_BKO	-4.40918
21	0	KPC_BKO	-3.83807
22	4	KPC_BKO	-4.52489
23	4	KPC_BKO	-4.29339
24	4	KPC_BKO	-3.87219
25	8	KPC_BKO	-4.36341
26	8	KPC_BKO	-4.11577
27	8	KPC_BKO	-3.35858
28	12	KPC_BKO	-4.05076
29	12	KPC_BKO	-3.75838
30	12	KPC_BKO	-3.85949
31	16	KPC_BKO	-4.34283
32	16	KPC_BKO	-3.90765
33	16	KPC_BKO	-3.75453
34	20	KPC_BKO	-4.09782
35	20	KPC_BKO	-3.24046
36	20	KPC_BKO	-3.81262

[truncated: 17 more sheets: Fig6_Tumor_Weight, Fig6_Tumor_Growth, Fig6_Survival, Fig8_Apoptosis_Clone1, Fig8_Cytotoxicity_Clone1, SuppFig_Cytotoxicity_Clone2, SuppFig_Apoptosis_Clone2, SuppFig_KPC_Per2dLuc, SuppFig_Human_Normal_Eigengenes, SuppFig_Human_Tumor_Eigengenes, SuppFig_Mouse_NC_Eigengenes, SuppFig_Mouse_CJ_Eigengenes, SuppFig_ClusterNC, SuppFig_ClusterCJ, SuppFig_ValidationGenes_NC, SuppFig_ValidationGenes_CJ, SuppFig_PSEA_Norm]
